# Supplementary material for: Specific and broad-spectrum antibacterial effectors of type VI secretion system drive competition of Stenotrophomonas rhizophila against bacteria from seed microbiota
Source: Microbiol Spectr. 2026 Jun 15;14(7):e03532-25. doi: 10.1128/spectrum.03532-25 (PMC13340143; doi:10.1128/spectrum.03532-25)
Supplement: Supplemental tables — Tables S1 to S9. [file spectrum.03532-25-s0004.xlsx]

## Sheet: Table S1 - List of genes
Cluster	Name	Effector	Locus tag CLMFLP	Locus tag	%GC	Accesion	AFDB	PDB	Descricption NCBI	Predicted function	Sequence
vgrG1	VgrG1		CLMFLP_11385	HKJBHOBG_02269	71	WP_141057885.1			Type VI secretion system Vgr family protein	T6SS spike	MEAMRNLMTQAARLLDGERLYRMQLPDAPMVLVDRWQGEEQLSHGFRYEVLLLALDADLPLEKWLGSAACLQTRLADGRWLPRHGLITEAHLLADDGGLARYRVVLRDASCRLEHGHHSRVFQNMDVQQIVDTVLGDHAGQLQWRWSGEAADFLKGARPRSYCVQYRETDLAFIQRLLAEEGLGWRVEDSGQDPGGHVLVLFADAAAQAQDPVSQAGGGVRFHRADATEADDTVQAVGRRRRLGAQRLTLHSDDYKASRSLAAGVPLEGGGQGEAREVYDPSGAYSFADSVEADRYAGLMAQAGEAQAQQWQGRSTLRSATAGQWLTVTGLPGNAPAELVLTRVRHVGINNLPVDLREALAGLQPVDAAEASADRSGAAQTHGYTNTFDAQARDLAWRP…
	Tap1		CLMFLP_11380	HKJBHOBG_02268	68	WP_141057886.1			DUF4123	Effector adaptor	MVPTTFPRTQWQPLATGLHRYLLLDGAQCDAPQAVLQFLPHAASRLFDGLLADGSADTSVYLSRLPPELPAEAVLLRLDGHAKALGAATVIESGLTQDVLLQRLSRRLDARYPNGKEFLARFYDGRVLPWWVQALDPEQRDAFLAVGEYWHYVTHDHRWDTLALTCPAIDPHLLPWTLEAEQRRVLIDSAYPYTLIEHYQLTDPELLDRLPSANWYGFLRGAVALAARFGIEDSRRVLMVCTWALLVGDDLADDPAWQQRLQDFADGRSTAKQIGDAVWPMEETW
	Tli1		CLMFLP_11375	HKJBHOBG_02267	63	WP_161578710.1			DUF3304	V1 immunity	MLSLKSFTWIALAALAIVLIGAGCSRAMAKSKPKSPYLTLFAFNYSDRYLYDTRVDGTWMGGVSAYTDSGSVMGPLAPRTDKPITLDVRWKLSGRYDLKTNTYEKVGPLEPRSAQVTVRQPYPADPHTLLLHFYPDGHVEAELLERGKDPWDLRREKIPEGHIANQGL
	Tle1	V1	CLMFLP_11370	HKJBHOBG_02266	68	WP_137189634.1	AF-A0A4U3GQD5-F1-v4	4O5P	T6SS phospholipase effector Tle1-like	Phospholipase	MTATDPTAIPGQVDLEPGSPEPVADADPTARTARLARGTRPMTDAERQQRQAAQSCTLPEKEEATTGCSQSLQVTVYFDGTGNNRDAEMEKQEDERALSNIARLHSARISGHRNVLSTYLAGVGTPCPEVGDSGGMLGLAIGKGGRERIDHALEQLDTFITQQAAQMRIVVVNVSVFGFSRGAAQARGFIRDLVALCKRQPDGTWMYNKTVPMRIGFAGLYDTVVSVWPSLAHAAVNAGNGHNGWGEGMRIPPMVVQSVHMTAAHELRGQFPLDSTRDDARYPDNTQEIWYPGVHSDVGGGYDPQHQGRQNSIARFALNEMYDIALAGGVLLHPMSRLDPEVLAEFDKSDPELQAVYNAYLQAVRVKRGRMEDVQAAHMELLHRWLKVRVARGDKLPSM…
	Cdh		CLMFLP_11365	HKJBHOBG_02265	71	WP_392732953.1			CDP-diacylglycerol diphosphatase	Phospholipids biosynthesis	VIHRLLLSSALVLLAACASAPPPAKPPVNPDALWGIVQRDCRLQGPPQGSCVAVNPQAERRDVVLKDSHGQYQYLLLPLDRVTGIESPLLLRADAPNYFAAAWQERWRTAQALGRPLPREVTSLALNSPHGRSQHQLHIHVDCLRADVLAQLQRLGPGIQMRWQPLPEPLRGHRYQARRVAGEALTVDPVRLLASELAGVQNLGQWSLVVVGAHAADGSPGFLLLATQLDAAQGNDASGEELQDHACAAVTGAQDALDGVR*
	2264		CLMFLP_11360	HKJBHOBG_02264	70	WP_141057888.1			Hypothetical protein	Unknown	MPRTLQRRPFLAAVGVLLASISSAAVATPVHDRAGNRLEALIEQPAAQAGAEQASARFCTADRQWCVRTAREGDDQASQLEIEHHLPGAAEPQTWFIPLDSADAEVPGNDQPWPFIVRLARGADAGQVPSDPQQAALENVLVGVQRSVTTMYSGGDAGASTLVLSRIRHMDDGIQIDPDVLTLPADGHAMIRACFGEQDSTRRAGACHDEYSFHGVLTLDPAGQGMPVLRYATTATRFPVGASRLQDSQARGPLRKQDLRTQADPTCSFQRVLRFDGGRYQPDTPLPECGEFTEL*
	2263		CLMFLP_11355	HKJBHOBG_02263	66	WP_141057889.1			SapC family	Phospholipid protection	MTAETTTPPAPAQASGPLFYRQPLPLQSDKHANWRLMQGTVAFAAETNAIPAVVGEFGLAAQHFPILFTGKDAAPIVAVGLARNNLFIDGDKWAEDTYAPAYVRRYPFVFMQADTEGDFLLAIDADAEQVNQGTSEEGEPLFVDGKATELVDNAMRFCGDFTREHEATRQFTAAILAQDLLVERSIDVTLNNGEQMSVNGFHVVDVEKLSKLPDDIVLAWHRNGYLALVHHHLSSLSRFNALVQRQSLKAAAKA
vgrG2	VgrG2		CLMFLP_11415	HKJBHOBG_02275	70	WP_141058098.1			Type VI secretion system Vgr family protein	T6SS spike	MDALNNLFTQIAAVSGSQRLHRLALPGATDLVVERWSGEESLSMHFDYVIDFLSLDAGLDLEAWLGQRATLTTRAASGADIERVGLVSDATLLGSDGGVARYRIGVRPWTWWLEHGRHSRVFQERSVQDILSSVFDGYKDIARWQWSDEVAGFLGAERKRSYCVQYRESDAAFVQRLLAEEGLGWRVQNDAEAPAGHCMVIFSDSATQPEDVTSSGSGVRFHRSAATEGEDTVQALGQWRRLGSNRLTVFSGDYKRSSGQGAQVPVNGGGSQSAREAYDPAGAYAFADSSEGDRLAGLQAEAHEARNQAWRGRSSVRSLCAGQWLRIGQVPASAPSEVLLTGVWHLGVNNLPVDLRASLAQALGAAPSAHPVDPAVHERAEAVGYANAFTAIQRTTPWR…
	Tai2a		CLMFLP_11410	HKJBHOBG_02274	69	WP_141057881.1			Ivy c-type lysozyme inhibitor	Tae2a immunity	MSMNRIFLASLLSGAMLLAACQAQPPADQVADAAAQGDAAAAAVAVDAPAAEPAAATASEATDPLATELFNLVGDAVCGKTCPQYDARVDKAFSDMLADAASLGDARLRERIGSGPQPQGERIQTAAGERWLYRACQAHQCNLTTLVALYDPTTGRMAGRLVDKCQVHWLGTLPAEAMDRISELAPVQISDEDYTAFCTGN
	Tae2a	V2a	CLMFLP_11405	HKJBHOBG_02273	66	WP_141057882.1	AF-A0A4U3GQC0-F1-v4	1QTE	Hypothetical protein	M23 family Slt-like transglycosylase	MAKDLQGFLNALFASEGGGNLSIINKFGYVGKYQFGEDALMDLGYFNHDGQKHEKDGKFFQDWDGTWTGKDGATSLQVFRNSEAIQDKAGQAWVRRLCSMGRKYGAHAYIGQTIGGVLVTESGIIAAAHLKGYGTVTPKDGKYKTPAVMAFLKTGGAINATDAFGTSVGKYMAKFAGYALGCCEPVEVQQPWSYPFPPQGKTTALDGAAYIGLPALQGALSKADDGFFPIGASGLWHGGIHFDAGTGTVLNQTDGVRCIKDGEIVAYMVNRKYPEITFPKVQRSAAYSSGFTLVRHRIELPPNAESLFKAEAEKNAPKTCTPDNPSGGVAAAGAAGATTGAAAAAAPGTAKKEPAKADAPKPRDPGMQMVFYSLYMHLLDFQGYEENPKRARPAYWDAS…
	Tae2a-Nt	V2a-Nt	CLMFLP_11405	HKJBHOBG_02273	66	WP_141057882.1					MAKDLQGFLNALFASEGGGNLSIINKFGYVGKYQFGEDALMDLGYFNHDGQKHEKDGKFFQDWDGTWTGKDGATSLQVFRNSEAIQDKAGQAWVRRLCSMGRKYGAHAYIGQTIGGVLVTESGIIAAAHLKGYGTVTPKDGKYKTPAVMAFLKTGGAINATDAFGTSVGKYMAKFAGY
	Tae2b	V2b	CLMFLP_11400	HKJBHOBG_02272	67	WP_141057883.1	AF-A0A4U3GTR9-F1-v4	5HNM	SH3 domain-containing protein	Zn-dependent DD-peptidase	MSDAAAPIIGLNIRKEANGKSARIGLLPRGARITVKNRGEKWAQIDRILEGQIAPVRPGEAVDPAAAQGWVFLSELDPGPKAPLTLDQVVIPEKPIPVSAGALLGHVGEYQQYVDAQPRAKRGWRQMVHIETFAGNDLPVFVKTARKYASLLPPNTGSMFLIDKGAKLKLPVAHDTTWPADTRLVQGKDGAIGPWAKIQKAGLVVMDREALGAYSSKSKRYAKAPDAEWTGWFVGPADTDRTLDEKLAKKLNYKRREMRMPQGDAVWVERAALVSCGADGMKVWKKFPLRLDGPDAGGEAAFARVMTRAELEKNPQADRVVDADGKPWWRVSVRSQNAGKIHVGWVCESGMPKVGWQSPWAWPGFDWVEEGQIQPVDMLSASLVNMGALRADEVTDYKM…
	Tae2b-Ct	V2b-Ct	CLMFLP_11400	HKJBHOBG_02272	67	WP_141057883.1					TDGGATSKSGKHWHGRFLQSAKVADLKSPFREGASSFIAAMKAGGIDVIINTTLRPPQRSYLMYYAREVVQGLAPGKVPKFVPQNGDEPVNIDWEHLDANGKPDLDAAKKGARAMDQAYAAAGAIGKPYSSNHNGGEAIDMKFDPPWGIGKTVKNASGVSVAITSKRDLQEVGATYKVYHWTYHGPKNKVDEPHWSKTGN
	Tai2b1		CLMFLP_11395	HKJBHOBG_02271	68	WP_141057884.1			Decarboxylase	V2b immunity	MKGVTAVVFSLLAAAGSAQAAGPSAGGWRSLTIGPAYSVSEQRSAFVMLPADAGKGTRFTVMDLTRWQPVCCLEVSSPRLQQATLEHSYQVPGVWASDLTSGLDNGAGGASHVFAARPVGRLLGYRFEGHFTESGEWGGLLLPADAQAAGAGKVSFGGATYTVVRTVDTLPDDDGGLETYRLTPETGGAAQTVDVRFGTN
	Tai2b2		CLMFLP_11390	HKJBHOBG_02270	67	WP_181406176.1			Decarboxylase	V2b homologous immunity	MQGRNITQALLLALGLSVALDAAAQSATTAPVFGGWRNLHSANGVEPAQDDLAFAMLPTTAAKGTRFAILDREAKRVVCCMVVSSDRLDAGVLETQYRLPGVWVSDLLNEGNDTPPPYEPRVYEMKRDGALATYVFHDAIEAYSDLGGLLLPPGASIDAAGTVKTGTRSYTLQFQTTTFTDEDGTLDRFTLRPVGSPGAPVVVEVPYATY
vgrG3	PAAR3		CLMFLP_11540	HKJBHOBG_02300	67	WP_038688001.1			Hypothetical protein	VgrG3-associated PAAR tip	MDFYGFNRAKAIANCGSLELGLARDTNNVRAWNRLRPEHIVELLHGAAADARQDARNLAAQISRGAWRIQTHAPAQGKANQLVSNAREVSVTAGGRDYRLLLNEGAKLQLERITQSA
	VgrG3		CLMFLP_11535	HKJBHOBG_02299	68	WP_141059348.1			Type VI secretion system Vgr family protein	T6SS spike	MDSVTKILAALAAPGQAQRLLQLRTSLGSDVLVAESLNGVEQIDGIGFVFDVIALSADANLSLDGLLGQPAVLQMQAVGSARPFHGRITAAERIGSNGGLARYRLRLQSWLAFLGQRVDSYVFHDASVVDIVENVFADYSGLVPAWRWDLTDRSLYAKRSLTTQYQETDLAFVQRLLAEEGIYYWFEHADDPGSESFGAHTLVLADNHHGARDLGTVRFHRGDVTERDDSVQQWSTARRWCTTKVSRHTWDHRTLELRQASAEAQTAHEATGEDADTCGPYGWQDNARGQRRAQQHLDALRVRAHTIEGQGKWRQLTPGAQFQLGQHPGVDAGTAFLCLSVQHQARNNFEADVFDALEQQLGPAAQAPLSLPGALTGLSVTNTAPDLTTTFYDNRFVAI…
	Tap3		CLMFLP_11530	HKJBHOBG_02298	53	WP_258317547.1			DUF4123 domain-containing protein	Effector adaptor	MQLDHRLLEANQYALLSPLQVDKRIVDLWPSDPVVPAELKGQPHLFPRLLRLGEISWDKRLRALDEANDYARAHGRSVFSALISSTASPVHVRNHLAKMMIRRVEGERMLLRFYDPRVWTCLAWILAKAQIDSLLGPIDVWTCPGESQDQWIRYENTRSGDQAFLMDATQLTAISTLASVHRVAQRLRDAREDLKGSFPLSERIYAEIEQARDKGLADADDQESYAFISISNKPGIHQRPEYKMLIEKSRLEPGAYRSLASAICDQDNPETSGEAEPNGVRQHG
	Tse3	V3	CLMFLP_11525	HKJBHOBG_02297	55	WP_141059346.1	AF-A0A514ECS8-F1-v4		BTH_I2691 family protein	Pore-forming toxin	MDKTAMRSCDPAKKCDVCDQVGLPILPLRYAICRSDMADIWKGPALSGSFGKDVSNVALPSRLAHYTLRLAREGYLYVFNEARGEWKGYQITEDSYLLEFDPAAVPPPKEDFSPTCARMAKSQVTRFVIVPDPKRAGNVWFGYSEAPWPAEILKKNRSVVERKKHMRCINVKDWITGKELDHAGNAMDASKLVSEFCFTRPDDPKPGIVPPLLAPVPATSSKPSLAEPIFTLAQLSIAPNPGFFFSPAPFYRCKQQLPGMEEWLKKSASLGRPMMLALNDPAGTTQELSALMRYNIEAFEQEDDRGWKQASSVAIRGIRQAIEDQAAAEELSKVRASAYTGRAQMELYAAGLTKMQEALTPEQDRKARDSAWDRYRDDYDGAAIKKFDDSLEGEMKAYT…
	Tsi3a		CLMFLP_11520	HKJBHOBG_02296	53	WP_141059345.1			DUF6708	V3 immunity	MSQFAGWLGQRYRVNRPLSEYERLADVRLLDSTAMDPIDQGIIKIDECSIEYVDRHFVYRGWGAMWGSLVAALALAFAAGILWKLSQIVQRGLRVVSSGDYYTAGYIALLCIGLAAFAYWMLIGKDIFRYQYYPVRFNRITRTVDVFVGGKRGAISAPWEDVHFFIGRDKPAGPGESSTYDLRGHIMEAGTIVHTFSVGSDSGSSPGLTLAHWEMIRRYMESGMQHLPFPPLQLFTSTTPSFRNAVVIHVSSPGKGVMLVALPITLPWALFRYLTMKLCKRPEWPSSVEAPADCRASGGAVLNAPDVYGRISQSAGGEAMLRYWEESIRRAKARDPELRGTICSTTVV
	Tsi3b		CLMFLP_11515	HKJBHOBG_02295	55	WP_141059344.1			DUF6708	V3 homologous immunity	MSNMSGWLIKPFKLNRPVSHAEMSANLCVDGLPSVDPLNKGAIHLDSTCLEYHDRYFLFRGWGVLGGGFFALFAVALAAAVSYGFLQSSKGQVGPVFWGIAIMVLMCGLPALYALKAFVFKDAFRYTHYPIRFNRDNRMVYVFTGGARQTLKVPFDDAFFFINEDTGAGGNTVPLYDLRMHVLQDEKVIHTVSIGSDSGGSPGIILAHWEMIRRFMDQGLDALPFPPLGIFASSRVSVKNSFIIPFALFNGPLRWILSPFLILIGVTKYIALVTSKRPVWPKAVDAECRPANGGRVYKEPIMYGDLPGGQAGEAAFMDYWKKAEARARLVDKELGSMFPLPARL
	Tsi		CLMFLP_11510	HKJBHOBG_02294	61	WP_258317542.1			Formyglycine-generating enzyme	T6E immunity	MPLNRPLLLALLPMSLMLGPAACHAGDGVQASRAPVGSAAAIDALKAKTRKQLVRVPGGSFLMGDFGPVHNEEKLPYTGAFDDDVLRTVELDGFRMQAWKVTYADFDTYSDAVGQPRVAQSKVDQNYRHLPDIAAGVSWPQAVAYCEWIGNKNAYDPADRGPVGVRGPGRWKDARLRY*
	Tsi3c		CLMFLP_11505	HKJBHOBG_02293	60	WP_141059342.1			DUF6708	V3 homologous immunity	MITGWLKPFPTQRPLTQEEVQARLNPDAHQGHVRPDARFSLIGLDEYSAEFVDRSFRMRGSSITLFALVCFLVIVATLLYVVLGLAWPSYAQEKFGAGDLLLAILPVVLVASAASTMIWRRTLRRELFTYTHYPVRFDRERGFVHVFRHNGPDGVLSAPWKDVHWFVGRGERQEYLLDVRGALLDRGLVQDMFSVGHYFDDGAQESVQALWEFIRTYMAGGPAALAAAGVPPLIDLSVRPTWRNAWRWEMLRLGERFARMRYLLFMIYYPIMLVMTSWRWMVLSSCKAPAWPSSVLMSNAPVHPWPQPRWVGEISDHVSRPSL
	Tsi3d		CLMFLP_11500	HKJBHOBG_02292	64	WP_141059341.1			Hypothetical protein	V3 homologous immunity	MRVNDVATPVGSDIMDMASPVQGPGGVMYPLTHHRAEDVDIDFVLDVDESELVVAPDVTLLSGAKGGLLWLVGMIMLVDIVILAGLPGMLADWKDMVASTIVTILFLVLSAAFCVGMVRSVRRGNRVEPVLFNRVACTVTHFGSQGVRTYPWERLRPFVRIVRVVNTVGGGQAYQLVLADVDPITGRVDAEFVAGKGDLIGAGVLRYGFFKTYMDQPLERLPSFGLVSASPDWMQRLALSIWTFPGLAQRWLGERPWSSLVGLGSVLNTALAMPLQTPELLAARISLGPYGEGALAPWLKRFNALPAGTTLRRLARSHAAVVAPARRCIPVALAIGTVFWAGVLWLLADAALG
	Tsi3e		CLMFLP_11495	HKJBHOBG_02291	61	WP_141059340.1			DUF6708	V3 homologous immunity	VGLLPAASVQSSHHANTGGGVVRVYPDGLAFVDQLGAMRGYLSSFGLLALPLAMAMLIMGISNGWWLPLIMVVILLWLALLFIQVDWVGFRYEPVLLNRALGKVHVFKAMGLPWWQWGWKLWGNSRYEIDTYDWSCVRAEVVEFTIFTGQISRRESGLVFAITDVPGGRDVVQRFGVGPSFGYGDLESPVQRWEHIRRFMRYEGAAWTLMDSLYEDWGVAFWPSFWLLQPLFDDRAVAWRRKGILAWMAGVGMLFFLPFTAYMGLVRYLSYRLKREPVWGRDILASLGGPALTHEQLSALALTDAKVKPSKGSKHRRRRQKSH
	Tsi3f		CLMFLP_11490	HKJBHOBG_02290	61	WP_141059339.1			DUF6708	V3 homologous immunity	MYTGWLRKFKVDRLLAPQERYEALPRNRSGRSNEHHCVIRLNSTYMDVVDRRYRLRGMVATTVGTLVCTMMALFGIWLLAMWVPNARPDGQIDGWLVAIILTLFIGQFPVMWRYTFGRDFFTYKYYPIRFNRRTRMVHAYTDAGPSGVISVPWDQAYFHLGHGEGETFLRDIRCHVMDGEMVRRTFAVGHYFDDPATIREIWEFIRRYMDEGPEHVVDVPASAQLHLSVADTWKNCYLTVIISLGEGLLPYRAVLMPLLVPLAACRWLVLKSSKAPQWPAYVVAESSIDAADPHQLPEPAYVGQFYEFTASGGCARRER
	Tsi3g		CLMFLP_11485	HKJBHOBG_02289	56	WP_141059338.1			DUF6708	V3 homologous immunity	MKKAVRNLVLGMKDLPEKGGYWGLLLSKKGVPADLEPASASAIQSVNDRYILFAPSLQASNRGFGFVFGSVIGLAFLSMFVSVLTIYGLYNDAGFVVDRLIVLLILAILGAGFFGWAYVSLRTKVSPPVVLSKRLRRFYYWMNSKDGWISLPYDDVQPVNMVARMYSTAGGSTAYVLAMVDLVPGSRRIRWYLPLAVPHRSIETPERIWAFIRCYMDGAPEYLPPVEAQPAIDDPRADLARMDRFLFGSLVDENHRVVPGVFSKLYVGFVGGTMYWFERAGLWISRTAPRPQWPEEIAEEMALPVDSSAYKVRAPTPAQRLANENALPHMRRRWMVLGGISTIFVLTMFAVLGIPPWF
	Tsi3h		CLMFLP_11470	HKJBHOBG_02286	63	WP_141059337.1			DUF6708	V3 homologous immunity	VSELPPPEIHEGELPLRSNAEPGSMRDIIRLDEEMMVWSDDGTAAVIESIMPFFAIAGVIISLGGIGAGVSVLSDPMDSFGMRALSVSLAALLAVGGATGAYFAWRISFGSKHSDVYFLRKQRKIFHYTNKTEFVLDWDNVRPNVRLGFGPPQLGSRPFVALELVEYLKNDPQTWRARFVVEAPMPGREACQQSWELIRRYMDEAPTALPMQTVVNPRSWTSALLEFGPLSGGGDAHGFIQGLRDHNWQPFWSGEQLLAVLVWVAFWPDQVFRMVYARFRPRVPLPASLAGVSTGHGSGASPYAITPASAGELCGRRKAALTVAIVCGACTLISVAAWSVVAWQMLRAVFG
	Tsi3i		CLMFLP_11465	HKJBHOBG_02285	63	WP_141059336.1			DUF6708	V3 homologous immunity	MGSFSGWLINPYKLGRELLPKERKADLRAEGLPRLDPLNKGAIHLDATRLEYLDRFFLLRGWALLGGGFLALFCVTLGALGIYGFLQSSHGEVEPVFWGIVIVALMCGLPSLVVLKLFVLKDVFRYTHYPVRFNRANRTVYVFTGGAKGYVEVPFDEAFFFIHEDGGSAANNARSYDLLMHILRDGTVIHTVAIGSDGGGSPGIVLAHWEMIRRFMDEGIAALPFPPLGIFASSRVSVKNALVVPYAALPGVLSWILSPFLIVIGLCRYIALATSRRPIWPSSVDAACAPPATSPVFREPAVYGGLPGGEKGEAAFMAYWGDAEAKARQHDQALSSLFR
	Tsi3j		CLMFLP_11460	HKJBHOBG_02284	64	WP_141059335.1			DUF6708	V3 homologous immunity	MYTGWMRAFKVDREMDPRERYATLPRSHVGRSRQRLCVIRLNSTYLDMIDRRFRLRGMVLTTTVLLINAGLAAWGLRRWSNRVPEVLGGSSADAPAYVLFAALLLVQFALLYWLILRRDFFTYKYYPIRFNRRTRMVHAYTDGGPDAVISVPWEEAHFHVGEGKGERYLRDIRCHVLDGEIIRHTFAVGHYFDDEDKIREVWEFIRRYMDEGPASVLDAPAKPQVDLSVADTWKNCHATVVISLGQALLPLRGLLMPVLLPLVACRWLVLKSSRQPVWPQQILDESVIDAEDPHRWPEPQYIGQFDEKADGRTS
vgrG4	VgrG4		CLMFLP_11605	HKJBHOBG_02313	69	WP_392731641.1			Type VI secretion system Vgr family protein	T6SS spike	MDIYRSAALAALASPSQQARLIQLQGPAPDLVVERFEGQESVCGSSRFEIDCLSTDAFLDMDPWLEQPLTLQLRQADGGLRQWHGLCTEVAQLGSDGGLARYRLTLEPWTALLELRRNAVIFQELDTRTICEQIFGDYPQAVFRFDVQSTLPARAITTQYRESDWGFVTRLLAEAGLAWRIEQTQGDTAAHMLVVFEPGAELTDLGAQRFHRADMAEALDGITAFAEQRQLVPNASSVASWHSEQLQAVSGQSQAEAGELPALEVYVQPRAGRFGKGASADDEAQARLDALRVPMTLFQGSGSVRVLAAGNRFTLTQHPQHQGQTFQLLAVAHVAVNNLGHGIVELLGESALENGSYRNRFLAAPSDAPIRALPQDRPTLHGPQTARVVGVADSVVTPN…
	Tne4	V4	CLMFLP_11610	HKJBHOBG_02314	61	WP_219994946.1	AF-A0A023Y385-F1-v4	4ZV0 - 6B12	Hypothetical protein	PoNe family NADase	VADAGADRPNEAAPVSLQQLREALAFITEQYKNVADGGKNVFVWLWEAIQGDFNQERTVGQITFDTAISLIPGVDQVCDVRDIIANCKQINEDKSNTWAWVGLVLTLIGLFPTLGSLIKGVLKIFFLFVRRFGLNHLVKAVDEAMSWVITFLRRREVARYWKRWKWDSLFLELARQVKAVRGMVSPAMLLRAFDRAIALMNNLLGKVSHLPFVGGAARETIDLVRNIRGLFNQYIGMALKPVQDILDAIIHRLELEDLVQRRGVLDAGNVHFSGTLPEAHAVTLMRRVDPPPSWLSAGKPTRNLPLLPSRYRAKVDAGVADGYPTLSDDQIRSFATLRADVLEGPMKLYRVVSPGNFGAGSDWMTEEVFHAIQRSADPKAAWRKNLAVWPDWNPNGQFV…
	Tni4a		CLMFLP_11615	HKJBHOBG_02315	62	WP_141059351.1			DUF1911	Tne4 immunity	MPIDYLELNAWHKRQATLLYHFASMPYIKELLERIDALIAFADGLLDERAGLDTAGRALADWRPIDTAGHFSTYAYPALVDFRENVVKSIALRSFEQYRTAGQDQCSRMLDEYAHQMVWASREQEDEFKRLAESVFRYAGLLSDVMYRPSTLDDFSFWYLWQEQKHLFPRMPRFRVRTDVVGVSGQTPPRTGVYVPQEDPMAALQFAWTGGYGELGNTYALNDFGRLALERVGRAGLWSDAVGLQALINEPRHRDLSDIDDVDRANVNLAPSAVSREGFEGRPCRWYFVEMMNDTYEDHDGSYAGTASTATSTRPHRVEAGQRVPQDGWWYTPAQMGSRRYFKKDDTFPSLPGTDFGTVLWIWSPDQSVPKIG
	Tni4b		CLMFLP_11620	HKJBHOBG_02316	57	WP_141059352.1			DUF1911	Tne4 homologous immunity	MTTAHAQLNHWHRRQAALLYHFSSLPYLNGLLEKINQLISFTDDILEDRGGLDAAGRSLAHWQPADTAGHFSTHAFPALVDFREKVIRAIAARSYERYSEAGERQCSRMLQEYAYQMIWATGEQEASFQGRAEAVFKYAGNISRMMRRPTTWNDFVFSLLWEQNRQDFPRIPCFRVRTDIECVSGQTPPRTGVYVPQDDPMGALQFGWTGGYGELGDTYTLNDFGKIAFERVGRAGLWSDESGLHALINESQHRDLPKIDDSDRARVDFAPAAVALQGFEGRLCKWYFVEMLEGEYEDHDGGYAGRA
vgrG5	VgrG5		CLMFLP_11625	HKJBHOBG_02317	70	WP_141059353.1			Type VI secretion system Vgr family protein	T6SS spike	MDVSPAQLLASLGAPSQQARLIQLQGPAPGLVVERFEGQESVCGSTRFEIDCLSTDAFLDMDPWLEQPLTLQLRRADGGLRQWHGLCTEVAQLGSDGGLARYRLTLEPWTALLELRRNAVIFQELDTRTICEQIFGDYPQAVFRFDVQSTLPARAITTQYRESDWGFVTRLLAEAGLAWRIEQTQGDTAAHTLVVFEPGAELTDLGAQRFHRADMAEALDGITAFAEQRQLVPNASSVASWHSEQLQAVSGQSQAEAGELPALEVYVQPRAGRFGKGASADDEAQARLDALRVPMTLFQGSGSVRVLAAGNRFTLTQHPQHQGQAFQLLAVAHVAVNNLGHGIVELLGESALENGSYRNRFLAAPSDAPIRALPQDRPTLHGPQTARVVGVSDSVVTPN…
	Tai5a		CLMFLP_11630	HKJBHOBG_02318	67	WP_137189658.1			Hypothetical protein	Tae5 immunity	MKTLSYLLLAAAIAAAPAQAQQYKPGTATIASAQGTLRVNSGLVNHFNAHSFYVYSFQWQPQGKDAVWNQVPLLAKPDAVPSEFVFKTTATADFPLSDARVVQAGGKTWLTTAQLTYEDTPYDDNASVELKRYELVRQPDEDRWVFVLRSTRNVGKKTVTQALAAPPSP
	Tae5	V5	CLMFLP_11635	HKJBHOBG_02319	64	WP_141059354.1	AF-A0A4U3GPC4-F1-v4		Hypothetical protein	Bifunctional glutathionylspermidine synthase/amidase	MTTYISAVFHKDIRTVEFTAANGDKMLRTGGTLAWLLNNPGNLRPGGKYVSMIGQADTASGKFAIFSSAEEGRKEKRALLRRKYNDMTLYNAMHTYAPEGENDTAKYLAFVRKKSGATDQTVIKDMTDDQFNGMVAAMEQYEGFNANSDTRREKIVHATQVSLSDGAKPLPSFPVVAKTSTGKEKKLTTNAYGVLPAFITSKPGEMVQLFAEEAGKVGTKIGEFVLDQASTSLLFARPLVTALAGSQPHNPDSSPRDAKRAPIRYVIQPKDTLGTVASKFKTSVDELVSNNRIRDRNKVFPGEVIWIYGPAPQGNTSGAAANDAPPAAARNSYAIKRGDTLSGIADRHGVSVDQLMAANPAIKDRNKISPGQSINLPAGAKKAEPASTAVTKPKTTQPP…
	Tae5Nt	V5Nt	CLMFLP_11635	HKJBHOBG_02319	64	WP_141059354.1		7Q47 - 4C5F		Bacteriophage endolysin Enc34 / Transglycosylase MltD	MTTYISAVFHKDIRTVEFTAANGDKMLRTGGTLAWLLNNPGNLRPGGKYVSMIGQADTASGKFAIFSSAEEGRKEKRALLRRKYNDMTLYNAMHTYAPEGENDTAKYLAFVRKKSGATDQTVIKDMTDDQFNGMVAAMEQYEGFNANSDTRREK
	Tae5Ct	V5Ct	CLMFLP_11635	HKJBHOBG_02319	64	WP_141059354.1		3A2Y		GspA / Peptidase C51 / TIGR02594 / Cysteine protease	PYSQQRAPWIEHAYAQAKKWSGKKEAVITKTINFHDEIGYGKQFKTMAGGDNAWCASFVNYCMRKAGYPISSPHPYRARSFAADTTNYVQIDAPVFGAIALVKTSHVGFVYALDGSSPILLGGNQSDQINFVKYNPASLRYYVPKAYLAFANKELKDPKLDATHAKTLNDALGIVVVTKASGNER
	Tai5b		CLMFLP_11640	HKJBHOBG_02320	69	WP_137189660.1			M949_RS01915 family surface polysaccharide biosyn. protein	Tae5 immunity	MSVDRSGWLAVACALALAACGGPGKAATDTDVATDAAPEGSAPAAAPAQPASGGFAVLPALPGSETDGLGIRDPLKLVHYRDTAGEGLLVLARTDTRTHDADSDQDMDVATLTATLYGRTAADAPFVQRWQSESPTECEGLDLDAGYFLDQSGASDLDGDGVAELTLASHSFCGGGVDPQQIVIELRRDNDVYRIDGESLVTIEGDAPFGGERQDSASYKDAPPLFQKHMDAVWKAVYTRRGGQDEATP
vgrG6	HNS		CLMFLP_01535	HKJBHOBG_00307	64	WP_141058145.1			Histone	DNA histone-like protein	MSNGNGVTATLSQGVDEVKEVAGNVGETIATAAEDAVASVKKTVKRARKAATTQVAKVKKAVQKAEKTVAKKADKAAKSVGKTLATAKKKLETAKSNAKAEAASLKKQVAKKKVAAEKAVTKTTKAAKKVAGKKVATAKKAVTKKTAAAKKVVGKKVAVAKKAVAKKAVAKKTATAKKVVGKKTAVAKKTVGKKVAVAKKAVAKKSATAKKVVGKKTAVARKTVGKKVAVAKKAVAKKSATAKKVVGKKTAVAKKSVGKKVAVAKKTVGKKTAVAKKAVAKKTAVAKKAVGKKTAVAKKAVARKAAPAKRAAKPVARKAPAKRARK
	VgrG6		CLMFLP_01540	HKJBHOBG_00308	68	WP_141058144.1			Type VI secretion system Vgr family protein	T6SS spike	MYAEALTAGHALTRLHQDHRLIRVDTVLDPQTFLVKRFDGSERVSHPFAYQVELLSIQPRLELKQLVGQPLRLILGDEFGGHGVHGYVREFASTGREAQFSAYRAEIAPWFAFLDYTSNCRIFQDMNVLKIVETVFADYPDLARFDYDLDTGKLPKLPYCVQYNESDFAFVSRLLEDAGIYYSFRHDEDGHTLLLSDDSTLSVALGEPAPVYFRADQGVQQQTGLHRWGARRRVGPGAHALSSFDFKQPSTPLRVVRGNEAPRGVLPELTQYRYDGAARFADSRIGEALAAVRNEETAWPTKLFECAGNAAGLQAGGCFTLEQQPDFIGRGAEDRQFFVVRLQREGRNNFASDFASAEAPSYAIEAEVLRRKIPYRPLRQTPWPRMPGPQTATVVGPPG…
	Tap6		CLMFLP_01545	HKJBHOBG_00309	72	WP_181406191.1			Hypothetical protein	Effector adaptor	MHDTPMLRGIQRLSDAWLAAAADPSRRLLVWRLPANASRLLAAFFEMQRHDQGRDTPDYFLRVDTPYELGFRYSRQIKQTLLERYLGSQDELRGQGITLGWRGPHAEHPDSAAGVVQVLDSFAEHHGNHLRLLAAVLEPERMVPGDGFERWVDAALAAAPGDRLRLVLVDTEEDPRWQPLLERHASVAARIDAPVDMFAIARDTASQSGGTGPEVLYRQLLADLMLLLERGSPQQVVARAERALGLAQRHGWQEQASVVQMMVAGAWLKAGDHGQAITAYRQARSAADAARSAGNAAAPDLVMQSWFGEAGCWLTAKSPERAAQTYLQASTSAATIPHPMFQLEGQRMAGYCLLQHGKREEARTQLLEAIRIAKPLSMQDRKATTLPQALWDLLQLQDL…
	310		CLMFLP_01550	HKJBHOBG_00310	63	WP_258223862.1			Hypothetical protein	Unknown	MNTRILVMTVAVLLGMAIVVWLGVEYRDEVKAFLRALLRAL*
	PAAR-Rhs-Tse6		CLMFLP_01555	HKJBHOBG_00311	63	WP_141058143.1	AF-Q5H2C8-F1-v4		RHS repeat-associated core domain-containing protein	PAAR-RHS-fused T6E	VSIAAKHFDPQLGIDIHMYAMPPCPLPTPHIGLVLDPFDYIPFIGSTIKVNGVHRGTAGTGGLDIHIPLGVWGPPLAAPMGPQFDGEEIFMGSRTVSADGEPFSRLAMPVLDCNLAGMINPFRVKKPKKPLRAMSLPTGLNVAIPTSVKVGGPPTVSWTAMAFRAAFAGLGKLRKTDFFRKKMDAFAAWRRGKWGHLPSGTLKCKILRAEPVDIRDGSVSVSHEDFSIPGRLPLSWRRVYASRHAQRTGACGYGWQTPADIALALSADGSAWLSGPDEVAFFPELPRRDGMDAATLDFVDGARLWRENGQWIVRFKGGLQYHFDATPAAGVAVLPHERSLPIERIEDRCGNHWRFERRDGHLVRIVESGVDGLQGRFIEVDARQGHIDRLQLHDPASGL…
	Tse6 (Rhs-Ct)	V6	CLMFLP_01555	HKJBHOBG_00311 (Ct)	54	WP_141058143.1			Hypothetical protein	Unknown	SCDEVLDSAAMINLQRRLAGMVNQVRDELLNDPKALQNQLRRKEIDAIIDEPWRMRLFFGTALQRRVTELAEGDSVLSVLKPTRGNAPQDYFGPGGLGYEITGGSKSSIFSHSQRPGVDAVVTYESIPADFGYKWVDWRVGGG
	Tsi6a		CLMFLP_01560	HKJBHOBG_00312	53	WP_141058142.1			Hypothetical protein	Tse6 immunity	VDDIERLYSLAGPSSAGRRSLVGRKYSNEKFERLLFGPGDPFCGGVDVTSCEFISCSTDSRFSISKGVKMNSVLFDGIRAPDAMMVSTATVLENIVVRGGKRAAGLWCKPPSEGDASDAILEWSRAGMANVELAIDFSGLAAPDSEVVGIPLSKLKWDPEIHIPVSLSWKDSEHWNDLELSPRSYWRMNLLRLRDFNCTEGVFTAPFPGERNYESKMEELARIESAGILKR
	Tsi6b		CLMFLP_01565	HKJBHOBG_00313	50	WP_141058141.1			Hypothetical protein	Tse6 homologous immunity	MKRFEGAQFSRKFDRGGASYSEAVHVSCVFDNCGLSLCKRPEKMSKVKRISVQGCYSVNSSVGPCEFEDIFIHDLKTNPILLIWSSFFRRVTLSGKIGKMNINAEPWGFCTDIDVLSRFSNARAEFYGATDWAIDISQARFLDFNCRGVPFDLIRRDPETQVILCKDEFPGLDAMDEGFNERFPEVYSYLKSFSKSGDEEVLLVVPLAAPKSRKDDWKGGIAELRALGFIK
	314		CLMFLP_01570	HKJBHOBG_00314	53	WP_141058140.1			LRR domain-containing protein	Nuclease immunity	LSVQRYTLLLDDHRFDPLDQLPEDLQNGLRVGCAYDEVGSRIQRQTGSENTLAFDYDPLHKSCRWHNGRAGKIARIDMKQTKCVVMHSDHFEQYPGRKLEPIFYNRPFDSKLLAGVESAQLWAPPGVGISTIPEILSAMVNLHSLFASDEVDNAAWAKLSDGDLPESLEVLQISNDLRTLSWPKVILPNLKELVAMPSIKFDAASFPSLESIHINPNKNLSNVLEALKLPIREMFLLSVPNGNKVFDVLASEDIQTIGLLGGNSLVNLDGVEQLASLKSIKLKNLSKLVDIGALKGQSELTSVNIQYCNKIENIEVLNDLKKIERLIIVGSGTMGVDRLEPRLQRVLDRSLGPDAP*
	315		CLMFLP_01575	HKJBHOBG_00315	57	WP_141058139.1			SMI1/KNR4	Nuclease immunity	MTFRTIALSSSIATRRALSSVRIAGCRLPESYCEFAATHGYGRIGGLVIIYSGVPEHPDSVLAQGARVKGFIDDAAAEGCFEFEPDGDEMIASGLYPFAASENGEYFVWDLNEKCGDEYSIYCIGARMAGLRYAAESMGELLEKLCSESIKDVMGPGYAPLLPTFEGL
	316a		CLMFLP_01580.1	HKJBHOBG_00316.1	57	WP_141058138.1			Imm26	Nuclease immunity	MAKKIKSAVGDVFAIPLPSGGYGVGRLIHISDRWRLAQFFALRLDAPELPVSLLDFGDAMPVHNIVTLRIEEGAWPVLKRGVLDALPDLDSLIFYRGLPAQRTYLKLNGEIVPACPSQGCSSSMPQFAEYVAERLDESLANGVHLDASGG
	316b		CLMFLP_01580.2	HKJBHOBG_00316.2	51	WP_219994931.1			Hypothetical protein	Unknown	MTSLDENEFADALLLARPSIRFIDMLEQSDTNRPKYRRRLDECRGAHVTFVDSSIASEDYFREKYVKVHPSGDGWIYALVGSGIVSLLRSRAADFLQGSLLNGELRASIPAGDEATKAFVTIVLREAKARGRSVVSIDTTTGERGTKADRKFLVWPDAALRFDGTKGTYLANGAHAVFVPNAGHR
	317		CLMFLP_01585	HKJBHOBG_00317	63	WWW36290.1			SMI1/KNR4	Nuclease immunity	MFERLEALLAQSSGAKVFPVRRIAPEWIEDAERELGLPLPATYRCWLQTYGNLLAATRSSRFALRSTAISRTTTSFTTPGWMR
	318		CLMFLP_01590	HKJBHOBG_00318	57	WP_141058137.1			SMI1/KNR4	Nuclease immunity	MYEAFYLDTRTGLNEGEYPILRFDHNDGSYTHFADSFALFLETLVRRT
	319		CLMFLP_01595	HKJBHOBG_00319	70	WP_137191827.1			Hypothetical protein	Periplasmic sensor	MRGLDFSSWQAMLSTLLGLAVITLIGVGIRLLVMQTMQQRRERENRQINERLRTLIAAYKTLGGSFTGALHVDPRHLRDLRQPAAADAPDDAMLLPVDGGTGSDRARRIRDAVEAALSDIILLGTDDQVRLAATAATELAQGRPVQTAELVVSLRNFIREALDLAPIPASVAIPRQGPARPAPGAKGKGEADKAGGKAGGGGGGMGGMGGGGMGAGSAHHDDDTAPR*
vgrG7	VgrG7		CLMFLP_17955	HKJBHOBG_03575	69	WP_141059128.1			Type VI secretion system Vgr family protein	T6SS spike	MSHGIAAASKAHSQHRLIDIVWGPEASPAPLLPQRIEYRDSLSGDFQLTAACVASRPDLDTSALLGRSIGVGLISAQGRRRWLTGIITGAHRAGLHGGLPQVNLQIGSALALLAHRRACRVFQDISVPDIVALILDEHRHRNPRIAAAFEHTRQLLREHPPRSYCVQFNESDHAFIERLLAEEAISYHFHFNVDQWQPRHCLHLSDSSLFDPENARPLRYRSALTEDRDDDLQQWQARQHLVPSSVTLSSYDYASAQVLQGSDDTALHRDLPASDATLGLQAHEAQTLYYANGNQDLDRYARLRMQARELRARTWLGEGQLRNLATGDAVTIEQHPLYAAPESAARSFLVTGIHLEACNNLPDAVPTGDGEGLTPGQCRTRFRAVPHDQTVVPAYADRL…
	Tap7		CLMFLP_17960	HKJBHOBG_03576	69	WP_181406256.1			DUF4123	Effector adaptor	MNPLPPACHAALATHGVTPCVLVDGAMQHAAGVRLARTPGAGMSLFDDLPEDAQALGPWLLSPAQAQAMGLDGSGPGVNWLASALALPDAANHLRHWLRDGHPRGLHYTRLADGRVLRAAMTVWTPAQRAAFCAPWSGWWMADRDGNALALALPEPLFLEPGTTAGWTDAQREALAEHSKVDQLLHSLKGHVRYAASLTSRERRHALATQVQRAAVAAGYVEAPDQVSWIAFALMAGGCSMPLDGHPVHALALRGDALWSALMDGAASDTPADTITFDEDPK
	3577		CLMFLP_17965	HKJBHOBG_03577	59	WP_392731939.1			Hypothetical protein	Unknown	MTDPERPETTPPEPAEDHSPPLLGASREPVEDDASTEAMDLMWYGVDVVTATFMAATIVWLSAPESDDSGTWFFCTFVPSLLMSNGVRDTIKDANALRFQQSSLLRVSSGAWLLAWVLFIGWLAEEPLRLYIWPLLALPFAAGTTIAVAAVHFFFSRALSTEAARQTASAAAEKARRDTASDPTESGLSSKEPGSGMPQGRGSDGNSPFWMLGILLLLIIAGAISARYRADMAFNSVPEDNLRTIPSTSTPGDARHADADSVEEHIHRQQELGRSE*
	3578		CLMFLP_17970	HKJBHOBG_03578	60	WP_141059131.1			Hypothetical protein	Unknown	MTASQPPDASSSQPAAQPASDSDGQANVTQEGLEQQDYAQLAWLGVDVALAALITTAMLWQQRDGSDVSLEWRTVGFATIFLFINGVRQTLSDVHKARFRRSPIVRAAFSVWLAAFLLMLGWVGGGPLGLYALHVVALPFMTVVTVLVLALYNSVARGVRQDVAERIAYSALLERAQRAAAITGTQQNTEAGQTATGRRAGIGQDMKILLWLMVICAAALAVSIAPARHYILKQHVSTQVGDSLICWTMDVAPQPLEPSSSMAALPT
	Tli7a		CLMFLP_17975	HKJBHOBG_03579	59	WP_141059132.1			DUF3304	Tle7 immunity	MSEYSRAFENTVATRTYTPSEASVDSERAPVFAHFQVSMCPERAHLKDIEREESWGHAVIEYWRRRKHDALHSAAFAVAALTMAGCTPLERSSDPNARVGGSLTSMDYEPTDTFVRPVYVNGLGGDSTGTGGSTVLSAISLPQRWCPGLTVTVKWRRCRAFYAVKPETEEEACRWVEKDVPVHPYTYVGTTWLHIFADDQVLVIPAMLGPRHPDYPGARPPYKNFYERRGIGRDE
	Tli7b		CLMFLP_17980	HKJBHOBG_03580	60	WP_128097363.1			DUF3304	Tle7 homologous immunity	MNECSWLPEEAKVLFGVRLVSRTLDVHSLTTPGNAHCMGTEPADSSACALMKSPGHLRRSAMHIAALAAVVLTLTSCKPAERSSDPNARVGGSLTSMDYEPTDTFVRPVYVNGLGGDIAGTGGSTVLSAISLPQRWHPGLTVNVRWRRCARGTFYVPGVPQNEGCRWVEKDVPVHPYTYVGRTWLHIFADDEVLVIPSMKGPNHPDYPGAEFPYKNFNDGRGIGRDD
	Tle7	V7	CLMFLP_17985	HKJBHOBG_03581	60	WP_181406258.1	AF-A0A2R7QLL0-F1-v4	4O5P	T6SS phospholipase effector Tle1-like	Phospholipase	MEGVPCWMNVQFSIFFDGTRNHRIEDLPTGAHSNVVRLFDACREKEEEGQFRLYVQGVGTPFPHIGEVEPHPDGAQSGANGDLRLRYAFLYMANELARILTGDVIVPETIADTSAAVQDKAQVKVWRRKLEEMLANPMPGAPTIPMITLDLFGFSRGAAAARGFLNHLIEWTGDGQAQVCGIPLRVRFMGLFDTVASVTFADSFPFPFNGHLGWAKPEYMIIPQFVEQCVHMVAGHEARNSFPLTTIGVERDSARPRIEIVYPGVHADVGGGYGPNAQGKGTHLGQHQVRQDQYDMLSQIPLNDMYERACAAAVPLIPRAALGDAQLTDAFAISPELQRSFNAHQATLEQHRGGAPLMRLLHSHYVTYIGWRRDVLPRARFIAHPFMTHCEGTQVQDHI…
	Tla7		CLMFLP_17990	HKJBHOBG_03582	70	WP_141059135.1			DUF2875	Tle7 adaptor	MTRAALWRRVFYALCAPWSLLMGWYALDLPPGERLDALGPWAVGSVAAAAFALLGRGLHGGVQAWSARPSHRDASPIPAAAGAASAASTEPTLQLRACFARLEQHPPECLAAQLAQSTSHAPLLADDPPHPSASLAERGMALQVRLAQAMDMLVSNVPSAGPVPVFTLAPTLTPDSRYAAADWPGLMAAQATVRPPLLRAMEQNGPSLAPVLQALHAQFSASPMLCNAVLLSVDGELIRGHYSSQRRDPDTPRLPPVHDSVVVLWITRDGLPVALRQQAVDANSTDGKRARQAMAWWSREMDSVHALSPDETQTRVLPTATVDALLKAYRASDDPELADHARAARMLGDDSWHPVPWSTQQVEAYDAAAVLARLPPPLHLPLHDAHGNRLPGLECEHAI…
	PAAR7		CLMFLP_17995	HKJBHOBG_03583	69	WP_141059136.1			PAAR	VgrG7-associated PAAR tip	MKHPVCLGDPTSGGGEVVSCQMDGRRHIGGRAIAVVGDLATCLLHPGRHAFVEGSERVRVEGQAVVVDGHRLACGCHGIAGHANRVHIG
paar1	PAAR-Tde1		CLMFLP_19090	HKJBHOBG_03800	61	WP_141057660.1	AF-A0A2R7QXG4-F1-v4		PAAR domain-containing protein	PAAR-fused T6E	MARIAIVVGDRTSSGGTVLTGSPFTDINGMAVARVGDKAFCPKHKGPFPIVTGDPTFIVDGQPLARHGDYLACGCQVLAVKQSTVSVESGGSAGARSGPAAASTGMASPAGFVPKGTTAQASPASPPLKQDIILHYHYGDLDRTPVRGVAYQVMLPDDSVVTGNLDDDGRARIPQVTVGPAQMVQVLFQPDVSDDDDAPILAAREKVKLALDAIVAQTRTDMASEWRQWDDAGTAKRWGLQRGNQVLGSGQGAWDYVAGTVETAVDLAVLMYKTDREIKEWTRLLLTGDRDGMDRKIAAMRAAGEKVMEVASEAKELFNLLIEDPAITLQLPEFGKAWWEAVPPDEQERIQARFSSQIMTDVVVSILLAAVTVELGGAGGFGYAAAKAGNTAARIGKRL…
	Tde1	P1	CLMFLP_19090	HKJBHOBG_03800 (Ct)	53	WP_141057660.1		8FZY	Polymorphic toxin type 15 domain-containing protein	DNase	KQSTVSVESGGSAGARSGPAAASTGMASPAGFVPKGTTAQASPASPPLKQDIILHYHYGDLDRTPVRGVAYQVMLPDDSVVTGNLDDDGRARIPQVTVGPAQMVQVLFQPDVSDDDDAPILAAREKVKLALDAIVAQTRTDMASEWRQWDDAGTAKRWGLQRGNQVLGSGQGAWDYVAGTVETAVDLAVLMYKTDREIKEWTRLLLTGDRDGMDRKIAAMRAAGEKVMEVASEAKELFNLLIEDPAITLQLPEFGKAWWEAVPPDEQERIQARFSSQIMTDVVVSILLAAVTVELGGAGGFGYAAAKAGNTAARIGKRLLHLMEEVEDAFKGLAKALRARKRRQGDGNRTPDGNRTVETKRLPKRMPRKTLPCFSPQKLPASKYKEMDRQLKGQEQGLN…
	Tdi1		CLMFLP_19095	HKJBHOBG_03801	55	WP_141057661.1			GAD-like - DUF1851	Tde1 immunity	MIKMLDEDFEYFYKRKEFGPAVDAQPVPKSKLDNYRGKVPDRLLEYWQAYGFAGYGGGLFWMTDPDDYSEVLNAWLYGTEFYGTDNYYVIGRSAFGDLTLWGTKTGPSLTIDCPWAMIFPDDNAAWMSEGKGDFLISTWLSGMQADGLDQTDERDVPLFDRAEKLLGPLAHDEMYGFVPALALGGSCRLDHLKKVKAVEHLMFLAQLGERRIMVDIVKEAKDRGLWK
paar2	PAAR-Tse2	P2	CLMFLP_05625	HKJBHOBG_01119	68	WP_141057258.1	AF-A0A4U3GP69-F1-v4		PAAR domain-containing protein	PAAR-fused T6E	MARMLVVVGDHLHLGGTVVAGSPFTDIDGRAVARVNDPVVCKVHGAGVIASGDATLIIDGNPVARHGDKASCGCTLLAGQQAMVSVDAGGSGGAKGSSSGAGKAAVIAAAVSLAGAVLKQVDAAASPPSQTPPPPQCWLRDHEAQIAVDADGRYFETLDPQGTKYEGPFPVSYHIAVPAKSGGDVVVSIKARVTALAGVTPGDVTTAKLRMMEGVASHWNGKFTLAVNDPQCGTRSFPIRYEIQWVDAGQDYTLLLHKDYDREMVDPPTVYVATTTDGWTYAHEFAHCLGLPDEYSENEDDAPDTVRYIRPDGSVDPATVEALAFRDSTDALATIMSTYHATRTHPRHAWNIGREVQELLRRDLGREITCTVS
	Tse2		CLMFLP_05625	HKJBHOBG_01119	65	WP_141057258.1		2XS4	Hypothetical protein	Metalloproteinase	RDHEAQIAVDADGRYFETLDPQGTKYEGPFPVSYHIAVPAKSGGDVVVSIKARVTALAGVTPGDVTTAKLRMMEGVASHWNGKFTLAVNDPQCGTRSFPIRYEIQWVDAGQDYTLLLHKDYDREMVDPPTVYVATTTDGWTYAHEFAHCLGLPDEYSENEDDAPDTVRYIRPDGSVDPATVEALAFRDSTDALATIMSTYHATRTHPRHAWNIGREVQELLRRDLGREITCTVS
	Tsi2		CLMFLP_05630	HKJBHOBG_01120	67	WP_141057257.1		8B2Q	Hypothetical protein	P2 immunity	MHRFLIPLIALFAASPTFAQTPEPAPMIELHARCIDDAQCRFLGEDVRVELELRNSGRNNVSLPVAFLRKRGPAVRLVDRHSGKEKQLRRNPVDGLMLKDLETLAPGQSVRFTWPITPKEITDFALRPIDLDAVFGLNITPERKGADATIIRAKLHIVDGRVGEGAR
paar4	PAAR-tse4		CLMFLP_20145	HKJBHOBG_04011	58	WP_141057805.1	AF-A0A2R7R3N1-F1-v4		PAAR domain-containing protein	PAAR-fused T6E	MARLFIVVGDSLSGGGTVVSGSPFTDIDGSAMARVGDRVICKAHGPGTIVSGDTTLIIDGNPAARHGDKVSCGCQLIAGRQSLAFVDGGQSSAAPQRRSTPTIPGTSDQPVRTQADASPSSAAPENAAICWLRDHVVEVSTNAHGRYYQAYDADGNEHDYEMHRAFRISIPLLSRTDVEVLVRVKIVAGAPTETDAIVEEDIRLAKERMEEGVRDHWNGKYTLAVWDPRCGQRTFAIKYAIEWVEQGQHYTLKLNPSNTRENVDEMVINAWKGTSAWTMAHEYAHCVGVPDEYSYDLGRAESLRYYRHDGTPDDDVVSMPLVKPASDPTANIMSTSDNRITELRHAWPIAIEAQEFLTTAIGRRIKCTVT
	Tse4	P4	CLMFLP_20145	HKJBHOBG_04011	54	WP_141057805.1		2XS4	Hypothetical protein	Metalloproteinase	VVEVSTNAHGRYYQAYDADGNEHDYEMHRAFRISIPLLSRTDVEVLVRVKIVAGAPTETDAIVEEDIRLAKERMEEGVRDHWNGKYTLAVWDPRCGQRTFAIKYAIEWVEQGQHYTLKLNPSNTRENVDEMVINAWKGTSAWTMAHEYAHCVGVPDEYSYDLGRAESLRYYRHDGTPDDDVVSMPLVKPASDPTANIMSTSDNRITELRHAWPIAIEAQEFLTTAIGRRIKCTVT
	Tsi4		CLMFLP_20150	HKJBHOBG_04012	56	WP_141057806.1		8B2Q	Hypothetical protein	P4 immunity	MHRYLALGCAVMFSTCLSAKERAMEYDPDFSANVVCRDNPKCVFTHRDLHFDVVIKNNKEATIQLPLEFMRNVGPMLTLHDNRSRRSKTIPLGMPDAALLSNLTIVGPGQSVSIPCYIGAATLERMGGTAADVTAVVKIGAPLPKSTEFHIIGRVDFRITGTDVSKHQLPGNEL
paar5	PAAR-Tde5		CLMFLP_02265	HKJBHOBG_00452	64	WP_141058559.1	AF-A0A2R7QXG4-F1-v4		PAAR domain-containing protein	PAAR-fused T6E	VGRIAIVVGDSTSSGGTVLTGSPFTDINGMAVARVGDKAFCPKHNGAFPIVTGDPTFIVDGQALARHGDALACGCKVLAVKQSTVSVESGGGGAAKGGGAAAASPAAPAAGFVAQGTTAKAPASAPVKQDILLHYHYGDLDRTPVRGVAYQVMLPDDSIRTGHLDDEGRARIPEVTVGPVQMVQVLFQPDEPDEDNAPILAARARLKAALDAIVAQTRTDMAPEWQQWDKAGNAMRWGLQRGNQALGMGQGTWDYVAGTVETAVDMAVLMYKADRELKEWTRLLLTGDRDGLDRKIAALRATGGKVMDAASEAKELFNLLIEDPGITEMLPSFGVAWWEAVPPDEQERIEARFSSQIMVDVVVSILLAAVTVELGGAGGFGYAAAKAGNTAARVGKKLL…
	Tde5	P5	CLMFLP_02265	HKJBHOBG_00452 (Ct)	54	WP_141058559.1		8FZY	Polymorphic toxin type 15 domain-containing protein	DNase	KQSTVSVESGGGGAAKGGGAAAASPAAPAAGFVAQGTTAKAPASAPVKQDILLHYHYGDLDRTPVRGVAYQVMLPDDSIRTGHLDDEGRARIPEVTVGPVQMVQVLFQPDEPDEDNAPILAARARLKAALDAIVAQTRTDMAPEWQQWDKAGNAMRWGLQRGNQALGMGQGTWDYVAGTVETAVDMAVLMYKADRELKEWTRLLLTGDRDGLDRKIAALRATGGKVMDAASEAKELFNLLIEDPGITEMLPSFGVAWWEAVPPDEQERIEARFSSQIMVDVVVSILLAAVTVELGGAGGFGYAAAKAGNTAARVGKKLLHLMEEVEDAFKGLAKVLKTRKRRQADGNRTPDGGRKIETTRLPKRMPRKKLPCFSPQKLPASKYPEMDRQLKGQEQGLND…
	Tdi5a		CLMFLP_02270	HKJBHOBG_00453	54	WP_141058558.1			GAD-like - DUF1851	Tde5 immunity	MIKMVDEKFAYFYDKKGFGPSLEAQPVSQSQIQHYRGRLPAKLLEYWSEYGFAGYGRGRFWMTDPAEYSDVLNAWLHQTRFHGTDKYYVIGRSAFGNLMVWGTETGPSLSIDCPWGMIFPSDKSRWMNEGKGDLLISNWLAGMQMDSLDQADEADALLFDRAEKLLGPLANDEMYGFVPALAAGGHRRLDSLKRVKAVEHLMFLAQLVKPEVMIDIVKEAKDRGLWK
	Tdi5b		CLMFLP_02275	HKJBHOBG_00454	55	WP_141058557.1			GAD-like - DUF1851	Tde5 homologous immunity	MKPVLDESFAYFYDKKAFGPALPGGAVTPEHLARYRSKLPARLLAYWQHFGFAGFGDGRFWLVDPAEYEIALSTWIQGTPFEGIDDYFVIGRSAFGRLDVWGTRTGPSLSILPMWGMLFPSDKSKWMKEGKADFLVSMWIERMDKVDLDETDEDDQPLFERAMKLLGPLHDDEMYGFVPALALGGPCRLDHIQKVKSAEHLTLLAHLGEREIMMDIVKEAKDRGVWK
	Tdi5c		CLMFLP_02280	HKJBHOBG_00455	56	WP_141058620.1			GAD-like - DUF1851	Tde5 homologous immunity	MLDRNFGFFYEDMGFGPPVAFRAVPQETLNCYRGRLPDKLLAYWAAYGFAGYGDGLFWMTDPDEYALVLEQWIKGTPFDGTDKYHVIGRTAFGKLFIWGEKTGPCMKILPAWEMIFPRSTPTPIAPEEADFLIATWLSGMDKENLDEMDENEDPLFKRALRTLGKLEVDEIYGFVPALSIGGAARLNHLQRVKAIEHLTLLAHLGPPQVMRDVVKEAKDAGLW
	Tdi5d		CLMFLP_02285	HKJBHOBG_00456	54	WP_392732912.1			GAD-like - DUF1851	Tde5 homologous immunity	VKEMIDSRFKYFYVDSDFGPAIDVRPVPERVLSLYKGKLPEKLLEYWKIYGFAGYGEGRFWMTDPGEYAGVLDAWLVQTDFKGADDYHVIGRGAFGELIIWGTRSGPSLTISSAWGMIFPTDKSRWMDQGKQDFLIEAWLAGMDKEHFDEEDEDEKPLFERAYRLLGPLAHDEMYGFVPAAALGGPRRLDHLQKVKAVEHLTLLSMLEPPKVMRDIVKEAKERGIW
	Tdi5e		CLMFLP_02290	HKJBHOBG_00457	54	WP_141058555.1			GAD-like - DUF1851	Tde5 homologous immunity	MIGMLDDDFEYFYQRAGFGPRLDAVSPSQHQIESYRRKLPSKLLSYWDTYGFAGYRQGLFWMTDPDEYAEVLNAWIYGTRFYRQDEYSVVGRTAFGKLMVWGRRTGFSLNIHCPLGIIFPHEDSIEMSDEEGDFQVETWLSGMQKSMLDLPDVDERPLFERCLSLLGPLGREEMYGFVPALAMGGSKRLDRMQRVNAVEHLMFLAQLTEPTVMLDINKEAGRLGL
katN	KatN		CLMFLP_13005	HKJBHOBG_02591	63	WP_141057134.1	AF-A0A2N1GJQ1-F1-v4		Mn-dependent catalase	Catalase	MFLHHKKLMYTVRVRQSDPALATLMLEQFGGPQGELAAAMRYFTQALGECDPGRKDMLYDIATEEISHLEIIGTIIAMLNQGPKAVQSEAMAEVEEMRTLGQNSTSHTEQILYGGGPALVNSSGVPWTAAYVDSIGEPTADLRSNIAAEARAKIVYERLINVTDDPGIKDALRFLMTREVAHQKSFEKALYSINPNFPPGKLPGDPAFTDLYMDMSQGEGDREGSWNSGDLWERVSDRDAQAALDGGDGSFSVGLTAAEQAAVEEMTTRTLSNPAIQPPTGAELGAGVGAGAVLRRPREP*
paar-X	PAAR-X	2279	CLMFLP_11445	HKJBHOBG_02281	65	WP_128097823.1			PAAR domain-containing protein	PAAR tip	MSRPFVVVGDKLSHGGSVVTGSGQTDIGGKPVARIGDKAVCVAHGPTTIVSGDATVVVDGNPVARDGDRTACGATLIASQGTTGIG

## Sheet: Table S2 - List strains
Strain	Genotype	Code	Description	Source
S. rhizophila CFBP13503	WT		Wild-type; SpeR, AmpR	Rezki2016
	Δhcp		hcp deletion mutant	Garin20144
	B-GFP		chromosomal translational reporter of tssB fused with sfGFP	This study
	ΔV1		vgrG1-associated effector tle1 deletion mutant	This study
	ΔV2a		vgrG2-associated effector tae2a deletion mutant	This study
	ΔV2b		vgrG2-associated effector tae2b deletion mutant	This study
	ΔV2ab		ΔV2a and ΔV2b double deletion mutant	This study
	ΔV3		vgrG3-associated effector tse3 deletion mutant	This study
	ΔV4		vgrG4-associated effector tse4 deletion mutant	This study
	ΔV5		vgrG5-associated effector tae5 deletion mutant	This study
	ΔV6		vgrG6-associated effector tse6 deletion mutant	This study
	ΔV7		vgrG7-associated effector tle7 deletion mutant	This study
	ΔP1		paar1-associated effector paar-tde1 deletion mutant	This study
	ΔP2		paar2-associated effector paar-tse2 deletion mutant	This study
	ΔP5		paar5-associated effector paar-tde5 deletion mutant	This study
	ΔP1ΔP5		ΔP1 and ΔP5 double deletion mutant	This study
	ΔV5ΔV2a		ΔV5 and ΔV2a double deletion mutant	This study
	ΔV5ΔV2b		ΔV5 and ΔV2b double deletion mutant	This study
	ΔV5ΔV2ab		ΔV5, ΔV2a and ΔV2b triple deletion mutant	This study
	ΔV2ab pV2a+		ΔV2ab complemented with V2a	This study
	ΔV2ab pV2b+		ΔV2ab complemented with V2b	This study
	ΔV5ΔV2b pV2b+		ΔV5ΔV2b complemented with V2b	This study
	ΔV5ΔV2b pV5+		ΔV5ΔV2b complemented with V5	This study
	pME6031Tc-mCherry		TcR; promoter-less mCherry gene	This study
	PvgrG1		TcR; vgrG1 transcriptionnal reporter	This study
	PvgrG2		TcR; vgrG2 transcriptionnal reporter	This study
	PvgrG3		TcR; vgrG3 transcriptionnal reporter	This study
	PvgrG4		TcR; vgrG4 transcriptionnal reporter	This study
	PvgrG5		TcR; vgrG5 transcriptionnal reporter	This study
	PvgrG6		TcR; vgrG6 transcriptionnal reporter	This study
	PvgrG7		TcR; vgrG7 transcriptionnal reporter	This study
	Ppaar1		TcR; paar-tde1 transcriptionnal reporter	This study
	Ppaar2		TcR; paar-tse2 transcriptionnal reporter	This study
	Ppaar5		TcR; paar-tde5 transcriptionnal reporter	This study
	PtssJ		TcR; tssJ transcriptionnal reporter	This study
X. campestris pv. campestris	Xcc8004::GUS-GFP	Xcc	RifR; GUS+, GFP+	Cerruti2017
	Xcc8004 LacZ+		pME-Plac::lacZ	This study
E. coli	W3110		lacZ+	This study
	W3110 mCherry		ApR; mCherry+	Eric Cascales
	W31110 Rif	E. coli	RifR	This study
	DH5α		F– endA1 glnV44 thi-1 recA1 relA1 gyrA96 deoR nupG purB20 φ80dlacZΔM15 Δ(lacZYA-argF)U169, hsdR17(rK–mK+), λ–	Sambrook1989
Rhizobium1	CFBP13644	Rh1	RifR	Garin2025
Rhizobium2	CFBP13726	Rh2	RifR	Garin2025
Rhizobium3	CFBP8752	Rh3	RifR	This study
Rhizobium4	CFBP13726	Rh4	RifR	This study
Microbacterium	CFBP8790	Mic	RifR	Garin2025
Oxalobacteraceae 1	CFBP8763	Ox1	RifR	Garin2025
Oxalobacteraceae 2	CFBP8753	Ox2	RifR	Garin2025
Oxalobacteraceae 3	CFBP13708	Ox3	RifR	Garin2025
Oxalobacteraceae 4	CFBP8761	Ox4	RifR	Garin2025
Massilia	CFBP13647	Ma	RifR	Garin2025
P. agglomerans 1	CFBP13505	Pa1	RifR	Garin2025
P. agglomerans 2	CFBP13709	Pa2	RifR	Garin2025
E. persicina	CFBP8803	Ep	RifR	Garin2025
P. fluorescens	CFBP13510	Pf	RifR	Garin2025
Paenibacillus1	CFBP13512	Pnb1	RifR	Garin2025
Paenibacillus2	CFBP13594	Pnb2	Wild-type	Garin2025
Plantibacter1	CFBP13513	Pl1	RifR	Garin2025
Plantibacter2	CFBP8775	Pl2	RifR	This study
Stenotrophomonas 1	CFBP13724	Sr1	RifR	Garin2025
Stenotrophomonas 2	CFBP13725	Sr2	RifR	Garin2025
Stenotrophomonas3	CFBP9006	Sr3	RifR	This study
Bacillus	CFBP13597	B	RifR	This study
B. simplex	CFBP13531	Bs	RifR	This study
Bacillus thuringiensis	CFBP9014	Bt	RifR	This study
Frigoribacterium 1	CFBP8751	Fr1	Wild-type	Garin2025
Chryseobacterium sp.	CFBP8996	Chr	Wild-type	Garin2025
Flavobacterium sp.	CFBP9031	Fl	RifR	This study
P. agglomerans 1 mCherry	CFBP13505 mCherry		RifR; mCherry+	This study
E. persicina mCherry	CFBP8803 mCherry		RifR; mCherry+	This study
P. fluorescens mCherry	CFBP13510 mCherry		RifR; mCherry+	This study
Plasmids
pEX18Tc			TcR; oriT+ sacB+ lacZ+, gene replacement vector with MCS from pUC18	Hoang1998
pEX18Tc-V1			pEX18Tc containing 500-pb sequences flanking effector	This study
pEX18Tc-V2a			pEX18Tc containing 500-pb sequences flanking effector	This study
pEX18Tc-V2b			pEX18Tc containing 500-pb sequences flanking effector	This study
pEX18Tc-V3			pEX18Tc containing 500-pb sequences flanking effector	This study
pEX18Tc-V4			pEX18Tc containing 500-pb sequences flanking effector	This study
pEX18Tc-V5			pEX18Tc containing 500-pb sequences flanking effector	This study
pEX18Tc-V6			pEX18Tc containing 500-pb sequences flanking effector	This study
pEX18Tc-V7			pEX18Tc containing 500-pb sequences flanking effector	This study
pEX18Tc-P1			pEX18Tc containing 500-pb sequences flanking effector	This study
pEX18Tc-P2			pEX18Tc containing 500-pb sequences flanking effector	This study
pEX18Tc-P5			pEX18Tc containing 500-pb sequences flanking effector	This study
pME6031Tc			TcR; ori p15A; plsamid for fluorescent expression or gene expression	Wilton2018
pME6031Tc-mCherry			promoter-less mCherry inserted within the MCS for transcriptional reporter fusion	This study
pME6031Tc-Plpp			Plpp promoter inserted within the MCS for gene complementation	This study
pME6031Tc-PvgrG1::mCherry			vgrG1 promoter fused with mCherry	This study
pME6031Tc-PvgrG2::mCherry			vgrG2 promoter fused with mCherry	This study
pME6031Tc-PvgrG3::mCherry			vgrG3 promoter fused with mCherry	This study
pME6031Tc-PvgrG4::mCherry			vgrG4 promoter fused with mCherry	This study
pME6031Tc-PvgrG5::mCherry			vgrG5 promoter fused with mCherry	This study
pME6031Tc-PvgrG6::mCherry			vgrG6 promoter fused with mCherry	This study
pME6031Tc-PvgrG7::mCherry			vgrG7 promoter fused with mCherry	This study
pME6031Tc-Ppaar1::mCherry			paar-tde1 promoter fused with mCherry	This study
pME6031Tc-Ppaar2::mCherry			paar-tse2 promoter fused with mCherry	This study
pME6031Tc-Ppaar5::mCherry			paar-tde5 promoter fused with mCherry	This study
pME6031Tc-PtssJ::mCherry			tssJ promoter fused with mCherry	This study
pME6031Tc-Plpp::V2a+			V2a effector and immunities fused with Plpp for complementation	This study
pME6031Tc-Plpp::V2b+			V2b effector and immunity fused with Plpp for complementation	This study
pME6031Tc-Plpp::V5+			V5 effector immunities fused with Plpp for complementation	This study
pME6031Tc-Plac::lacZ			β-galactosidase gene lacZ fused with Plac for constitutive expression in Lysobacteraceae	This study

## Sheet: Table S3 - List oligos
Effector deletion (HiFi cloning in pEX18Tc)	Code	Description	Sequence (5'-3')
V1	TB205n	V1-tle1-am5	catgattacgaattcgagctatgttgagtctgaagtcgtttacc
	TB206n	V1-tle1-am3	tcggccagttttacaggccctggttggc
	TB207n	V1-tle1-av5	gggcctgtaaaactggccgaatggaacc
	TB208n	V1-tle1-av3	ggatccccgggtaccgagctaggcaggactcggctacg
V2a	TB406	V2-tse2a-am5	catgattacgaattcgagctatgaacaggatttttctcgcatcg
	TB407	V2-tse2a-am3	gacgaatacgggtcagttcccggtgcag
	TB408	V2-tse2a-av5	ggaactgacccgtattcgtccggcttcacg
	TB409	V2-tse2a-av3	ggatccccgggtaccgagctggaccagctcctcggacg
V2b	TB209n	V2-tse2b-am5	catgattacgaattcgagctcgccgccgcgccgatcat
	TB210n	V2-tse2b-am3	ggtacgtccatcttcgcccacggaccaatcgc
	TB211n	V2-tse2b-av5	tgggcgaagatggacgtaccacggcccc
	409_ST	V2-tse2b-av3	ggatccccgggtaccgagctTCAATTGGTGCCGAAGCGTACG
V2ab	TB406	V2-tse2a-am5	catgattacgaattcgagctatgaacaggatttttctcgcatcg
	TB475	V2ab-am3	ggtacgtccaggtcagttcccggtgcag
	TB476	V2ab-av5	ggaactgacctggacgtaccacggcccc
	409_ST	V2-tse2b-av3	ggatccccgggtaccgagctTCAATTGGTGCCGAAGCGTACG
V3	TB213	V3-tse3-am5	catgattacgaattcgagctatgcagttggatcatcgattg
	TB214	V3-tse3-am3	attcttgctcttatccatgttgacgcac
	TB215	V3-tse3-av5	acatggataagagcaagaattggcatataaag
	TB216	V3-tse3-av3	ggatccccgggtaccgagcttcagactactgttgtgctg
V4	TB217	V4-tse4-am5	catgattacgaattcgagctggcatgcacgacaccctgcagc
	TB218	V4-tse4-am3	tgtccgggcatcagccacgcccgcgctc
	TB219	V4-tse4-av5	gcgtggctgatgcccggacaggtaaccaag
	TB220	V4-tse4-av3	ggatccccgggtaccgagcttcacccgatcttcggcac
V5	TB221	V5-tae5-am5	catgattacgaattcgagctcagaccttcgcctttaccgac
	TB222	V5-tae5-am3	cgacgatgccgggctagacgctcagggg
	TB223	V5-tae5-av5	cgtctagcccggcatcgtcgtcgtcaccaaggcc
	TB224	V5-tae5-av3	ggatccccgggtaccgagctccggcgagccggccaccc
V6	TB410	V6-rhsCt-am5	catgattacgaattcgagctaggtcaagcagacgcagg
	TB411	V6-rhsCt-am3	acgttcaatacttctcgacacgagtattcaagc
	TB412	V6-rhsCt-av5	tgtcgagaagtattgaacgtctttattcattgg
	TB413	V6-rhsCt-av3	ggatccccgggtaccgagctgcgcaatccagaataagaac
V7	TB418	V7-tle7-am-5	catgattacgaattcgagcttgctcctggctccctgag
	TB419	V7-tle7-am-3	gaagatgggcgccgacactcgcctttgc
	TB420	V7-tle7-av-5	gagtgtcggcgcccatcttcaccgatgccaaacctgc
	TB421	V7-tle7-av-3	ggatccccgggtaccgagctgccgcgctcggccagcga
P1	TB237	P1-am5	catgattacgaattcgagctCGCGTGAACGCAATGGTC
	TB238	P1-am3	cgttcattttgccatatccttagctttgg
	TB239	P1-av5	aggatatggcaaaatgaacggcggactg
	TB240	P1-av3	ggatccccgggtaccgagctctacttccaaaggccccg
P2	TB471	P2-am5	catgattacgaattcgagctgggaatctcaaaggggggagatatggaaag
	TB472	P2-am3	ccggccaaggcagccagcactgcggcgg
	TB473	P2-av5	gtgctggctgccttggccgggagataac
	TB474	P2-av3	ggatccccgggtaccgagcttccagcacccgatccctc
P5	TB241	P5-am5	catgattacgaattcgagctatggaccagctgttccgc
	TB242	P5-am3	tcaggattgtgccgggtccttggcttttg
	TB243	P5-av5	aggacccggcacaatcctgacctagtcg
	TB244	P5-av3	ggatccccgggtaccgagctctacttccacagccctcg
Translational fusion (HiFi cloning in pEX18Tc)	Code	Description	Sequence (5'-3')
	TB120	tssB-GFP-am5	catgattacgaattcgagctatggcgaagaaggacagtattcagaag
	TB121	tssB-GFP-am3	cggccgctgcttgctccttgcccgtgcc
	TB123	tssB-GFP-gfp5	caaggagcaagcagcggccggcggaggg
	TB124	tssB-GFP-gfp3	tccttgcccgttatttgtagagctcatccatgccgtgcgtgatacctgc
	TB125a	tssB-GFP-av5	ctacaaataacgggcaaggagcaataagccatgg
	TB126a	tssB-GFP-av3	ggatccccgggtaccgagctcgcaccgaacggcgcacc
Transcriptional fusion (cloning in pME6031-mCherry)	Code	Description	Sequence (5'-3')	R/E
pME-mCherry	TB07	mCherry-5	ACGGGTACCATGGTGAGCAAGGGCGAG	KpnI		F : 5' region
	TB08	mCherry-3	TATCAGATCTTTACTTGTACAGCTCGTCCAT	BglII		R : 3' region
PvgrG1	TB155	PvgrG1-F	ACTGAAGCTTGGTGCACTGGCCACGTAC	HindIII		up : upstream region
	TB156	PvgrG1-R	GTCAGGTACCGGCTCACCTTGGCTCGC	KpnI		dw : downstream region
PvgrG2	TB09	PvgrG2-F	TATCAAGCTTGCGTACTTGATGTCGGTCTGC	HindIII		bold : restriction sites
	TB10	PvgrG2-R	ACGGGTACCTGCCTTGTCTGCCAAGCTG	KpnI
PvgrG3	TB270	PvgrG3-F	TCTGAAGCTTACATTGGCTCGTCGCAGATC	HindIII
	TB148	PvgrG3-R	ACGGGTACCGATGCTTCCCCGCATTCATTAG	KpnI
PvgrG4	TB157	PvgrG4-F	AGTCAAGCTTCCACTTCTGCCTGCTGATGG	HindIII
	TB158	PvgrG4-R	GTCAGGTACCATCGTCGTCAGGCTTCTTGG	KpnI
PvgrG5	TB149	PvgrG5-F	TATCAAGCTTCGGAATGGCCCGGCA	HindIII
	TB150	PvgrG5-R	ACGGGTACCATCGACAATCCCATGTCAGGAG	KpnI
PvgrG6	TB245	PvgrG6-F (hns)	TGTGAAGCTTTCGTTGAAGGCCGCCGT	HindIII
	TB246	PvgrG6-R (hns)	GTCAGGTACCGATTGCCTCCTAAGGGGCC	KpnI
PvgrG6b	TB159	PvgrG6_bis-F	ACTGAAGCTTGTCGGTAAGAAGACCGCCG	HindIII
	TB160	PvgrG6_bis-R	GTCAGGTACCCGGGCGTTCCTTCGTCC	KpnI
PvgrG7	TB161	PvgrG7-F	AGTCAAGCTTCGGCGTATGTGACCGGC	HindIII
	TB162	PvgrG7-R	GTCAGGTACCGCGGGAGTCCTTCTAATCCAC	KpnI
Ppaar1	TB163	Ppaar1-F	TCTGAAGCTTGACTACGAGGGCGAGCTGAAG	HindIII
	TB164	Ppaar1-R	GTCAGGTACCGCCATATCCTTAGCTTTGGTCATGC	KpnI
Ppaar2	TB469	Ppaar2-F	TGTGAAGCTTGTGTAGTTCAGCTCGGCG	HindIII
	TB470	Ppaar2_R	GACTGGTACCTGCGTACCTATCTTTATTTCGACG	KpnI
Ppaar5	TB165	Ppaar5-F	ACTCAAGCTTCTCAAGCAAAGCAATGGCCTG	HindIII
	TB166	Ppaar5-R	GTCAGGTACCGCCGGGTCCTTGGCTTTTG	KpnI
Complementation (HiFi cloning in pME-Plpp)	Code	Description	Sequence (5'-3')
pME-Plpp	TB109	Plpp-5	TATCAAGCTTCGGTGCCTGACTGCGTTAG	HindIII
	TB110	Plpp-3	ACGGGTACCATGTAATACCCTCTAGATTGAGTTA	KpnI
V5+	TB463	tae-tai5-comp5	tagagggtattacatggtacatgaaaaccctgtcgtatctg
	TB464	tae-tai5-comp3	atcgatgcatgccatggtacttacggcgtcgcttcatc
V2a+	TB465	tae-tai2a-comp5	tagagggtattacatggtacatgagcatgaacaggatttttc
	TB466	tae-tai2a-comp3	atcgatgcatgccatggtactcactcatggaccagctc
V2b+	TB467	tae-tai2b-comp5	tagagggtattacatggtacatgagtgacgccgccgcg
	TB468	tae-tai2b-comp3	atcgatgcatgccatggtactcaattggtgccgaagcgtacg
V2ab+	TB465	tae-tai2a-comp5	tagagggtattacatggtacatgagcatgaacaggatttttc
	TB468	tae-tai2b-comp3	atcgatgcatgccatggtactcaattggtgccgaagcgtacg
lacZ+	TB203	lacZ-5	TGTCAAGCTTcaatcagctgttgcccgtctc	HindIII
	TB204	lacZ-3	GACTGGTACCttatttttgacaccagaccaactgg	KpnI
RT-PCR on cDNA	Code	Description	Sequence (5'-3')
vgrG1	TB26	vgrG1-F	CCACTACGCTGAGCGTGGT
	TB280	vgrG1-R	ACACCGGCAACGGATAG
vgrG2	TB281	vgrG2-F	ATGGACGCGTTGAACAAC
	TB39	vgrG2-R	GTCGCATCGCTGACCAGACC
vgrG3	TB283	vgrG3-F	CCAAGATACTCGCCGCG
	TB63	vgrG3-R	CGATCACATCGAACACGAAGCC
vgrG4	TB285	vgrG4-F	ATGGACATCTACCGCTCAGC
	TB90	vgrG4-R	GAAGCGTTCGACCACCAGATCTG
vgrG5	TB287	vgrG5-F	ATGGATGTCTCCCCCGC
	TB98	vgrG5-R	CCTCGGTGCACAGCCCATG
vgrG6	TB289	vgrG6-F	ATGTATGCCGAAGCCCTC
	TB344	vgrG6-R	CAAGCAGGCGCGAGACG
vgrG7	TB291	vgrG7-F	ATGTCGCATGGAATCGC
	TB345	vgrG7-R	CTGCCACTGATCCACGTTG
paar1	TB293	paar1-F	ATGGCACGGATTGCTATTG
	TB346	paar1-R	TCGAGGTCGCCATAGTGG
paar5	TB295	paar5-F	GCATTGCAATTGTCGTAGGC
	TB347	paar5-R	GCGGGTTTGGGCGACGATG
tssB	TB277	tssB-F	ATGGCGAAGAAGGACAGTAT
	TB278	tssB-R	TTGCTCCTTGCCCGTGC
recA	TB342	recA-F	GACCGCGTCGTCGAAGC
	TB343	recA-R	CGCCGGTGGTCACTTCC
16S		16S-F	CTTTCCCTACACGACGCTCTTTGTGCCAGCMGCCGCGGTAA
		16S-R	GGAGTTCAGACGTGTGCTCTTTGGACTACHVGGGTWTCTAAT

## Sheet: Table S4 - ipTM
Cluster	Effector	Putative protein in cluster
		Tli1	Tap1	3576	3577	3578	Tli7a	Tli7b	Tla
vgrG1	V1	0.91	0.88	nd	nd	nd	0.13	nd	nd
vgrG7	V7	0.14	0.19	0.21	0.36	0.57	0.66	0.48	0.21
		Tai2a	V2a	Tai2b1	Tai2b2
vgrG2	V2a	0.82	nd	0.22	0.61
vgrG2	V2b	0.17	0.61	0.88	0.74
		Tap3	Tsi3a	Tsi3b	Tsi3c	Tsi3d	Tsi3e	Tsi3f	Tsi3g	Tsi3h	Tsi3i
vgrG3	V3	0.5	0.75	0.28	0.27	0.27	0.35	0.25	0.22	0.29	0.17
		Tni4a	Tni4b
vgrG4	V4	0.86	0.85
		Tai5a	Tai5b
vgrG5	V5	0.9	0.88
		Tap6	Tsi6a	Tsi6b	314	315	316a	316b	317	318	319
vgrG6	V6	0.82	0.91	0.22	0.18	0.16	0.19	0.27	0.54	0.5	0.13
		Tdi1a	Tdi5a	Tdi5b	Tdi5c	Tdi5d	Tdi5e
paar1-tde1	P1	0.93	0.15	0.27	0.18	0.18	0.18
paar5-tde5	P5	0.23	0.93	0.91	0.86	0.17	0.2
		Tsi2	Tsi4
paar2-tde2	P2	0.9	0.59
paar4-tde4	P4	0.59	0.89

## Sheet: Table S5 - T6I
			Sr-T6I
Family	Strain	CFBP/Sr-T6I	Tli1-Tli7	Tai2a	Tai2b	Tsi3	Tni4	Tae5a	Tae5b	Tsi6	Tdi1-Tdi5
Lysobacteraceae	S. rhizophila	CFBP13503	0.91	0.82	0.88	0.75	0.85	0.9	0.88	0.92	0.93
Lysobacteraceae	S. rhizophila	CFBP9006	0.91	0.85	0.84	0.5	0.84	0.9	0.88		0.76
Lysobacteraceae	S. rhizophila	CFBP13529	0.91	0.84	0.89	0.23		0.9	0.88	0.91	0.82
Lysobacteraceae	Stenotrophomonas	CFBP8994							0.88
Lysobacteraceae	X. citri	CFBP7767	0.13			0.27
Lysobacteraceae	X. campestris	CFBP8782									0.27
Pseudomonadaceae	Pseudomonas syringae	CFBP8979									0.88
Pseudomonadaceae	Pseudomonas	CFBP13711									0.9
Pseudomonadaceae	Pseudomonas	CFBP13715									0.89
Pseudomonadaceae	P. viridiflava	CFBP13578				0.47
Pseudomonadaceae	P. viridiflava	CFBP13572				0.36					0.89
Pseudomonadaceae	P. viridiflava	CFBP13507									0.27
Pseudomonadaceae	P. viridiflava	CFBP13515									0.82
Pseudomonadaceae	P. viridiflava	CFBP8802									0.86
Pseudomonadaceae	P. viridiflava	CFBP8983									0.56
Pseudomonadaceae	P. viridiflava	CFBP8991									0.78
Pseudomonadaceae	P. viridiflava	CFBP8799									0.87
Pseudomonadaceae	P. syringae	CFBP13571				0.55
Pseudomonadaceae	P. syringae	CFBP13601				0.52
Pseudomonadaceae	P. syringae	CFBP8777				0.53
Pseudomonadaceae	P. syringae	CFBP8779				0.58
Pseudomonadaceae	P. syringae	CFBP13574				0.68
Pseudomonadaceae	P. koreensis	CFBP13508				0.26
Pseudomonadaceae	P. fluorescens	CFBP13649									0.35
Pseudomonadaceae	P. fluorescens	CFBP8992									0.24
Erwiniaceae	E. persicina	CFBP8767				0.27
Erwiniaceae	E. persicina	CFBP8795				0.2
Oxalobacteraceae	Oxalobacteraceae1	CFBP8763					0.81				0.84
Oxalobacteraceae	Massilia sp.	CFBP9012				0.3
Oxalobacteraceae	Massilia sp.	CFBP9026				0.23	0.77
Rhizobiaceae	Endobacterium cereale	CFBP9020									0.67
Microbacteriaceae	Microbacterium sp.	CFBP9034				0.34

## Sheet: Table S6 - T6E
			Sr-T6E
Family	Strain	CFBP	V1-V7	V2a	V2b	V3	V4	V5	V6	P1-P5
Lysobacteraceae	S. rhizophila	CFBP13503	2	1	1	1	1	1	1	2
Lysobacteraceae	S. rhizophila	CFBP9006	3	1	1	0	1	1	0	1
Lysobacteraceae	S. rhizophila	CFBP13529	1	1	1	0	0	1	1	1
Lysobacteraceae	X. citri	CFBP7767	2
Lysobacteraceae	Stenotrophomonas	CFBP13718								2
Lysobacteraceae	Stenotrophomonas	CFBP13724								2
Lysobacteraceae	Stenotrophomonas	CFBP13725								2
Lysobacteraceae	Stenotrophomonas	CFBP8980								2
Pseudomonadaceae	Pseudomonas syringae	CFBP8979								2
Pseudomonadaceae	Pseudomonas	CFBP13711								2
Pseudomonadaceae	Pseudomonas	CFBP13715								2
Pseudomonadaceae	P. viridiflava	CFBP13572	2							3
Pseudomonadaceae	P. viridiflava	CFBP13507	1
Pseudomonadaceae	P. viridiflava	CFBP13515	1
Pseudomonadaceae	P. viridiflava	CFBP13578	1
Pseudomonadaceae	P. viridiflava	CFBP8799	1
Pseudomonadaceae	P. viridiflava	CFBP8802	1
Pseudomonadaceae	P. viridiflava	CFBP8983	1
Pseudomonadaceae	P. viridiflava	CFBP8985	1
Pseudomonadaceae	P. viridiflava	CFBP8991	1
Pseudomonadaceae	P. syringae	CFBP13571				1
Pseudomonadaceae	P. syringae	CFBP13574				1
Pseudomonadaceae	P. syringae	CFBP13601				1
Pseudomonadaceae	P. syringae	CFBP8777				1
Pseudomonadaceae	P. syringae	CFBP8779				1
Pseudomonadaceae	P. koreensis	CFBP13508	1
Pseudomonadaceae	P. fluorescens	CFBP13528	1	1
Pseudomonadaceae	P. fluorescens	CFBP13700	1
Pseudomonadaceae	P. fluorescens	CFBP13702	1
Pseudomonadaceae	P. fluorescens	CFBP8778	1
Pseudomonadaceae	P. fluorescens	CFBP8787	1
Erwiniaceae	P. agglomerans 2B	CFBP13569	1
Erwiniaceae	P. agglomerans 2B	CFBP13579	1
Erwiniaceae	E. persicina	CFBP8795	1
Erwiniaceae	E. persicina	CFBP13511				1
Erwiniaceae	E. persicina	CFBP8797						1
Enterobacteriaceae	Enterobacter sp.	CFBP8995	1
Enterobacteriaceae	Lelliottia sp.	CFBP8978	2
Oxalobacteraceae	Oxalobacteraceae1	CFBP8763	1				1
Oxalobacteraceae	Oxalobacteraceae	CFBP13730	1
Oxalobacteraceae	Massilia sp.	CFBP9012	1
Oxalobacteraceae	Massilia sp.	CFBP9026	1				1
Oxalobacteraceae	Massilia	CFBP13647	1
Oxalobacteraceae	Massilia	CFBP13721	1
Flavobacteriaceae	Flavobacterium sp.	CFBP9031	1	1
Strains tested in competition assay

## Sheet: Table S7 - Distribution bacteri
	T6E	BlastP (max 100 hits)	n		T6E	BlastP (max 100 hits)	n		T6E	BlastP (max 100 hits)	n		T6E	BlastP (max 100 hits)	n
	V6	Stenotrophomonas	11		V2a	Stenotrophomonas	13		V4	Stenotrophomonas	36		P2	Stenotrophomonas	22
		Sedimenticola				Xanthomonas				Luteimonas				Lysobacter
		Verrucomicrobium				Lysobacter				Pseudoxanthomonas				Escherichia
		Arenicella				Vulcaniibacterium				Novilysobacter				Enterobacter
		Cellvibrio				Luteimonas				Phytopseudomonas				Kosakonia
		Gimesia				Nevskia				Pseudomonas				Raoultella
		Blastopirellula				Aquabacterium				Nevskia				Leclercia
		Stieleria				Burkholderia				Alcanivorax				Klebsiella
		Clavibacter				Massilia				Acinetobacter				Duganella
		Curtobacterium				Paraburkholderia				Methylobacter				Janthinobacterium
		Actinomadura				Duganella				Pantoea				Burkholderia
	P5	Stenotrophomonas	9			Nannocystis				Alcaligenes				Oxalobacteraceae
		Pseudomonas				Archangium				Ideonella				Saezia
		Nevskia			V2b	Stenotrophomonas	16			Duganella				Massilia
		Massilia				Lysobacter				Herbaspirillum				Litoreibacter
		Pseudoduganella				Xanthomonas				Piscinibacterium				Paracoccaceae
		Oxalobacteraceae				Luteimonas				Pseudoduganella				Commensalibacter
		Aquabacterium				Luteibacter				Oxalobacteraceae				Sphingomonas
		Chitinovorax				Nevskia				Dechloromonas				Segetibacter
		Telluria				Chitinimonas				Noviherbaspirillum				Streptomyces
	P1	Stenotrophomonas	8			Paraburkholderia				Ferribacterium				Rhizopus
		Pseudomonas				Variovorax				Azonexus				Zymomonas
		Nevskia				Caballeronia				Telluria			P4	Stenotrophomonas	21
		Massilia				Burkholderia				Chitinomonas				Lysobacter
		Pseudoduganella				Trinickia				Burkholderia				Escherichia
		Pseudoalteromonas				Cupriavidus				Massilia				Enterobacter
		Cellvibrio				Nannocystis				Rhizobacter				Kosakonia
		Telluria				Haliangium				Denitromonas				Raoultella
	V7	Stenotrophomonas	21			Archangium				Aquabacterium				Leclercia
		Xanthomonas			V1	Stenotrophomonas	33			Azoarcus				Klebsiella
		Luteimonas				Xanthomonas				Pseudorhodoferax				Duganella
		Aerolutibacter				Thermomonas				Comamonas				Janthinobacterium
		Lysobacter				Pseudomonas				Crenobacter				Burkholderia
		Dyella				Aerolutibacter				Chitinibacter				Oxalobacteraceae
		Pseudomonas				Lysobacter				Bacillus				Saezia
		Propionivibrio				Pseudoxanthomonas				Rhizopus				Massilia
		Iodobacter				Pelomonas			V5	Stenotrophomonas	30			Litoreibacter
		Dechloromonas				Aquabacterium				Lysobacter				Paracoccaceae
		Massilia				Iodobacter				Acinetobacter				Commensalibacter
		Variovorax				Dechloromonas				Aerolutibacter				Sphingomonas
		Ralstonia				Massilia				Enterobacter				Segetibacter
		Cupriavidus				Ralstonia				Citrobacter				Streptomyces
		Aromatoleum				Alterluteimonas				Pantoea				Rhizopus
		Denitromonas				Ideonella				Scandinavium			V3	Stenotrophomonas	21
		Aquincola				Polaromonas				Klebsiella				Xanthomonas
		Aquabacterium				Trinickia				Nissabacter				Novilysobacter
		Glaciimonas				Chromobacterium				Rahnella				Luteimonas
		Roseateles				Burkholderia				Serratia				Lysobacter
		Diplodia				Caballeronia				Pluralibacter				Rhodonobacter
						Paraburkholderia				Raoultella				Fulvimonas
						Aromatoleum				Pectobacterium				Dyella
						Collimonas				Thorsellia				Halomonas
						Silvimonas				Cronobacter				Pseudomonas
						Robbsia				Atlantibacter				Alcanivorax
						Paludibacterium				Erwinia				Billgrantia
						Pseudoduganella				Paraburkholderia				Cupriavidus
						Pararobbsia				Sulfuriferula				Paraburkholderia
						Janthinobacterium				Caballeronia				Chromobacterium
						Duganella				Iodobacter				Aquitalea
						Cladimonas				Noviherbaspirillum				Comamonas
						Accumulibacter				Duganella				Burkholderia
						Salinibacterium				Burkholderia				Chitinomonas
										Aquabacterium				Duganella
										Telluria				Rhizopus
										Brevibacterium
										Collimonas

## Sheet: Proteomic data
Table S8. List of proteins and their spectral counts.														Sample description				Sample description				Sample description
MS data file	\\sauval\Data_MS\2025\Pres2500047\2025-05-23								Mean Supernatant				Material:	Supernatant	Supernatant	Supernatant	Supernatant	Supernatant	Supernatant	Supernatant	Supernatant	Cells	Cells	Cells	Cells
Database :	Pres2500047_Stenotrophomonas_rhizophila_2025-05-28 (4262 sequences)								45302.5				Phase:	Stationary	Stationary	Stationary	Stationary	Stationary	Stationary	Stationary	Stationary	Stationary	Stationary	Stationary	Stationary
Enzyme :	Trypsin - Max missed cleavages: 2								Mean Cells				Strain:	Wild-type	Wild-type	Wild-type	Wild-type	Δhcp	Δhcp	Δhcp	Δhcp	Wild-type	Wild-type	Wild-type	Wild-type
Fixed modifications :	Carbamidomethyl (C)								66844.5				Replicate:	1	2	3	4	1	2	3	4	1	2	3	4
Variable modifications :	Deamidated (NQ), Oxidation (M)										Sum of NSAF			Total spectral count				Total spectral count				Total spectral count
MS/ MS² mass tol. :	± 5.0 ppm / ± 0.02 Da										62245.2			50411	50012	51658	51846	42097	43429	44388	28579	66048	66683	66744	67903
Instrument type :	Exploris 480													0.112764	0.103957	0.14029	0.14444	-0.0707577	-0.0413553	-0.0201865	-0.369152	-0.0119157	-0.00241606	-0.00150349	0.0158353
Spectral count :	Proteocount all peptides
Protein validation :	At least 2 peptides (in total) and at least one being specific
				Best hit in terms of i) #peptides, and ii) MASCOT score
														Spectral count per protein				Spectral count per protein				Spectral count per protein
Protein accession	Functional description	pI	Molecular Weight (Da)	dat	Sample	Mascot score	coverage	#peptides	#specific peptides	#peptides total	NSAF	% NSAF	Total SC	E24963_Pres-047_WS_S1_1	E24964_Pres-047_WS_S2_2	E24965_Pres-047_WS_S3_3	E24966_Pres-047_WS_S4_4	E24967_Pres-047_HS_S1_5	E24968_Pres-047_HS_S2_6	E24969_Pres-047_HS_S3_7	E24970_Pres-047_HS_S4_8	E24992_Pres-047_W_S1_29	E24993_Pres-047_W_S2_30	E24994_Pres-047_W_S3_31	E24995_Pres-047_W_S4_32
WP_038690303.1	DNA-directed RNA polymerase subunit beta' [Stenotrophomonas rhizophila]	7.1	155921	F236798.dat	E24989_Pres-047_Mock2_26	8855	86.7	140	140	153	164.667	0.00264545	25675	448	496	531	439	468	483	443	313	561	487	478	590
WP_137191896.1	DNA-directed RNA polymerase subunit beta [Stenotrophomonas rhizophila]	5.5	154285	F236800.dat	E24991_Pres-047_AABA2_28	8450	81.6	129	129	146	151.726	0.00243755	23409	423	452	505	401	412	407	410	300	525	450	448	567
WP_141058633.1	TonB-dependent receptor [Stenotrophomonas rhizophila]	5.4	117338	F236791.dat	E24984_Pres-047_WT_A1_21	6447	74.2	88	88	100	222.196	0.00356968	26072	546	463	569	442	375	357	494	306	680	671	709	539
WP_141057772.1	TonB-dependent receptor [Stenotrophomonas rhizophila]	5	137217	F236792.dat	E24985_Pres-047_WT_A2_22	5227	72	84	84	89	6.87961	0.000110524	944	0	0	0	0	0	0	0	0	13	0	0	0
WP_137191707.1	translation initiation factor IF-2 [Stenotrophomonas rhizophila]	6.9	94375	F236812.dat	E25004_Pres-047_W_E4_40	4674	84.2	83	83	93	85.5735	0.00137478	8076	99	139	95	150	144	144	78	113	202	190	185	221
WP_141059053.1	ATP-binding protein [Stenotrophomonas rhizophila]	6.1	127077	F236797.dat	E24988_Pres-047_Mock1_25	3453	61.5	78	78	95	26.4643	0.000425162	3363	18	46	20	45	47	44	13	24	92	63	65	97
WP_141058938.1	DNA repair ATPase [Stenotrophomonas rhizophila]	5.4	197348	F236798.dat	E24989_Pres-047_Mock2_26	3949	49.1	76	76	93	10.5094	0.000168838	2074	7	20	1	5	19	15	0	1	51	28	32	65
WP_141058605.1	bifunctional proline dehydrogenase/L-glutamate gamma-semialdehyde dehydrogenase PutA [Stenotrophomonas rhizophila]	6	115137	F236815.dat	E25007_Pres-047__H_E3_43	5175	78.3	76	76	90	88.1993	0.00141697	10155	119	224	148	223	221	234	139	178	218	236	201	292
WP_141057643.1	ATP-dependent chaperone ClpB [Stenotrophomonas rhizophila]	5.3	95523	F236796.dat	E24987_Pres-047_hcp_A2_24	4164	76.5	76	76	86	67.3555	0.0010821	6434	53	93	53	88	99	107	68	75	140	155	134	141
WP_137189390.1	carbamoyl-phosphate synthase large subunit [Stenotrophomonas rhizophila]	4.9	117233	F236812.dat	E25004_Pres-047_W_E4_40	4461	68.6	75	75	88	88.8743	0.00142781	10419	255	232	263	221	206	198	244	162	226	201	179	250
WP_038690495.1	preprotein translocase subunit SecA [Stenotrophomonas rhizophila]	5.4	101952	F236797.dat	E24988_Pres-047_Mock1_25	4618	65.6	75	75	87	86.9134	0.00139631	8861	96	178	93	165	175	164	92	122	187	187	172	220
WP_241658898.1	type VI secretion system membrane subunit TssM [Stenotrophomonas rhizophila]	8.8	136482	F236797.dat	E24988_Pres-047_Mock1_25	4230	64.4	74	74	87	44.1523	0.000709329	6026	83	125	74	106	106	112	61	73	156	123	134	156
WP_038688807.1	MULTISPECIES: 30S ribosomal protein S1 [Stenotrophomonas]	5	61607	F236797.dat	E24988_Pres-047_Mock1_25	5035	93.4	74	74	77	240.07	0.00385685	14790	137	238	168	247	227	253	133	166	296	396	384	321
WP_141057582.1	TonB-dependent receptor domain-containing protein [Stenotrophomonas rhizophila]	4.7	105459	F236791.dat	E24984_Pres-047_WT_A1_21	6548	76	75	73	79	180.885	0.00290601	19076	417	330	389	327	272	277	341	229	633	516	661	406
WP_141059098.1	TonB-dependent receptor [Stenotrophomonas rhizophila]	4.9	103053	F236812.dat	E25004_Pres-047_W_E4_40	6348	72.8	73	73	75	324.425	0.00521205	33433	750	563	739	536	484	439	591	374	748	947	904	689
WP_141058732.1	molecular chaperone DnaK [Stenotrophomonas rhizophila]	5	68703	F236813.dat	E25005_Pres-047__H_E1_41	5475	85.4	72	71	79	185.305	0.00297701	12731	182	203	178	194	212	178	174	137	265	286	273	259
WP_141058967.1	TonB-dependent receptor [Stenotrophomonas rhizophila]	5.2	98589	F236796.dat	E24987_Pres-047_hcp_A2_24	6432	72.3	71	71	75	259.684	0.00417195	25602	600	499	628	517	428	441	557	361	790	734	889	574
WP_141059310.1	TonB-dependent receptor domain-containing protein [Stenotrophomonas rhizophila]	5.6	105954	F236799.dat	E24990_Pres-047_AABA1_27	5858	81.4	71	70	79	360.222	0.00578715	38167	888	658	900	692	586	571	815	469	1069	1187	1184	913
WP_141058572.1	pyruvate dehydrogenase (acetyl-transferring), homodimeric type [Stenotrophomonas rhizophila]	5.7	99633	F236815.dat	E25007_Pres-047__H_E3_43	4430	77.5	70	70	78	136.682	0.00219586	13618	226	298	272	295	272	271	241	210	297	291	272	342
WP_141057569.1	Hpt domain-containing protein [Stenotrophomonas rhizophila]	4.2	243777	F236802.dat	E24993_Pres-047_W_S2_30	3452	35.8	68	68	82	14.5748	0.000234151	3553	58	114	8	24	97	116	3	86	131	154	116	147
WP_141059577.1	phosphoribosylformylglycinamidine synthase [Stenotrophomonas rhizophila]	5.2	140646	F236787.dat	E24980_Pres-047_WS_S5_17	4264	66.9	68	68	77	56.9159	0.000914383	8005	204	198	206	174	183	154	160	103	166	119	115	196
WP_137189869.1	2-oxoglutarate dehydrogenase E1 component [Stenotrophomonas rhizophila]	6	103748	F236797.dat	E24988_Pres-047_Mock1_25	4144	72.6	68	68	76	102.633	0.00164885	10648	147	258	205	246	223	221	180	172	241	239	208	285
WP_038690302.1	elongation factor G [Stenotrophomonas rhizophila]	5.2	78157	F236812.dat	E25004_Pres-047_W_E4_40	4849	92.3	67	67	74	266.31	0.0042784	20814	287	414	342	423	412	403	279	301	433	403	387	496
WP_258317500.1	TonB-dependent siderophore receptor [Stenotrophomonas rhizophila]	4.9	102342	F236796.dat	E24987_Pres-047_hcp_A2_24	4885	78.8	67	67	72	94.0865	0.00151155	9629	229	230	227	209	165	180	219	148	333	309	344	251
WP_141057610.1	alpha-2-macroglobulin [Stenotrophomonas rhizophila]	7	178741	F236791.dat	E24984_Pres-047_WT_A1_21	3124	49.5	66	66	91	20.1744	0.000324112	3606	93	63	78	55	49	40	65	24	123	84	98	94
WP_141059349.1	type VI secretion system ATPase TssH [Stenotrophomonas rhizophila]	5.8	99331	F236797.dat	E24988_Pres-047_Mock1_25	4268	66.2	66	66	77	65.8103	0.00105727	6537	114	116	81	115	92	83	64	58	204	147	165	174
WP_038687208.1	flotillin family protein [Stenotrophomonas rhizophila]	5.2	73963	F236800.dat	E24991_Pres-047_AABA2_28	3707	72.6	65	65	73	55.9604	0.000899032	4139	53	86	64	85	56	63	70	28	80	84	67	78
WP_141058304.1	aconitate hydratase AcnA [Stenotrophomonas rhizophila]	5.3	98740	F236791.dat	E24984_Pres-047_WT_A1_21	4058	71.1	65	65	69	44.3285	0.00071216	4377	117	75	107	71	69	49	79	36	92	74	81	86
WP_141058806.1	outer membrane protein assembly factor BamA [Stenotrophomonas rhizophila]	5.3	90002	F236781.dat	E24973_Pres-047_WS_E3_11	3762	72.2	64	64	72	93.2202	0.00149763	8390	208	189	219	190	173	165	185	124	179	210	218	175
WP_038687262.1	MULTISPECIES: polyribonucleotide nucleotidyltransferase [Stenotrophomonas]	5.5	75349	F236812.dat	E25004_Pres-047_W_E4_40	4106	73.6	63	63	70	193.234	0.0031044	14560	400	352	386	341	295	287	366	214	314	290	282	329
WP_141058303.1	bifunctional aconitate hydratase 2/2-methylisocitrate dehydratase [Stenotrophomonas rhizophila]	5.2	92325	F236815.dat	E25007_Pres-047__H_E3_43	4219	83.9	63	63	69	94.4273	0.00151702	8718	129	155	119	146	138	111	79	87	208	193	176	252
WP_141057784.1	NADP-dependent isocitrate dehydrogenase [Stenotrophomonas rhizophila]	5.5	79849	F236815.dat	E25007_Pres-047__H_E3_43	4584	86.6	62	62	76	156.195	0.00250935	12472	352	243	318	250	223	211	295	163	259	253	254	285
WP_141057677.1	DNA topoisomerase I [Stenotrophomonas rhizophila]	9.1	92166	F236797.dat	E24988_Pres-047_Mock1_25	3169	67.3	61	61	70	39.7869	0.000639196	3667	22	60	40	60	42	42	23	28	97	84	89	107
WP_137189709.1	Orn/Lys/Arg decarboxylase N-terminal domain-containing protein [Stenotrophomonas rhizophila]	5.9	84761	F236773.dat	E24965_Pres-047_WS_S3_3	3832	83.9	61	61	64	149.491	0.00240165	12671	461	364	463	356	325	312	418	230	373	343	319	466
WP_181406247.1	M13 family metallopeptidase [Stenotrophomonas rhizophila]	5.6	76374	F236810.dat	E25002_Pres-047_W_E2_38	4534	83.2	62	60	71	177.325	0.00284881	13543	397	276	364	265	229	224	324	209	319	323	314	294
WP_141058222.1	pitrilysin family protein [Stenotrophomonas rhizophila]	6	102859	F236787.dat	E24980_Pres-047_WS_S5_17	3444	72.7	60	60	71	42.2034	0.000678019	4341	106	88	107	82	71	59	97	43	82	109	102	83
WP_038685920.1	chaperonin GroEL [Stenotrophomonas rhizophila]	5	57471	F236812.dat	E25004_Pres-047_W_E4_40	5237	94.9	60	60	67	387.97	0.00623292	22297	269	392	324	395	412	395	276	292	438	628	563	495
WP_141059229.1	TonB-dependent receptor [Stenotrophomonas rhizophila]	5.4	110273	F236791.dat	E24984_Pres-047_WT_A1_21	4796	75.4	60	60	64	73.3452	0.00117833	8088	195	171	187	165	127	138	159	96	249	204	256	177
WP_137190354.1	TonB-dependent siderophore receptor [Stenotrophomonas rhizophila]	4.7	103601	F236791.dat	E24984_Pres-047_WT_A1_21	4549	80.3	60	60	63	12.0559	0.000193683	1249	7	1	6	0	0	0	2	0	38	6	26	3
WP_141059639.1	prolyl oligopeptidase family protein [Stenotrophomonas rhizophila]	6.3	76780	F236787.dat	E24980_Pres-047_WS_S5_17	3235	65.4	60	60	62	78.3016	0.00125795	6012	218	137	195	147	131	105	160	73	96	110	131	105
WP_141056880.1	chromosome segregation protein SMC [Stenotrophomonas rhizophila]	5.2	130053	F236815.dat	E25007_Pres-047__H_E3_43	3414	59.5	59	59	84	25.5665	0.000410738	3325	38	57	30	55	56	56	17	32	101	95	91	91
WP_141058698.1	molecular chaperone HtpG [Stenotrophomonas rhizophila]	5.1	70709	F236814.dat	E25006_Pres-047__H_E2_42	4132	82.6	59	59	73	139.94	0.0022482	9895	144	159	152	172	197	201	189	133	201	217	234	211
WP_137190915.1	endopeptidase La [Stenotrophomonas rhizophila]	8.8	90337	F236813.dat	E25005_Pres-047__H_E1_41	3288	64.6	58	58	75	63.9716	0.00102774	5779	49	82	50	94	94	98	65	54	122	121	113	130
WP_141059225.1	Rne/Rng family ribonuclease [Stenotrophomonas rhizophila]	5.2	126672	F236812.dat	E25004_Pres-047_W_E4_40	3783	54.5	58	58	73	62.0579	0.000996991	7861	118	164	93	126	156	151	61	128	200	215	204	176
WP_141059302.1	peptidyl-prolyl cis-trans isomerase [Stenotrophomonas rhizophila]	5.4	71506	F236799.dat	E24990_Pres-047_AABA1_27	3712	82.8	58	58	66	100.313	0.00161158	7173	90	134	104	152	146	143	91	98	167	183	193	174
WP_141059576.1	ESPR-type extended signal peptide-containing protein [Stenotrophomonas rhizophila]	4.2	236151	F236771.dat	E24963_Pres-047_WS_S1_1	5406	31	58	58	64	6.61865	0.000106332	1563	356	145	119	56	53	88	104	58	2	3	2	3
WP_141058157.1	TonB-dependent siderophore receptor [Stenotrophomonas rhizophila]	5.2	101706	F236798.dat	E24989_Pres-047_Mock2_26	4157	72.8	58	57	67	81.7061	0.00131265	8310	198	178	231	170	142	137	193	104	155	194	186	146
WP_141059058.1	DUF4132 domain-containing protein [Stenotrophomonas rhizophila]	5.9	148500	F236797.dat	E24988_Pres-047_Mock1_25	2993	53.4	57	57	65	15.1987	0.000244174	2257	26	25	8	19	18	22	3	5	68	39	49	62
WP_141058952.1	M13 family metallopeptidase [Stenotrophomonas rhizophila]	9.3	72867	F236791.dat	E24984_Pres-047_WT_A1_21	3724	85.7	57	57	60	108.952	0.00175037	7939	112	159	132	169	149	151	116	100	184	214	204	185
WP_141059439.1	M1 family metallopeptidase [Stenotrophomonas rhizophila]	5.4	70305	F236771.dat	E24963_Pres-047_WS_S1_1	3353	87.2	56	56	65	95.7969	0.00153902	6735	225	148	199	162	145	137	180	93	128	142	156	133
WP_141058423.1	3-hydroxyacyl-CoA dehydrogenase/enoyl-CoA hydratase family protein [Stenotrophomonas rhizophila]	6.2	85932	F236818.dat	E25009_Pres-047_W_S5_45	3125	72.7	56	56	64	83.3101	0.00133842	7159	193	146	182	142	114	107	166	79	193	155	178	176
WP_141059319.1	S46 family peptidase [Stenotrophomonas rhizophila]	8	77740	F236787.dat	E24980_Pres-047_WS_S5_17	3523	76.8	56	56	61	78.5696	0.00126226	6108	97	126	111	132	128	118	85	72	116	130	131	119
WP_141057993.1	magnesium-translocating P-type ATPase [Stenotrophomonas rhizophila]	6.7	100422	F236804.dat	E24995_Pres-047_W_S4_32	3689	57.2	56	56	58	51.5724	0.000828536	5179	120	150	120	146	97	155	103	85	212	178	167	309
WP_141057560.1	ATP-dependent RNA helicase HrpA [Stenotrophomonas rhizophila]	9.1	151010	F236797.dat	E24988_Pres-047_Mock1_25	2765	47.5	55	55	72	14.1646	0.000227562	2139	9	33	8	24	37	30	2	7	50	34	36	64
WP_141056892.1	prolyl oligopeptidase family serine peptidase [Stenotrophomonas rhizophila]	6.3	89326	F236787.dat	E24980_Pres-047_WS_S5_17	3101	80.2	55	55	65	45.3283	0.000728222	4049	145	92	146	106	95	84	118	62	81	101	100	74
WP_141059568.1	LPS-assembly protein LptD [Stenotrophomonas rhizophila]	5.3	92486	F236792.dat	E24985_Pres-047_WT_A2_22	3001	62.9	55	55	65	43.1417	0.000693092	3990	94	80	104	77	65	60	75	38	100	103	99	75
WP_141058495.1	glycosyltransferase [Stenotrophomonas rhizophila]	5.5	134039	F236797.dat	E24988_Pres-047_Mock1_25	2746	53.9	55	55	61	23.344	0.000375032	3129	25	64	35	64	57	53	18	29	85	60	49	109
WP_141058638.1	pilus assembly protein [Stenotrophomonas rhizophila]	6.1	131080	F236791.dat	E24984_Pres-047_WT_A1_21	3636	59.4	55	55	59	18.9426	0.000304323	2483	50	57	48	45	56	42	40	31	48	48	45	56
WP_392732459.1	TonB-dependent hemoglobin/transferrin/lactoferrin family receptor [Stenotrophomonas rhizophila]	5.6	80979	F236803.dat	E24994_Pres-047_W_S3_31	3291	82.8	54	54	67	56.953	0.000914979	4612	164	153	152	150	125	125	141	98	169	193	192	176
WP_137191773.1	leucine--tRNA ligase [Stenotrophomonas rhizophila]	5.8	98046	F236799.dat	E24990_Pres-047_AABA1_27	3188	67.6	54	54	65	53.9645	0.000866966	5291	123	94	127	113	107	94	98	67	94	84	78	119
WP_038691537.1	DNA topoisomerase (ATP-hydrolyzing) subunit B [Stenotrophomonas rhizophila]	5.9	89973	F236812.dat	E25004_Pres-047_W_E4_40	3089	68.3	54	54	63	56.6948	0.00091083	5101	74	119	85	119	103	105	74	85	131	123	123	141
WP_141056840.1	M3 family metallopeptidase [Stenotrophomonas rhizophila]	7.2	79531	F236787.dat	E24980_Pres-047_WS_S5_17	3856	73.9	54	54	57	114.157	0.00183398	9079	237	210	245	210	191	190	206	156	155	191	183	155
WP_038686167.1	ATP-dependent protease ATPase subunit HslU [Stenotrophomonas rhizophila]	5.6	51133	F236813.dat	E25005_Pres-047__H_E1_41	2947	76.6	53	53	61	119.923	0.00192662	6132	57	111	57	112	124	145	71	94	150	165	167	149
WP_038687276.1	threonine--tRNA ligase [Stenotrophomonas rhizophila]	5.9	72003	F236809.dat	E25001_Pres-047_W_E1_37	2872	70.8	53	53	60	68.4138	0.0010991	4926	95	103	89	97	94	83	84	46	100	103	99	130
WP_141058668.1	alanine--tRNA ligase [Stenotrophomonas rhizophila]	5.3	94749	F236812.dat	E25004_Pres-047_W_E4_40	3457	66	53	53	58	57.6365	0.000925959	5461	108	93	93	105	112	94	90	65	107	125	113	138
WP_141057776.1	glycoside hydrolase family 3 protein [Stenotrophomonas rhizophila]	6.8	89366	F236792.dat	E24985_Pres-047_WT_A2_22	3415	68.8	54	53	56	66.1661	0.00106299	5913	164	140	166	153	117	124	138	75	160	176	170	159
WP_141057778.1	TonB-dependent receptor [Stenotrophomonas rhizophila]	4.9	108210	F236792.dat	E24985_Pres-047_WT_A2_22	4079	71.4	53	53	56	45.5041	0.000731046	4924	128	120	129	114	81	74	120	58	163	167	175	126
WP_141058301.1	methyl-accepting chemotaxis protein [Stenotrophomonas rhizophila]	5.1	84451	F236800.dat	E24991_Pres-047_AABA2_28	4233	73	59	52	69	92.7994	0.00149087	7837	145	167	140	159	148	156	124	117	185	199	208	168
WP_141058076.1	ATP-dependent Clp protease ATP-binding subunit ClpA [Stenotrophomonas rhizophila]	5.7	83337	F236815.dat	E25007_Pres-047__H_E3_43	2925	76	52	52	66	52.4257	0.000842245	4369	72	72	75	77	72	72	68	42	106	92	79	110
WP_141057439.1	TonB-dependent copper receptor [Stenotrophomonas rhizophila]	5.8	74451	F236798.dat	E24989_Pres-047_Mock2_26	3549	81.6	52	52	62	114.384	0.00183763	8516	206	166	227	176	144	147	131	97	226	248	264	198
WP_141058588.1	TonB-dependent receptor [Stenotrophomonas rhizophila]	5	109050	F236791.dat	E24984_Pres-047_WT_A1_21	3083	59.5	52	52	58	17.4782	0.000280796	1906	43	33	42	31	23	14	32	9	59	52	59	37
WP_219994888.1	catecholate siderophore receptor Fiu [Stenotrophomonas rhizophila]	5.4	82229	F236807.dat	E24999_Pres-047_H_S3_35	3824	78.9	52	52	56	86.3686	0.00138755	7102	212	192	219	196	162	178	205	135	184	223	222	172
WP_141057159.1	transcription-repair coupling factor [Stenotrophomonas rhizophila]	5.9	127567	F236797.dat	E24988_Pres-047_Mock1_25	2215	46.1	51	51	69	22.4823	0.000361189	2868	31	50	28	45	37	35	20	13	88	67	76	65
WP_141057607.1	Fe/S-dependent 2-methylisocitrate dehydratase AcnD [Stenotrophomonas rhizophila]	5.3	94771	F236787.dat	E24980_Pres-047_WS_S5_17	3160	67.5	51	51	62	48.1476	0.000773516	4563	72	92	80	100	92	76	63	50	137	84	98	130
WP_141058841.1	translocation/assembly module TamB domain-containing protein [Stenotrophomonas rhizophila]	5.8	135914	F236792.dat	E24985_Pres-047_WT_A2_22	2210	45.1	51	51	61	10.8672	0.000174586	1477	20	38	21	29	31	25	9	9	54	36	37	34
WP_038691154.1	ribonucleoside-diphosphate reductase subunit alpha [Stenotrophomonas rhizophila]	5.9	89623	F236804.dat	E24995_Pres-047_W_S4_32	3351	62.3	51	51	57	78.5401	0.00126179	7039	74	135	79	147	105	141	50	82	175	189	167	254
WP_141057580.1	acyl-CoA dehydrogenase [Stenotrophomonas rhizophila]	8.5	90011	F236791.dat	E24984_Pres-047_WT_A1_21	2738	62.2	51	51	55	24.1082	0.00038731	2170	43	37	54	39	24	33	50	15	53	34	47	65
WP_128097211.1	MULTISPECIES: SRPBCC family protein [Stenotrophomonas]	6.4	39361	F236781.dat	E24973_Pres-047_WS_E3_11	3171	88.3	51	51	53	253.957	0.00407994	9996	232	241	267	231	200	219	258	169	214	216	216	250
WP_141059583.1	valine--tRNA ligase [Stenotrophomonas rhizophila]	5.4	103985	F236810.dat	E25002_Pres-047_W_E2_38	2655	56.8	50	50	60	45.5931	0.000732476	4741	55	89	66	88	86	81	61	50	96	90	96	121
WP_141058842.1	S46 family peptidase [Stenotrophomonas rhizophila]	8.8	77926	F236787.dat	E24980_Pres-047_WS_S5_17	2570	65.6	50	50	57	57.5931	0.000925262	4488	99	98	115	98	90	91	101	59	87	96	103	88
WP_141059622.1	TonB-dependent siderophore receptor [Stenotrophomonas rhizophila]	4.8	100519	F236781.dat	E24973_Pres-047_WS_E3_11	2989	70.3	50	50	56	61.1725	0.000982767	6149	151	128	158	128	102	99	137	75	164	164	174	130
WP_141058820.1	DEAD/DEAH box helicase [Stenotrophomonas rhizophila]	8.5	71482	F236803.dat	E24994_Pres-047_W_S3_31	3269	71.9	50	50	55	89.8828	0.00144401	6425	86	124	85	136	125	129	59	87	177	211	210	170
WP_141058867.1	DNA polymerase I [Stenotrophomonas rhizophila]	5.4	100894	F236815.dat	E25007_Pres-047__H_E3_43	2244	61.4	49	49	61	22.598	0.000363048	2280	22	53	21	51	50	40	13	20	59	54	52	58
WP_141057237.1	excinuclease ABC subunit UvrA [Stenotrophomonas rhizophila]	6.6	109686	F236797.dat	E24988_Pres-047_Mock1_25	2617	51.5	49	49	59	27.5878	0.000443212	3026	15	47	24	51	59	42	18	22	72	56	56	78
WP_258317437.1	polysaccharide biosynthesis tyrosine autokinase [Stenotrophomonas rhizophila]	7.2	81221	F236810.dat	E25002_Pres-047_W_E2_38	2817	67.4	49	49	58	58.8887	0.000946076	4783	61	108	71	95	94	91	75	72	82	74	85	105
WP_141059475.1	S9 family peptidase [Stenotrophomonas rhizophila]	6.5	81874	F236773.dat	E24965_Pres-047_WS_S3_3	2647	76.1	49	49	58	49.906	0.000801764	4086	135	101	130	101	92	93	116	53	94	80	91	80
WP_141057141.1	TonB-dependent siderophore receptor [Stenotrophomonas rhizophila]	5.3	78311	F236803.dat	E24994_Pres-047_W_S3_31	2871	68.3	49	49	56	48.2435	0.000775056	3778	114	109	119	115	80	91	99	58	103	109	112	85
WP_141058059.1	TonB-dependent siderophore receptor [Stenotrophomonas rhizophila]	5.7	79719	F236807.dat	E24999_Pres-047_H_S3_35	3590	82.5	49	49	55	80.2569	0.00128937	6398	195	174	219	190	157	166	182	132	172	206	208	168
WP_141057236.1	isoleucine--tRNA ligase [Stenotrophomonas rhizophila]	5.6	104580	F236787.dat	E24980_Pres-047_WS_S5_17	2738	56.5	48	48	57	60.4035	0.000970412	6317	153	120	174	137	125	110	162	81	133	110	109	140
WP_137191327.1	peptidyl-dipeptidase Dcp [Stenotrophomonas rhizophila]	5.5	79506	F236771.dat	E24963_Pres-047_WS_S1_1	3157	56	48	48	54	102.307	0.00164361	8134	295	185	254	179	166	162	228	116	201	185	185	189
WP_141059413.1	autotransporter domain-containing protein [Stenotrophomonas rhizophila]	4.8	118041	F236800.dat	E24991_Pres-047_AABA2_28	3481	55.1	48	48	54	52.6258	0.000845459	6212	161	138	164	139	110	103	142	82	174	137	175	116
WP_141058527.1	M28 family metallopeptidase [Stenotrophomonas rhizophila]	6.2	59181	F236773.dat	E24965_Pres-047_WS_S3_3	2781	78.9	48	48	50	74.4665	0.00119634	4407	172	110	159	122	97	107	131	61	91	101	95	76
WP_141058978.1	methionine--tRNA ligase [Stenotrophomonas rhizophila]	5.6	74711	F236771.dat	E24963_Pres-047_WS_S1_1	2418	66.1	47	47	56	55.4403	0.000890676	4142	133	88	114	92	85	67	109	51	82	73	72	100
WP_181406274.1	glycoside hydrolase family 3 protein [Stenotrophomonas rhizophila]	5.5	99272	F236792.dat	E24985_Pres-047_WT_A2_22	2482	64.3	47	47	55	24.2667	0.000389856	2409	73	46	72	39	26	18	40	8	87	73	96	51
WP_141058840.1	glycine--tRNA ligase subunit beta [Stenotrophomonas rhizophila]	5.3	75169	F236800.dat	E24991_Pres-047_AABA2_28	2620	76.8	47	47	52	63.7364	0.00102396	4791	59	102	81	114	101	106	74	68	93	127	111	119
WP_141057620.1	catalase [Stenotrophomonas rhizophila]	6.1	75992	F236791.dat	E24984_Pres-047_WT_A1_21	2911	67.7	47	47	51	8.65881	0.000139108	658	0	0	0	1	0	0	0	0	0	0	0	0
WP_258317501.1	S9 family peptidase [Stenotrophomonas rhizophila]	6.1	71934	F236792.dat	E24985_Pres-047_WT_A2_22	2826	77.8	47	47	50	33.1554	0.000532658	2385	52	55	37	53	53	58	30	25	91	82	102	81
WP_137190211.1	penicillin-binding protein 1A [Stenotrophomonas rhizophila]	7.7	87516	F236815.dat	E25007_Pres-047__H_E3_43	2125	61.4	46	46	60	36.599	0.000587981	3203	34	68	48	71	64	61	46	37	75	93	84	74
WP_141057025.1	phosphoenolpyruvate synthase [Stenotrophomonas rhizophila]	5.1	85743	F236787.dat	E24980_Pres-047_WS_S5_17	3026	59.1	46	46	57	88.1238	0.00141575	7556	150	160	163	164	138	130	120	105	165	159	151	197
WP_141059471.1	TonB-dependent receptor domain-containing protein [Stenotrophomonas rhizophila]	5.6	73964	F236808.dat	E25000_Pres-047_H_S4_36	3277	71.2	46	46	55	55.5405	0.000892286	4108	147	139	167	153	124	118	139	79	157	183	166	142
WP_141058262.1	indolepyruvate ferredoxin oxidoreductase family protein [Stenotrophomonas rhizophila]	6.2	135226	F236797.dat	E24988_Pres-047_Mock1_25	2390	46.6	46	46	55	15.7144	0.00025246	2125	27	39	34	28	27	23	29	9	42	30	33	51
WP_038690156.1	trigger factor [Stenotrophomonas rhizophila]	5	48232	F236802.dat	E24993_Pres-047_W_S2_30	2585	79.6	46	46	53	119.692	0.00192292	5773	49	96	53	93	84	73	29	40	167	211	173	147
WP_141058845.1	acetate--CoA ligase [Stenotrophomonas rhizophila]	5.6	71617	F236791.dat	E24984_Pres-047_WT_A1_21	2950	70.5	46	46	53	72.9994	0.00117277	5228	154	122	130	121	99	100	118	71	152	107	122	171
WP_038689425.1	DNA topoisomerase IV subunit A [Stenotrophomonas rhizophila]	7	82459	F236797.dat	E24988_Pres-047_Mock1_25	2733	69.5	46	46	53	53.9541	0.000866799	4449	52	78	67	102	75	87	64	43	95	99	102	115
WP_137191586.1	3-hydroxyacyl-CoA dehydrogenase NAD-binding domain-containing protein [Stenotrophomonas rhizophila]	8.7	73778	F236791.dat	E24984_Pres-047_WT_A1_21	2172	66.4	46	46	53	29.4803	0.000473616	2175	45	39	68	48	37	34	45	17	58	44	52	51
WP_137190476.1	MULTISPECIES: RNA polymerase sigma factor RpoD [Stenotrophomonas]	4.8	69281	F236799.dat	E24990_Pres-047_AABA1_27	2765	59.8	46	46	52	77.3805	0.00124316	5361	60	103	76	102	91	86	62	56	131	139	125	119
WP_141058335.1	TonB-dependent receptor [Stenotrophomonas rhizophila]	5	112792	F236791.dat	E24984_Pres-047_WT_A1_21	2947	56	46	46	51	35.2419	0.000566178	3975	110	98	116	105	79	73	89	56	109	108	105	90
WP_141058928.1	NADH-quinone oxidoreductase subunit NuoG [Stenotrophomonas rhizophila]	6.3	79044	F236799.dat	E24990_Pres-047_AABA1_27	3020	75.2	45	45	55	80.2085	0.00128859	6340	140	126	146	124	114	107	130	76	128	125	122	171
WP_141058611.1	M28 family metallopeptidase [Stenotrophomonas rhizophila]	5.3	61866	F236771.dat	E24963_Pres-047_WS_S1_1	2628	77.3	46	45	55	64.1548	0.00103068	3969	167	83	122	90	79	75	117	51	93	93	89	82
WP_141059120.1	GH92 family glycosyl hydrolase [Stenotrophomonas rhizophila]	6.3	119972	F236792.dat	E24985_Pres-047_WT_A2_22	2441	47.2	45	45	55	21.305	0.000342275	2556	66	52	72	51	40	38	61	17	73	81	84	51
WP_141059285.1	TonB-dependent receptor [Stenotrophomonas rhizophila]	5.3	84264	F236798.dat	E24989_Pres-047_Mock2_26	2884	73.2	46	45	52	55.6465	0.000893989	4689	114	94	120	108	89	74	113	63	83	92	93	80
WP_141056853.1	dihydrolipoyl dehydrogenase [Stenotrophomonas rhizophila]	6	50283	F236771.dat	E24963_Pres-047_WS_S1_1	2957	86.4	45	45	51	182.646	0.0029343	9184	307	174	280	188	168	170	238	114	192	200	194	204
WP_141057208.1	catalase/peroxidase HPI [Stenotrophomonas rhizophila]	5.1	80481	F236791.dat	E24984_Pres-047_WT_A1_21	2657	70.2	45	45	46	8.58588	0.000137936	691	2	0	1	0	0	0	0	0	10	6	9	3
WP_137190302.1	NADP-dependent malic enzyme [Stenotrophomonas rhizophila]	6.3	83156	F236797.dat	E24988_Pres-047_Mock1_25	2721	67.6	44	44	61	78.2866	0.00125771	6510	136	147	143	148	133	125	118	84	126	131	114	156
WP_219994937.1	Z1 domain-containing protein [Stenotrophomonas rhizophila]	5.5	95689	F236800.dat	E24991_Pres-047_AABA2_28	2224	49.1	44	44	55	26.1681	0.000420404	2504	25	41	26	49	40	38	26	17	62	46	48	79
WP_141057162.1	M13 family metallopeptidase [Stenotrophomonas rhizophila]	5.5	76206	F236799.dat	E24990_Pres-047_AABA1_27	3182	77.5	46	44	53	72.5271	0.00116518	5527	158	113	136	106	92	79	111	73	120	119	114	119
WP_141057420.1	transketolase [Stenotrophomonas rhizophila]	5.5	72363	F236773.dat	E24965_Pres-047_WS_S3_3	2670	70.3	44	44	49	94.1365	0.00151235	6812	181	144	175	136	121	114	154	96	150	135	131	168
WP_141058265.1	TldD/PmbA family protein [Stenotrophomonas rhizophila]	6.7	58623	F236787.dat	E24980_Pres-047_WS_S5_17	3152	80	46	44	49	83.5679	0.00134256	4899	161	120	163	129	109	97	129	63	110	101	97	82
WP_141057890.1	TonB-dependent receptor [Stenotrophomonas rhizophila]	5.3	99473	F236799.dat	E24990_Pres-047_AABA1_27	2637	60.7	46	44	48	21.1314	0.000339486	2102	46	29	49	30	22	17	35	15	50	44	50	32
WP_181406149.1	aminomethyl-transferring glycine dehydrogenase [Stenotrophomonas rhizophila]	5.6	103136	F236771.dat	E24963_Pres-047_WS_S1_1	2956	62.6	43	43	52	69.3938	0.00111485	7157	230	152	213	156	138	145	201	104	190	136	131	194
WP_141056883.1	NAD-dependent DNA ligase LigA [Stenotrophomonas rhizophila]	5.3	88822	F236797.dat	E24988_Pres-047_Mock1_25	2144	58.3	43	43	51	26.6713	0.000428488	2369	21	32	30	29	29	23	21	8	71	59	74	67
WP_141059383.1	ferric-rhodotorulic acid/ferric-coprogen receptor FhuE [Stenotrophomonas rhizophila]	5.1	79027	F236808.dat	E25000_Pres-047_H_S4_36	2738	65.4	43	43	49	47.8444	0.000768644	3781	126	105	138	112	90	92	109	57	105	122	136	110
WP_392732932.1	ribonuclease R [Stenotrophomonas rhizophila]	8.8	92890	F236792.dat	E24985_Pres-047_WT_A2_22	2231	51.1	43	43	49	24.2114	0.000388969	2249	26	35	41	42	35	31	28	19	59	41	41	59
WP_137188977.1	DUF885 domain-containing protein [Stenotrophomonas rhizophila]	5.6	66751	F236799.dat	E24990_Pres-047_AABA1_27	2758	75	43	43	48	72.2686	0.00116103	4824	178	101	150	109	101	92	130	61	100	105	98	91
WP_141057260.1	TonB-dependent siderophore receptor [Stenotrophomonas rhizophila]	6	80518	F236773.dat	E24965_Pres-047_WS_S3_3	2613	72.2	43	43	47	57.8007	0.000928598	4654	135	129	142	140	118	131	126	93	137	152	155	133
WP_141058552.1	DUF262 domain-containing protein [Stenotrophomonas rhizophila]	7.7	75160	F236797.dat	E24988_Pres-047_Mock1_25	2633	72.8	43	43	47	27.6876	0.000444815	2081	20	18	16	22	10	11	8	1	57	28	52	53
WP_141059563.1	glutamine--tRNA ligase/YqeY domain fusion protein [Stenotrophomonas rhizophila]	5.5	65692	F236797.dat	E24988_Pres-047_Mock1_25	2117	64.3	42	42	57	54.8316	0.000880897	3602	33	86	57	83	70	63	49	38	85	72	74	89
WP_141058690.1	succinate dehydrogenase flavoprotein subunit [Stenotrophomonas rhizophila]	5.9	65123	F236797.dat	E24988_Pres-047_Mock1_25	2666	82.7	42	42	51	102.575	0.00164792	6680	147	136	150	125	111	107	133	77	148	137	127	180
WP_141059002.1	TonB-dependent receptor [Stenotrophomonas rhizophila]	5	82914	F236792.dat	E24985_Pres-047_WT_A2_22	2690	59.7	43	42	51	58.3617	0.000937609	4839	109	91	125	93	77	78	102	63	99	107	108	83
WP_019184048.1	MULTISPECIES: DNA polymerase III subunit beta [Stenotrophomonas]	5.3	40724	F236773.dat	E24965_Pres-047_WS_S3_3	2228	82.2	42	42	46	144.779	0.00232595	5896	169	114	163	120	111	114	146	80	114	130	140	125
WP_137189127.1	CTP synthase [Stenotrophomonas rhizophila]	5.5	60847	F236815.dat	E25007_Pres-047__H_E3_43	2150	80.4	42	42	45	62.3202	0.00100121	3792	58	85	68	86	88	81	52	43	94	82	79	98
WP_181406237.1	S9 family peptidase [Stenotrophomonas rhizophila]	6.3	87463	F236773.dat	E24965_Pres-047_WS_S3_3	2376	57.5	41	41	54	47.8831	0.000769266	4188	132	93	112	90	83	64	98	44	93	98	98	80
WP_141057228.1	DEAD/DEAH box helicase family protein [Stenotrophomonas rhizophila]	6	104065	F236797.dat	E24988_Pres-047_Mock1_25	1856	45.2	41	41	53	16.8933	0.000271399	1758	16	28	17	33	31	24	13	11	47	34	33	40
WP_141057775.1	transcription termination factor Rho [Stenotrophomonas rhizophila]	8.8	64584	F236799.dat	E24990_Pres-047_AABA1_27	2455	64.7	41	41	50	66.4096	0.0010669	4289	54	69	65	73	75	75	46	42	97	116	120	97
WP_141059023.1	DNA ligase D [Stenotrophomonas rhizophila]	9.4	92610	F236792.dat	E24985_Pres-047_WT_A2_22	1921	49.5	41	41	49	4.34078	6.97368e-05	402	2	2	2	2	2	2	2	1	2	2	2	2
WP_141057536.1	aspartate--tRNA ligase [Stenotrophomonas rhizophila]	5.5	64174	F236799.dat	E24990_Pres-047_AABA1_27	2399	68.1	41	41	47	98.5134	0.00158267	6322	187	121	172	127	111	107	156	64	131	130	126	144
WP_141057251.1	S9 family peptidase [Stenotrophomonas rhizophila]	6.1	74504	F236771.dat	E24963_Pres-047_WS_S1_1	2986	75	41	41	46	85.9014	0.00138005	6400	222	156	179	143	133	133	157	92	143	156	156	125
WP_141059477.1	DUF885 domain-containing protein [Stenotrophomonas rhizophila]	6.6	66247	F236791.dat	E24984_Pres-047_WT_A1_21	2396	66.7	41	41	46	67.9125	0.00109105	4499	101	95	113	106	86	84	79	54	110	111	112	91
WP_038686100.1	F0F1 ATP synthase subunit beta [Stenotrophomonas rhizophila]	5.1	51008	F236802.dat	E24993_Pres-047_W_S2_30	3144	94.4	41	41	44	250.549	0.00402519	12780	343	258	342	253	210	197	250	137	332	331	329	330
WP_141056887.1	DNA gyrase subunit A [Stenotrophomonas rhizophila]	5.1	99610	F236815.dat	E25007_Pres-047__H_E3_43	1981	50.1	40	40	60	35.649	0.000572719	3551	63	79	75	73	69	61	57	45	79	84	84	75
WP_141058016.1	glycoside hydrolase family 94 protein [Stenotrophomonas rhizophila]	5.8	321903	F236792.dat	E24985_Pres-047_WT_A2_22	1509	17.2	40	40	57	1.08107	1.73679e-05	348	2	2	1	2	5	2	1	1	5	4	7	8
WP_141057206.1	DNA mismatch repair protein MutS [Stenotrophomonas rhizophila]	5.7	93511	F236812.dat	E25004_Pres-047_W_E4_40	1728	47.5	40	40	50	21.1633	0.000339999	1979	20	46	14	39	38	38	16	22	44	48	40	67
WP_141057309.1	bifunctional aspartate kinase/diaminopimelate decarboxylase [Stenotrophomonas rhizophila]	5.7	94263	F236800.dat	E24991_Pres-047_AABA2_28	2097	52	40	40	48	35.4116	0.000568904	3338	46	76	47	76	75	60	46	44	72	72	73	92
WP_038690245.1	translational GTPase TypA [Stenotrophomonas rhizophila]	5.4	67822	F236815.dat	E25007_Pres-047__H_E3_43	2533	73.2	40	40	45	62.1775	0.000998912	4217	45	81	41	79	76	65	29	48	77	105	94	92
WP_141058765.1	TonB-dependent siderophore receptor [Stenotrophomonas rhizophila]	6	81474	F236771.dat	E24963_Pres-047_WS_S1_1	2566	68.8	40	40	45	37.9876	0.000610289	3095	116	111	112	107	90	90	106	62	111	116	106	89
WP_258317409.1	ribonucleoside-diphosphate reductase subunit alpha [Stenotrophomonas rhizophila]	6.1	89817	F236804.dat	E24995_Pres-047_W_S4_32	2262	54.9	40	40	45	13.4273	0.000215716	1206	28	44	41	51	44	39	37	18	40	56	45	76
WP_038691355.1	TldD/PmbA family protein [Stenotrophomonas rhizophila]	6.3	48127	F236787.dat	E24980_Pres-047_WS_S5_17	2663	82.4	40	40	44	101.814	0.00163569	4900	168	116	152	125	105	106	127	65	98	98	97	93
WP_141059426.1	carboxy terminal-processing peptidase [Stenotrophomonas rhizophila]	5.8	79908	F236814.dat	E25006_Pres-047__H_E2_42	1949	61.5	39	39	55	38.8572	0.00062426	3105	47	68	58	72	63	57	44	39	58	67	71	54
WP_141059535.1	phenylalanine--tRNA ligase subunit beta [Stenotrophomonas rhizophila]	5.3	84988	F236812.dat	E25004_Pres-047_W_E4_40	1784	58.1	39	39	50	38.6055	0.000620216	3281	52	78	62	74	62	65	54	47	66	73	65	72
WP_258317534.1	discoidin domain-containing protein [Stenotrophomonas rhizophila]	5.8	115216	F236792.dat	E24985_Pres-047_WT_A2_22	1792	48.2	39	39	49	9.60804	0.000154358	1107	52	20	41	21	12	9	29	2	51	35	40	28
WP_392731707.1	CheR family methyltransferase [Stenotrophomonas rhizophila]	6.2	136516	F236792.dat	E24985_Pres-047_WT_A2_22	2121	39.4	39	39	47	4.9518	7.95531e-05	676	3	7	1	10	5	4	0	0	20	7	9	20
WP_038689135.1	MULTISPECIES: ATP-dependent zinc metalloprotease FtsH [Stenotrophomonas]	5.4	70038	F236815.dat	E25007_Pres-047__H_E3_43	2044	55.9	39	39	46	37.551	0.000603276	2630	25	42	24	37	36	44	24	40	68	65	64	79
WP_141058507.1	TonB-dependent vitamin B12 receptor [Stenotrophomonas rhizophila]	5.2	66124	F236797.dat	E24988_Pres-047_Mock1_25	2542	77.2	39	39	44	67.5851	0.00108579	4469	110	90	111	90	77	82	98	51	101	107	116	87
WP_141058663.1	DNA topoisomerase IV subunit B [Stenotrophomonas rhizophila]	6	69564	F236812.dat	E25004_Pres-047_W_E4_40	1886	56.8	39	39	44	37.2607	0.000598611	2592	31	50	25	56	47	49	22	30	72	62	59	83
WP_137191131.1	DEAD/DEAH box helicase [Stenotrophomonas rhizophila]	10	50423	F236818.dat	E25009_Pres-047_W_S5_45	1847	72.2	39	39	43	34.6667	0.000556938	1748	4	20	8	21	14	25	5	8	33	29	42	42
WP_038686097.1	MULTISPECIES: F0F1 ATP synthase subunit alpha [Stenotrophomonas]	5.8	55310	F236799.dat	E24990_Pres-047_AABA1_27	2858	69.7	39	39	41	191.502	0.00307658	10592	264	226	260	219	200	208	245	167	215	227	238	218
WP_128097808.1	MULTISPECIES: TolC family outer membrane protein [Stenotrophomonas]	5.7	48502	F236773.dat	E24965_Pres-047_WS_S3_3	2826	90.1	39	39	41	151.169	0.00242861	7332	167	158	173	142	118	135	167	97	178	178	192	161
WP_038690480.1	MULTISPECIES: adenosylhomocysteinase [Stenotrophomonas]	5.4	52701	F236804.dat	E24995_Pres-047_W_S4_32	2239	64.4	39	39	41	92.1235	0.00148001	4855	106	114	114	103	88	97	86	56	108	112	98	127
WP_038690742.1	M13 family metallopeptidase [Stenotrophomonas rhizophila]	5.6	76120	F236771.dat	E24963_Pres-047_WS_S1_1	2350	65.3	38	38	48	50.2102	0.000806652	3822	140	81	113	87	67	76	124	51	85	106	104	86
WP_141058455.1	protein translocase subunit SecD [Stenotrophomonas rhizophila]	8.4	66207	F236800.dat	E24991_Pres-047_AABA2_28	2347	55.3	38	38	47	70.5666	0.00113369	4672	66	109	84	111	94	109	84	73	100	82	78	123
WP_141057030.1	Tex family protein [Stenotrophomonas rhizophila]	6.3	85345	F236797.dat	E24988_Pres-047_Mock1_25	1816	53.4	38	38	46	9.19796	0.00014777	785	0	0	1	0	0	0	0	0	0	0	0	3
WP_141057255.1	S9 family peptidase [Stenotrophomonas rhizophila]	6.4	71266	F236807.dat	E24999_Pres-047_H_S3_35	1777	55.3	38	38	43	27.5587	0.000442745	1964	32	31	17	32	21	26	12	9	68	53	64	54
WP_141058123.1	arginine--tRNA ligase [Stenotrophomonas rhizophila]	5.7	61470	F236787.dat	E24980_Pres-047_WS_S5_17	2276	66.9	38	38	42	83.2113	0.00133683	5115	77	96	120	106	96	102	106	62	96	104	107	123
WP_141059172.1	S9 family peptidase [Stenotrophomonas rhizophila]	8.6	91100	F236787.dat	E24980_Pres-047_WS_S5_17	1897	61	38	38	41	22.6125	0.000363281	2060	51	43	59	46	40	19	47	12	42	59	64	40
WP_128097620.1	MULTISPECIES: OmpA family protein [Stenotrophomonas]	4.6	39252	F236807.dat	E24999_Pres-047_H_S3_35	2404	74.4	38	38	40	383.955	0.00616843	15071	352	295	433	283	209	241	356	197	471	478	564	327
WP_141057544.1	Tol-Pal system beta propeller repeat protein TolB [Stenotrophomonas rhizophila]	9.5	47360	F236791.dat	E24984_Pres-047_WT_A1_21	2507	88.4	38	38	40	149.261	0.00239795	7069	172	167	178	183	140	161	180	132	169	188	171	140
WP_038688776.1	ribosome biogenesis GTPase Der [Stenotrophomonas rhizophila]	8.3	51503	F236812.dat	E25004_Pres-047_W_E4_40	1715	75.2	38	38	40	52.9872	0.000851266	2729	33	58	29	56	53	49	26	25	67	69	72	86
WP_141059610.1	glycerol-3-phosphate 1-O-acyltransferase PlsB [Stenotrophomonas rhizophila]	8.9	99858	F236791.dat	E24984_Pres-047_WT_A1_21	1691	48	37	37	48	21.0399	0.000338016	2101	46	43	50	31	24	27	49	15	54	45	47	54
WP_141057789.1	TonB-dependent siderophore receptor [Stenotrophomonas rhizophila]	5	75228	F236803.dat	E24994_Pres-047_W_S3_31	2374	59.9	37	37	45	36.4226	0.000585147	2740	97	94	102	94	77	77	80	51	97	115	119	99
WP_141058298.1	methyl-accepting chemotaxis protein [Stenotrophomonas rhizophila]	5.4	78958	F236797.dat	E24988_Pres-047_Mock1_25	2380	62.1	41	37	45	31.8524	0.000511724	2515	39	46	48	50	43	44	41	30	50	60	60	61
WP_141059255.1	poly-beta-1,6 N-acetyl-D-glucosamine export porin PgaA [Stenotrophomonas rhizophila]	6	76096	F236802.dat	E24993_Pres-047_W_S2_30	1827	60.6	37	37	44	21.3152	0.000342439	1622	53	42	59	44	29	33	58	12	63	71	71	53
WP_181406196.1	TldD/PmbA family protein [Stenotrophomonas rhizophila]	7.2	58665	F236787.dat	E24980_Pres-047_WS_S5_17	2315	69.7	39	37	43	43.2796	0.000695309	2539	92	54	77	64	54	53	68	31	53	51	56	43
WP_141057009.1	hypothetical protein [Stenotrophomonas rhizophila]	5.1	141981	F236797.dat	E24988_Pres-047_Mock1_25	1595	37.9	37	37	43	3.26804	5.25027e-05	464	0	1	0	0	0	1	0	0	9	3	5	13
WP_141058553.1	YncE family protein [Stenotrophomonas rhizophila]	8.9	40371	F236802.dat	E24993_Pres-047_W_S2_30	2415	72.7	37	37	40	73.419	0.00117951	2964	66	98	69	115	101	101	55	66	129	140	127	113
WP_181406197.1	M28 family metallopeptidase [Stenotrophomonas rhizophila]	6	60017	F236787.dat	E24980_Pres-047_WS_S5_17	2167	74.4	38	37	40	50.469	0.00081081	3029	137	86	128	97	73	83	98	47	60	55	55	42
WP_038689454.1	MULTISPECIES: translation elongation factor Ts [Stenotrophomonas]	5.4	30744	F236810.dat	E25002_Pres-047_W_E2_38	2524	90.8	37	37	38	222.97	0.00358213	6855	69	105	68	107	86	103	70	81	152	233	206	174
WP_141059642.1	S9 family peptidase [Stenotrophomonas rhizophila]	5.1	79493	F236813.dat	E25005_Pres-047__H_E1_41	2058	53.8	36	36	49	34.7452	0.000558199	2762	38	47	48	47	55	54	36	21	55	56	57	43
WP_141058859.1	DNA helicase II [Stenotrophomonas rhizophila]	5.8	81806	F236798.dat	E24989_Pres-047_Mock2_26	1586	57.5	36	36	47	22.9812	0.000369204	1880	13	36	16	30	33	35	9	14	56	39	53	60
WP_141057770.1	bifunctional phosphoribosylaminoimidazolecarboxamide formyltransferase/IMP cyclohydrolase [Stenotrophomonas rhizophila]	5.7	55919	F236804.dat	E24995_Pres-047_W_S4_32	2211	74.4	36	36	46	67.2043	0.00107967	3758	49	90	44	94	87	91	33	38	100	98	90	117
WP_141059170.1	methionine adenosyltransferase [Stenotrophomonas rhizophila]	8.6	43618	F236800.dat	E24991_Pres-047_AABA2_28	2194	79.4	36	36	44	114.173	0.00183425	4980	99	104	119	107	87	81	113	53	113	102	103	127
WP_141059190.1	penicillin-binding protein activator [Stenotrophomonas rhizophila]	9.6	59316	F236774.dat	E24966_Pres-047_WS_S4_4	2174	81.2	36	36	44	70.5712	0.00113376	4186	64	98	66	106	101	106	63	68	94	123	99	75
WP_181406215.1	AAA family ATPase [Stenotrophomonas rhizophila]	5.4	53334	F236812.dat	E25004_Pres-047_W_E4_40	1919	65.5	36	36	43	49.9119	0.000801859	2662	43	48	30	44	37	38	26	16	87	58	72	78
WP_141056943.1	malto-oligosyltrehalose synthase [Stenotrophomonas rhizophila]	9.3	94459	F236792.dat	E24985_Pres-047_WT_A2_22	1668	44.4	36	36	41	2.48785	3.99686e-05	235	0	0	0	0	0	0	0	0	0	0	1	0
WP_141059463.1	dihydrolipoyllysine-residue acetyltransferase [Stenotrophomonas rhizophila]	6.3	48499	F236808.dat	E25000_Pres-047_H_S4_36	2582	84.8	36	36	40	114.58	0.00184078	5557	109	121	107	113	118	110	104	82	121	139	138	130
WP_038687990.1	type VI secretion system contractile sheath large subunit [Stenotrophomonas rhizophila]	5.2	55038	F236791.dat	E24984_Pres-047_WT_A1_21	2571	80.5	36	36	40	96.2789	0.00154677	5299	90	109	86	119	101	98	62	61	141	128	138	140
WP_141059452.1	glutamine--fructose-6-phosphate transaminase (isomerizing) [Stenotrophomonas rhizophila]	5.8	66482	F236815.dat	E25007_Pres-047__H_E3_43	2161	71.5	36	36	40	61.6708	0.000990772	4100	82	95	90	99	95	93	84	69	88	87	83	104
WP_141056905.1	TonB-dependent receptor domain-containing protein [Stenotrophomonas rhizophila]	6.5	77356	F236781.dat	E24973_Pres-047_WS_E3_11	2101	57	36	36	40	42.5177	0.000683068	3289	89	70	86	70	58	63	83	50	82	76	95	68
WP_141058334.1	GH92 family glycosyl hydrolase [Stenotrophomonas rhizophila]	6.5	90218	F236792.dat	E24985_Pres-047_WT_A2_22	1822	54.7	36	36	40	19.9073	0.000319821	1796	69	33	65	43	31	24	54	11	52	53	51	45
WP_038686937.1	MULTISPECIES: adenylosuccinate synthase [Stenotrophomonas]	5.5	46166	F236806.dat	E24998_Pres-047_H_S2_34	2374	70	36	36	39	128.904	0.00207091	5951	159	127	162	124	109	94	152	62	144	128	135	157
WP_141058852.1	DUF885 family protein [Stenotrophomonas rhizophila]	6.4	66119	F236787.dat	E24980_Pres-047_WS_S5_17	2137	65.8	36	36	39	39.5348	0.000635146	2614	75	55	78	66	60	58	67	24	48	58	47	43
WP_141057229.1	site-specific DNA-methyltransferase [Stenotrophomonas rhizophila]	5.4	72696	F236799.dat	E24990_Pres-047_AABA1_27	1743	55.4	36	36	39	26.9891	0.000433593	1962	20	32	26	42	29	40	18	22	45	46	50	48
WP_219994935.1	hypothetical protein [Stenotrophomonas rhizophila]	4.8	92781	F236797.dat	E24988_Pres-047_Mock1_25	2117	53.1	36	36	39	20.6939	0.000332458	1920	10	13	6	21	14	12	4	6	44	35	44	45
WP_141057216.1	hypothetical protein [Stenotrophomonas rhizophila]	4.8	84519	F236797.dat	E24988_Pres-047_Mock1_25	1892	57.2	36	36	39	17.5109	0.000281321	1480	11	21	15	27	17	8	9	3	45	22	27	47
WP_137191127.1	pyridoxal-phosphate dependent enzyme [Stenotrophomonas rhizophila]	5.1	49439	F236787.dat	E24980_Pres-047_WS_S5_17	2409	81.1	36	36	37	84.7509	0.00136157	4190	142	91	128	85	75	62	96	31	82	83	85	94
WP_038687481.1	pseudouridine synthase [Stenotrophomonas rhizophila]	10.5	62157	F236797.dat	E24988_Pres-047_Mock1_25	2049	65.8	35	35	44	45.4494	0.000730168	2825	33	53	32	52	48	53	20	34	65	69	78	72
WP_141058083.1	bifunctional diguanylate cyclase/phosphodiesterase [Stenotrophomonas rhizophila]	5.8	104214	F236815.dat	E25007_Pres-047__H_E3_43	1339	48.3	35	35	44	5.44073	8.7408e-05	567	5	0	1	0	0	0	0	0	11	0	4	17
WP_141057564.1	penicillin-binding protein 1B [Stenotrophomonas rhizophila]	8.8	88119	F236798.dat	E24989_Pres-047_Mock2_26	1766	54.5	35	35	43	23.8655	0.00038341	2103	22	45	32	54	37	39	40	22	50	43	60	52
WP_141057987.1	non-ribosomal peptide synthetase [Stenotrophomonas rhizophila]	6	140851	F236804.dat	E24995_Pres-047_W_S4_32	1453	35.6	35	35	43	2.72629	4.37991e-05	384	4	21	0	14	16	17	0	4	27	23	23	53
WP_141058209.1	acetyl/propionyl/methylcrotonyl-CoA carboxylase subunit alpha [Stenotrophomonas rhizophila]	5.4	70579	F236804.dat	E24995_Pres-047_W_S4_32	1543	67.1	35	35	42	27.8553	0.000447509	1966	31	51	25	43	39	33	19	19	56	48	55	76
WP_137191660.1	methyl-accepting chemotaxis protein [Stenotrophomonas rhizophila]	5	70903	F236802.dat	E24993_Pres-047_W_S2_30	2396	72.4	35	35	41	47.1348	0.000757244	3342	81	96	86	99	88	106	84	69	82	101	88	96
WP_038687252.1	MULTISPECIES: transcription termination factor NusA [Stenotrophomonas]	4.5	55149	F236802.dat	E24993_Pres-047_W_S2_30	1977	67.8	35	35	40	49.883	0.000801396	2751	29	44	25	48	46	44	17	19	81	108	90	74
WP_141058098.1	type VI secretion system Vgr family protein [Stenotrophomonas rhizophila]	6.3	97005	F236797.dat	E24988_Pres-047_Mock1_25	1967	50.8	35	35	40	11.8551	0.000190457	1150	10	8	3	11	2	6	4	2	31	22	27	31
WP_141059346.1	T6SS effector BTH_I2691 family protein [Stenotrophomonas rhizophila]	8.5	99327	F236796.dat	E24987_Pres-047_hcp_A2_24	1630	46.5	35	35	40	7.88305	0.000126645	783	3	2	2	3	2	2	2	0	23	4	10	32
WP_137189835.1	asparagine--tRNA ligase [Stenotrophomonas rhizophila]	5.3	51674	F236804.dat	E24995_Pres-047_W_S4_32	1819	78.4	35	35	39	60.6301	0.000974053	3133	38	65	44	60	59	53	33	39	84	77	73	96
WP_181406133.1	TonB-dependent receptor [Stenotrophomonas rhizophila]	5.2	100057	F236791.dat	E24984_Pres-047_WT_A1_21	1754	45	35	35	39	13.3824	0.000214994	1339	21	16	33	23	15	12	20	8	26	26	27	22
WP_141058457.1	aminotransferase class III-fold pyridoxal phosphate-dependent enzyme [Stenotrophomonas rhizophila]	6.1	53795	F236787.dat	E24980_Pres-047_WS_S5_17	2211	80.1	35	35	37	85.8444	0.00137913	4618	150	99	131	97	80	97	121	64	97	88	106	104
WP_038690292.1	MULTISPECIES: 50S ribosomal protein L2 [Stenotrophomonas]	10.8	29909	F236812.dat	E25004_Pres-047_W_E4_40	1735	86.9	35	35	36	165.502	0.00265887	4950	46	69	53	64	60	57	42	52	122	124	124	130
WP_141057624.1	M2 family metallopeptidase [Stenotrophomonas rhizophila]	5.6	73996	F236812.dat	E25004_Pres-047_W_E4_40	2005	56.7	34	34	49	58.814	0.000944876	4352	130	88	116	90	78	77	107	65	91	99	89	100
WP_137188989.1	DNA polymerase III subunit alpha [Stenotrophomonas rhizophila]	5.3	132163	F236797.dat	E24988_Pres-047_Mock1_25	1561	33.9	34	34	47	9.38992	0.000150854	1241	11	28	11	22	29	20	6	7	28	24	19	49
WP_038692289.1	MULTISPECIES: IMP dehydrogenase [Stenotrophomonas]	6.4	51589	F236800.dat	E24991_Pres-047_AABA2_28	2049	82.7	34	34	44	78.3888	0.00125935	4044	69	82	70	86	64	64	50	45	110	92	93	105
WP_038688768.1	glutamine-hydrolyzing GMP synthase [Stenotrophomonas rhizophila]	5.5	57133	F236800.dat	E24991_Pres-047_AABA2_28	1551	59.9	34	34	41	47.0131	0.000755289	2686	35	50	49	56	54	47	28	21	71	56	54	73
WP_141058045.1	type 2 lanthipeptide synthetase LanM family protein [Stenotrophomonas rhizophila]	5.5	103691	F236791.dat	E24984_Pres-047_WT_A1_21	1727	43.7	34	34	41	10.0491	0.000161444	1042	28	23	16	17	7	8	8	1	66	22	40	49
WP_137188999.1	30S ribosomal protein S2 [Stenotrophomonas rhizophila]	7	30690	F236809.dat	E25001_Pres-047_W_E1_37	2425	90.5	34	34	39	263.604	0.00423493	8090	83	133	96	141	118	126	80	101	184	199	192	184
WP_141057432.1	type I glyceraldehyde-3-phosphate dehydrogenase [Stenotrophomonas rhizophila]	5.8	35967	F236801.dat	E24992_Pres-047_W_S1_29	2340	79.6	34	34	39	216.643	0.00348048	7792	213	169	209	172	139	136	197	120	195	182	176	177
WP_141056854.1	dihydrolipoyllysine-residue succinyltransferase [Stenotrophomonas rhizophila]	6	42050	F236807.dat	E24999_Pres-047_H_S3_35	2410	85	34	34	39	207.158	0.0033281	8711	158	210	190	205	180	178	167	127	206	304	272	220
WP_137191472.1	lipopolysaccharide assembly protein LapB [Stenotrophomonas rhizophila]	6.4	43757	F236791.dat	E24984_Pres-047_WT_A1_21	2493	68.9	34	34	39	82.3183	0.00132248	3602	41	56	38	62	48	60	34	42	90	123	106	87
WP_141058419.1	outer membrane protein assembly factor BamB [Stenotrophomonas rhizophila]	9.2	42183	F236802.dat	E24993_Pres-047_W_S2_30	2329	84.3	34	34	38	105.422	0.00169365	4447	94	96	109	113	85	102	99	67	87	125	112	94
WP_141057680.1	signal peptide peptidase SppA [Stenotrophomonas rhizophila]	5.6	67970	F236781.dat	E24973_Pres-047_WS_E3_11	1898	57.7	34	34	38	35.0302	0.000562777	2381	57	49	68	55	39	45	70	38	55	53	52	43
WP_141058583.1	VOC family protein [Stenotrophomonas rhizophila]	5.3	49509	F236787.dat	E24980_Pres-047_WS_S5_17	1958	62.2	34	34	36	71.2598	0.00114482	3528	120	85	120	92	72	68	100	43	77	77	76	73
WP_141056945.1	glycogen debranching protein GlgX [Stenotrophomonas rhizophila]	5.9	78756	F236791.dat	E24984_Pres-047_WT_A1_21	1786	55.6	34	34	35	4.64726	7.46606e-05	366	0	0	0	0	0	0	0	0	0	0	0	0
WP_141059381.1	transglycosylase SLT domain-containing protein [Stenotrophomonas rhizophila]	9.2	73169	F236809.dat	E25001_Pres-047_W_E1_37	1815	56.1	33	33	46	25.7076	0.000413005	1881	28	45	46	42	35	36	34	21	50	52	47	47
WP_141059212.1	hypothetical protein [Stenotrophomonas rhizophila]	8.4	101601	F236802.dat	E24993_Pres-047_W_S2_30	1644	51.1	33	33	42	7.70662	0.000123811	783	17	22	16	23	15	16	15	6	33	54	43	36
WP_141059447.1	M3 family metallopeptidase [Stenotrophomonas rhizophila]	5.1	74669	F236790.dat	E24983_Pres-047_HS_S6_20	1975	50.5	33	33	41	41.6907	0.000669781	3113	73	57	66	55	59	56	72	29	55	56	63	70
WP_141057506.1	type IV-A pilus assembly ATPase PilB [Stenotrophomonas rhizophila]	6	62245	F236792.dat	E24985_Pres-047_WT_A2_22	1496	60.7	33	33	41	23.5039	0.000377602	1463	10	27	8	22	17	26	6	12	36	46	42	42
WP_137191081.1	type II secretion system secretin GspD [Stenotrophomonas rhizophila]	5.6	77765	F236803.dat	E24994_Pres-047_W_S3_31	1900	51.4	33	33	41	23.2238	0.000373102	1806	33	38	32	41	32	33	32	19	49	54	63	46
WP_141059585.1	proline--tRNA ligase [Stenotrophomonas rhizophila]	5.6	61482	F236815.dat	E25007_Pres-047__H_E3_43	1748	65.9	33	33	40	56.1465	0.000902022	3452	47	89	56	87	81	68	53	47	84	71	68	88
WP_141058256.1	lipopolysaccharide assembly protein LapB [Stenotrophomonas rhizophila]	5.2	75252	F236809.dat	E25001_Pres-047_W_E1_37	1766	57.5	33	33	38	34.6835	0.000557207	2610	31	51	26	49	38	41	21	30	64	76	85	68
WP_038685831.1	ATP-dependent RNA helicase RhlB [Stenotrophomonas rhizophila]	9.1	62451	F236797.dat	E24988_Pres-047_Mock1_25	2208	72.6	33	33	37	58.1736	0.000934588	3633	39	62	32	71	64	62	32	32	87	74	75	90
WP_141058946.1	helicase HerA-like domain-containing protein [Stenotrophomonas rhizophila]	6.6	53788	F236792.dat	E24985_Pres-047_WT_A2_22	1965	71.3	33	33	37	42.965	0.000690254	2311	25	41	26	44	41	45	16	23	65	65	63	62
WP_141058482.1	phosphomannomutase [Stenotrophomonas rhizophila]	5.3	49452	F236787.dat	E24980_Pres-047_WS_S5_17	1825	77	33	33	36	64.2239	0.00103179	3176	145	79	120	68	55	45	96	39	56	57	57	70
WP_141058051.1	GH92 family glycosyl hydrolase [Stenotrophomonas rhizophila]	6	85860	F236771.dat	E24963_Pres-047_WS_S1_1	1773	47.8	33	33	36	24.4934	0.000393498	2103	81	42	61	48	32	37	57	11	57	59	68	50
WP_141056907.1	urocanate hydratase [Stenotrophomonas rhizophila]	5.3	60186	F236787.dat	E24980_Pres-047_WS_S5_17	1872	60.2	33	33	35	46.3065	0.000743936	2787	93	57	83	62	52	40	72	27	70	58	62	68
WP_128096664.1	MULTISPECIES: energy-dependent translational throttle protein EttA [Stenotrophomonas]	5.3	61859	F236815.dat	E25007_Pres-047__H_E3_43	2205	70.6	32	32	44	72.5036	0.00116481	4485	53	90	55	91	82	84	45	56	103	120	114	116
WP_137189140.1	recombinase RecA [Stenotrophomonas rhizophila]	5.2	37388	F236802.dat	E24993_Pres-047_W_S2_30	1700	85.8	32	32	38	82.8341	0.00133077	3097	38	67	40	67	61	71	39	43	73	88	85	82
WP_141059363.1	CocE/NonD family hydrolase [Stenotrophomonas rhizophila]	6.5	70318	F236791.dat	E24984_Pres-047_WT_A1_21	1616	67.5	32	32	38	22.1138	0.00035527	1555	38	34	37	35	25	21	30	10	51	56	58	44
WP_141058308.1	lysine--tRNA ligase [Stenotrophomonas rhizophila]	5.3	56845	F236809.dat	E25001_Pres-047_W_E1_37	1784	73.1	32	32	37	51.7196	0.000830901	2940	29	61	39	52	55	49	38	30	64	74	77	70
WP_141058193.1	5-methyltetrahydropteroyltriglutamate--homocysteine S-methyltransferase [Stenotrophomonas rhizophila]	5.7	84878	F236804.dat	E24995_Pres-047_W_S4_32	1600	47.2	32	32	37	22.5029	0.00036152	1910	53	37	42	42	27	26	38	11	44	32	37	68
WP_038690531.1	serine hydroxymethyltransferase [Stenotrophomonas rhizophila]	6	44821	F236787.dat	E24980_Pres-047_WS_S5_17	2030	63.3	32	32	36	118.56	0.00190473	5314	164	120	149	129	108	103	137	74	118	119	116	130
WP_141057005.1	TonB-dependent receptor [Stenotrophomonas rhizophila]	6.7	74750	F236781.dat	E24973_Pres-047_WS_E3_11	1787	58.8	32	32	36	35.1037	0.000563958	2624	68	67	78	63	58	55	43	36	63	76	70	60
WP_392731907.1	citrate synthase [Stenotrophomonas rhizophila]	6.4	53118	F236773.dat	E24965_Pres-047_WS_S3_3	2473	80.2	32	32	35	135.453	0.00217612	7195	211	154	198	152	128	154	199	110	134	164	157	141
WP_141058494.1	GDP-mannose 4,6-dehydratase [Stenotrophomonas rhizophila]	6	38858	F236810.dat	E25002_Pres-047_W_E2_38	1862	81.7	32	32	32	108.781	0.00174762	4227	56	76	55	91	77	80	57	53	107	91	101	119
WP_141059387.1	betaine-aldehyde dehydrogenase [Stenotrophomonas rhizophila]	5.2	52240	F236791.dat	E24984_Pres-047_WT_A1_21	1881	82.7	32	32	32	10.2795	0.000165145	537	10	5	11	9	4	7	3	0	20	11	15	18
WP_038688919.1	molecular chaperone DnaJ [Stenotrophomonas rhizophila]	5.9	40954	F236813.dat	E25005_Pres-047__H_E1_41	1816	69.5	31	31	38	60.922	0.000978742	2495	11	29	17	34	31	35	21	15	49	61	59	57
WP_141057518.1	TonB-dependent siderophore receptor [Stenotrophomonas rhizophila]	5.1	87974	F236799.dat	E24990_Pres-047_AABA1_27	1968	46.8	33	31	38	20.4833	0.000329075	1802	42	30	46	31	24	21	33	14	42	42	44	28
WP_141057996.1	DUF802 domain-containing protein [Stenotrophomonas rhizophila]	5.1	90178	F236797.dat	E24988_Pres-047_Mock1_25	1641	48.2	31	31	38	7.36321	0.000118294	664	0	9	0	8	5	8	1	0	9	9	5	18
WP_258317436.1	YjbH domain-containing protein [Stenotrophomonas rhizophila]	8.6	79569	F236797.dat	E24988_Pres-047_Mock1_25	1575	51	31	31	37	16.5014	0.000265103	1313	27	21	30	23	17	16	31	3	29	33	32	19
WP_038688657.1	MULTISPECIES: histidine--tRNA ligase [Stenotrophomonas]	5.3	51706	F236804.dat	E24995_Pres-047_W_S4_32	1794	71	31	31	36	68.1352	0.00109463	3523	61	75	77	84	72	64	75	41	78	67	74	86
WP_038690260.1	MULTISPECIES: DNA-directed RNA polymerase subunit alpha [Stenotrophomonas]	5.6	36448	F236809.dat	E25001_Pres-047_W_E1_37	1939	78.6	31	31	34	176.086	0.00282892	6418	98	112	98	120	97	93	90	72	143	169	176	162
WP_141058061.1	YncE family protein [Stenotrophomonas rhizophila]	8.6	47562	F236802.dat	E24993_Pres-047_W_S2_30	2558	84.3	31	31	33	70.7077	0.00113595	3363	84	116	67	117	86	114	69	72	130	173	140	147
WP_392732047.1	ABC1 kinase family protein [Stenotrophomonas rhizophila]	8.7	61130	F236791.dat	E24984_Pres-047_WT_A1_21	1727	57.3	31	31	32	5.39833	8.67269e-05	330	2	2	1	3	0	3	0	0	16	3	6	4
WP_392732983.1	hypothetical protein [Stenotrophomonas rhizophila]	4.8	29723	F236795.dat	E24986_Pres-047_hcp_A1_23	2246	82.2	31	31	31	47.9427	0.000770223	1425	39	33	32	32	24	24	29	21	43	30	35	16
WP_141057561.1	bifunctional (p)ppGpp synthetase/guanosine-3',5'-bis(diphosphate) 3'-pyrophosphohydrolase [Stenotrophomonas rhizophila]	9.2	79526	F236801.dat	E24992_Pres-047_W_S1_29	1143	40.7	30	30	39	14.0583	0.000225853	1118	11	20	11	24	14	20	6	6	48	28	34	45
WP_038690151.1	MULTISPECIES: ATP-dependent Clp protease ATP-binding subunit ClpX [Stenotrophomonas]	5.4	47330	F236812.dat	E25004_Pres-047_W_E4_40	1742	74.4	30	30	38	59.5394	0.00095653	2818	32	56	37	53	41	47	25	32	68	65	66	73
WP_141058665.1	phosphopyruvate hydratase [Stenotrophomonas rhizophila]	5	45616	F236773.dat	E24965_Pres-047_WS_S3_3	2169	70.2	30	30	36	102.486	0.00164649	4675	147	103	133	100	88	84	121	66	95	109	107	96
WP_141059171.1	phosphoenolpyruvate carboxylase [Stenotrophomonas rhizophila]	5.9	99461	F236791.dat	E24984_Pres-047_WT_A1_21	1395	45.6	30	30	36	6.51512	0.000104669	648	4	7	3	11	8	7	4	4	26	20	17	22
WP_038690301.1	elongation factor Tu [Stenotrophomonas rhizophila]	5.3	43044	F236812.dat	E25004_Pres-047_W_E4_40	2598	86.4	30	30	35	528.273	0.00848697	22739	285	390	277	389	322	365	239	279	535	651	631	688
WP_038689084.1	polynucleotide adenylyltransferase PcnB [Stenotrophomonas rhizophila]	8.7	51074	F236799.dat	E24990_Pres-047_AABA1_27	1518	65.2	30	30	34	46.1096	0.000740773	2355	26	48	29	44	36	39	31	14	56	47	57	60
WP_258317462.1	ATP-binding protein [Stenotrophomonas rhizophila]	5.2	72076	F236792.dat	E24985_Pres-047_WT_A2_22	1675	56.4	30	30	34	9.11538	0.000146443	657	4	9	4	9	5	5	2	1	29	15	26	16
WP_141057444.1	M28 family peptidase [Stenotrophomonas rhizophila]	6.2	49315	F236787.dat	E24980_Pres-047_WS_S5_17	1847	62.8	30	30	33	55.6423	0.000893921	2744	91	60	73	66	46	43	71	28	52	57	62	50
WP_141058963.1	metalloprotease PmbA [Stenotrophomonas rhizophila]	5	47614	F236787.dat	E24980_Pres-047_WS_S5_17	1327	80.9	30	30	33	24.8246	0.00039882	1182	39	20	32	24	19	19	29	12	22	26	25	20
WP_141059420.1	beta-N-acetylhexosaminidase [Stenotrophomonas rhizophila]	5.7	85020	F236787.dat	E24980_Pres-047_WS_S5_17	1362	43.1	30	30	33	9.63303	0.000154759	819	9	19	15	23	14	12	10	4	11	21	18	16
WP_141059088.1	6-phosphofructokinase [Stenotrophomonas rhizophila]	9.2	44384	F236791.dat	E24984_Pres-047_WT_A1_21	1593	79	30	30	32	50.7165	0.000814785	2251	45	40	51	37	29	30	53	14	51	42	57	59
WP_141058846.1	DcaP family trimeric outer membrane transporter [Stenotrophomonas rhizophila]	7.8	50876	F236795.dat	E24986_Pres-047_hcp_A1_23	2146	68	30	30	32	41.7093	0.00067008	2122	58	43	50	53	25	35	54	16	83	66	92	59
WP_038686985.1	translation elongation factor 4 [Stenotrophomonas rhizophila]	5.8	65861	F236797.dat	E24988_Pres-047_Mock1_25	1424	54.7	30	30	32	30.124	0.000483958	1984	18	40	14	41	30	33	7	16	51	43	42	69
WP_141057606.1	2-methylcitrate synthase [Stenotrophomonas rhizophila]	6	42289	F236804.dat	E24995_Pres-047_W_S4_32	2236	77.4	30	30	31	120.008	0.00192798	5075	92	104	95	100	87	88	83	63	178	152	169	174
WP_141057883.1	SH3 domain-containing protein [Stenotrophomonas rhizophila]	9.3	79789	F236797.dat	E24988_Pres-047_Mock1_25	1515	43.5	30	30	31	12.7587	0.000204974	1018	7	7	2	9	5	6	3	1	21	19	21	29
WP_141059462.1	dihydrolipoyl dehydrogenase [Stenotrophomonas rhizophila]	5.4	62782	F236802.dat	E24993_Pres-047_W_S2_30	1862	61.4	29	29	41	79.2584	0.00127333	4976	132	107	116	97	85	94	109	59	109	121	114	134
WP_141059422.1	ATP-binding protein [Stenotrophomonas rhizophila]	6	67859	F236791.dat	E24984_Pres-047_WT_A1_21	1316	53.1	31	29	40	20.5721	0.0003305	1396	18	29	18	32	24	30	13	12	43	37	47	36
WP_141057413.1	type IV pilus secretin PilQ [Stenotrophomonas rhizophila]	8.6	70667	F236771.dat	E24963_Pres-047_WS_S1_1	1527	52.1	29	29	38	29.1225	0.000467867	2058	98	83	86	75	70	66	83	52	40	50	36	30
WP_141059521.1	acyl-CoA dehydrogenase C-terminal domain-containing protein [Stenotrophomonas rhizophila]	5.8	63996	F236804.dat	E24995_Pres-047_W_S4_32	1693	68.3	29	29	37	36.3616	0.000584168	2327	57	52	57	55	40	39	51	20	66	62	65	69
WP_141056845.1	fumarate hydratase [Stenotrophomonas rhizophila]	5.3	54123	F236787.dat	E24980_Pres-047_WS_S5_17	1496	67.7	29	29	36	54.2283	0.000871205	2935	86	57	82	57	50	44	52	25	39	63	63	52
WP_137188929.1	signal recognition particle protein [Stenotrophomonas rhizophila]	9.8	49466	F236809.dat	E25001_Pres-047_W_E1_37	1749	72.5	29	29	36	52.6624	0.000846048	2605	24	46	25	51	40	46	19	31	57	85	78	60
WP_141059099.1	winged helix-turn-helix domain-containing protein [Stenotrophomonas rhizophila]	8.2	83719	F236815.dat	E25007_Pres-047__H_E3_43	1539	51	29	29	36	11.5386	0.000185373	966	4	22	13	24	27	18	6	4	21	25	21	30
WP_038685860.1	acetyl-CoA carboxylase biotin carboxylase subunit [Stenotrophomonas rhizophila]	6.3	49384	F236797.dat	E24988_Pres-047_Mock1_25	1979	68.6	29	29	34	94.6865	0.00152119	4676	78	97	99	99	91	84	72	52	98	86	98	117
WP_141059262.1	MULTISPECIES: argininosuccinate synthase [Stenotrophomonas]	5.4	43511	F236806.dat	E24998_Pres-047_H_S2_34	1874	76.6	29	29	34	88.8971	0.00142818	3868	47	90	56	87	84	85	52	53	96	117	112	114
WP_137191477.1	membrane protein insertase YidC [Stenotrophomonas rhizophila]	9.4	62945	F236821.dat	E25012_Pres-047_H_S6_48	1487	43.8	29	29	34	44.0384	0.000707499	2772	30	50	50	57	44	55	37	35	54	55	53	72
WP_081797136.1	OprO/OprP family phosphate-selective porin [Stenotrophomonas rhizophila]	7	43679	F236799.dat	E24990_Pres-047_AABA1_27	1602	70.1	29	29	33	48.1009	0.000772765	2101	39	37	45	45	29	33	41	22	31	31	34	31
WP_141058960.1	alkaline phosphatase [Stenotrophomonas rhizophila]	5.6	60012	F236773.dat	E24965_Pres-047_WS_S3_3	1703	66.4	29	29	33	42.1582	0.000677293	2530	73	47	74	60	42	51	60	25	64	61	65	46
WP_141058092.1	flagellar filament capping protein FliD [Stenotrophomonas rhizophila]	7.7	47552	F236786.dat	E24978_Pres-047_HS_E4_16	1698	78.3	29	29	33	11.5242	0.000185142	548	1	4	3	7	12	3	0	3	0	0	0	0
WP_038690582.1	leucyl aminopeptidase [Stenotrophomonas rhizophila]	5.5	51390	F236799.dat	E24990_Pres-047_AABA1_27	2151	81.7	29	29	32	95.6801	0.00153715	4917	138	102	126	102	85	91	127	70	114	99	102	128
WP_038685762.1	MULTISPECIES: pyruvate dehydrogenase (acetyl-transferring) E1 component subunit alpha [Stenotrophomonas]	5.1	39523	F236804.dat	E24995_Pres-047_W_S4_32	1621	70.8	29	29	32	77.145	0.00123937	3049	73	66	73	69	58	51	66	28	90	79	85	92
WP_141058752.1	NAD-dependent succinate-semialdehyde dehydrogenase [Stenotrophomonas rhizophila]	5.5	48618	F236791.dat	E24984_Pres-047_WT_A1_21	1545	73.3	29	29	32	13.6986	0.000220075	666	6	14	9	16	13	19	6	4	21	15	20	27
WP_141059329.1	malate dehydrogenase [Stenotrophomonas rhizophila]	5.4	34761	F236771.dat	E24963_Pres-047_WS_S1_1	2066	89.6	29	29	31	225.368	0.00362064	7834	252	143	207	162	123	137	193	113	168	194	180	192
WP_038689935.1	M20 family metallopeptidase [Stenotrophomonas rhizophila]	4.9	53403	F236787.dat	E24980_Pres-047_WS_S5_17	1720	63.2	29	29	31	52.7311	0.000847152	2816	102	64	99	57	49	40	63	23	72	76	74	90
WP_141059214.1	cellulose biosynthesis cyclic di-GMP-binding regulatory protein BcsB [Stenotrophomonas rhizophila]	7.8	76044	F236781.dat	E24973_Pres-047_WS_E3_11	2017	57.7	29	29	31	42.3439	0.000680276	3220	93	86	89	84	70	78	101	60	79	73	83	93
WP_141057437.1	class I fructose-bisphosphate aldolase [Stenotrophomonas rhizophila]	5	36123	F236805.dat	E24997_Pres-047_H_S1_33	1946	81.1	29	29	30	161.365	0.00259241	5829	74	132	96	124	101	102	80	72	156	182	157	166
WP_141059561.1	transaldolase [Stenotrophomonas rhizophila]	5.2	34014	F236771.dat	E24963_Pres-047_WS_S1_1	1777	92.5	29	29	30	92.5501	0.00148686	3148	102	67	89	72	50	51	76	39	66	68	58	78
WP_141057531.1	TonB-dependent siderophore receptor [Stenotrophomonas rhizophila]	5.1	84794	F236799.dat	E24990_Pres-047_AABA1_27	2070	56.7	30	28	39	24.8838	0.000399771	2110	43	39	44	33	29	31	41	19	37	44	48	39
WP_141058891.1	methyl-accepting chemotaxis protein [Stenotrophomonas rhizophila]	5.4	74561	F236809.dat	E25001_Pres-047_W_E1_37	1924	54.9	33	28	39	14.8871	0.000239169	1110	12	18	15	16	10	15	17	9	18	22	20	21
WP_141058430.1	ATP-binding cassette domain-containing protein [Stenotrophomonas rhizophila]	5.2	69568	F236797.dat	E24988_Pres-047_Mock1_25	1340	47.9	28	28	36	18.9599	0.0003046	1319	10	17	10	19	15	24	10	12	39	39	38	34
WP_038690288.1	MULTISPECIES: 30S ribosomal protein S3 [Stenotrophomonas]	10.1	27437	F236800.dat	E24991_Pres-047_AABA2_28	1809	83.1	28	28	34	223.822	0.00359581	6141	71	94	78	102	84	90	72	71	123	144	142	139
WP_141056857.1	adenylosuccinate lyase [Stenotrophomonas rhizophila]	5.6	49598	F236812.dat	E25004_Pres-047_W_E4_40	1752	67.5	28	28	34	70.0633	0.0011256	3475	40	71	50	78	70	72	48	43	82	87	90	84
WP_141057449.1	autotransporter outer membrane beta-barrel domain-containing protein [Stenotrophomonas rhizophila]	5.6	64292	F236792.dat	E24985_Pres-047_WT_A2_22	2386	65.4	28	28	33	81.9853	0.00131713	5271	148	117	138	113	95	95	116	66	156	130	153	98
WP_137189955.1	dihydroorotase [Stenotrophomonas rhizophila]	5.6	49018	F236771.dat	E24963_Pres-047_WS_S1_1	1649	79	28	28	32	58.7743	0.000944239	2881	109	70	94	73	56	46	75	27	61	64	62	57
WP_141058386.1	aldehyde dehydrogenase family protein [Stenotrophomonas rhizophila]	5.4	54199	F236773.dat	E24965_Pres-047_WS_S3_3	1941	68.8	28	28	31	96.9391	0.00155737	5254	163	114	151	130	105	106	133	69	127	107	118	125
WP_038688404.1	MULTISPECIES: methyl-accepting chemotaxis protein [Stenotrophomonas]	5.9	43654	F236810.dat	E25002_Pres-047_W_E2_38	1588	60.6	28	28	31	51.6562	0.000829883	2255	33	29	29	29	21	26	26	26	49	40	48	37
WP_141057154.1	glutamate--tRNA ligase [Stenotrophomonas rhizophila]	5.1	51931	F236809.dat	E25001_Pres-047_W_E1_37	1608	67.7	28	28	31	51.3181	0.000824451	2665	47	54	58	51	46	42	47	14	68	66	60	67
WP_141057585.1	AsmA family protein [Stenotrophomonas rhizophila]	9.3	71218	F236791.dat	E24984_Pres-047_WT_A1_21	1379	48.3	28	28	31	3.81926	6.13583e-05	272	2	3	1	2	1	1	3	1	2	1	1	3
WP_038692727.1	MULTISPECIES: amino acid aminotransferase [Stenotrophomonas]	5.8	42864	F236771.dat	E24963_Pres-047_WS_S1_1	1869	87.5	28	28	30	94.0883	0.00151157	4033	132	85	133	99	82	83	120	69	75	75	79	79
WP_241659053.1	NADH-quinone oxidoreductase subunit D [Stenotrophomonas rhizophila]	6.2	46399	F236800.dat	E24991_Pres-047_AABA2_28	1387	73.1	28	28	30	71.8119	0.00115369	3332	82	58	83	68	54	54	80	35	93	68	76	75
WP_141059350.1	type VI secretion system baseplate subunit TssF [Stenotrophomonas rhizophila]	6.4	67620	F236791.dat	E24984_Pres-047_WT_A1_21	1527	55	28	28	30	15.4244	0.000247801	1043	14	17	15	17	15	17	15	3	36	16	24	39
WP_137191876.1	acyl-CoA dehydrogenase family protein [Stenotrophomonas rhizophila]	5.6	41511	F236807.dat	E24999_Pres-047_H_S3_35	2045	88.1	28	28	29	98.504	0.00158252	4089	85	102	106	109	92	94	98	58	150	128	138	141
WP_141057773.1	Ig-like domain-containing protein [Stenotrophomonas rhizophila]	3.8	401900	F236791.dat	E24984_Pres-047_WT_A1_21	1501	7.6	28	28	29	0.719084	1.15524e-05	289	0	0	0	0	0	0	0	0	0	0	0	0
WP_038688381.1	MULTISPECIES: DNA translocase FtsK [Stenotrophomonas]	8.7	85411	F236815.dat	E25007_Pres-047__H_E3_43	1121	36.3	27	27	46	15.1854	0.000243961	1297	10	19	10	24	24	22	9	6	32	31	25	48
WP_141058302.1	methyl-accepting chemotaxis protein [Stenotrophomonas rhizophila]	5.3	80639	F236809.dat	E25001_Pres-047_W_E1_37	2153	46.8	32	27	44	30.2087	0.000485318	2436	40	43	37	46	38	41	34	32	52	51	56	53
WP_141057532.1	ABC-F family ATP-binding cassette domain-containing protein [Stenotrophomonas rhizophila]	5.6	67588	F236797.dat	E24988_Pres-047_Mock1_25	1373	49.8	27	27	39	23.155	0.000371997	1565	14	30	12	33	28	31	12	19	37	43	45	43
WP_141059615.1	glutamate synthase large subunit [Stenotrophomonas rhizophila]	6.1	162246	F236792.dat	E24985_Pres-047_WT_A2_22	1258	23.8	27	27	39	3.61796	5.81244e-05	587	2	6	8	4	5	4	3	0	11	4	3	18
WP_123731054.1	MULTISPECIES: acetyl-CoA C-acetyltransferase [Stenotrophomonas]	8.2	45696	F236804.dat	E24995_Pres-047_W_S4_32	1721	70.3	27	27	33	65.52	0.00105261	2994	75	70	83	60	50	49	82	37	70	67	73	77
WP_141057293.1	GMC oxidoreductase [Stenotrophomonas rhizophila]	6.8	62633	F236791.dat	E24984_Pres-047_WT_A1_21	1111	47.2	27	27	33	4.1831	6.72035e-05	262	9	2	7	4	3	2	1	0	6	4	5	1
WP_141056916.1	serine--tRNA ligase [Stenotrophomonas rhizophila]	5.2	46994	F236809.dat	E25001_Pres-047_W_E1_37	1562	64.8	27	27	32	46.7719	0.000751414	2198	22	39	21	41	40	30	16	17	61	61	61	59
WP_137190187.1	pyruvate kinase [Stenotrophomonas rhizophila]	5.3	52096	F236791.dat	E24984_Pres-047_WT_A1_21	1514	59	27	27	32	43.1511	0.000693244	2248	33	52	41	55	51	40	27	34	63	56	62	63
WP_137190933.1	amidophosphoribosyltransferase [Stenotrophomonas rhizophila]	6.5	54102	F236804.dat	E24995_Pres-047_W_S4_32	1479	62.7	27	27	32	43.1223	0.00069278	2333	31	59	35	56	48	52	30	30	60	59	60	71
WP_051598725.1	multidrug efflux RND transporter permease subunit SmeE [Stenotrophomonas rhizophila]	5.5	113758	F236798.dat	E24989_Pres-047_Mock2_26	1264	30.7	27	27	32	6.53141	0.00010493	743	11	6	10	7	4	2	11	0	11	1	1	16
WP_038691165.1	isovaleryl-CoA dehydrogenase [Stenotrophomonas rhizophila]	5.5	41725	F236795.dat	E24986_Pres-047_hcp_A1_23	1643	67.2	27	27	31	53.2534	0.000855543	2222	42	41	47	46	31	32	42	15	76	62	68	75
WP_141058976.1	DUF885 family protein [Stenotrophomonas rhizophila]	9.5	70739	F236802.dat	E24993_Pres-047_W_S2_30	1333	50.9	27	27	31	24.3996	0.000391991	1726	13	25	22	39	32	30	12	12	47	62	58	40
WP_038686491.1	bifunctional (p)ppGpp synthetase/guanosine-3',5'-bis(diphosphate) 3'-pyrophosphohydrolase [Stenotrophomonas rhizophila]	8.7	80112	F236792.dat	E24985_Pres-047_WT_A2_22	1242	47.1	27	27	31	13.9929	0.000224803	1121	10	16	6	17	17	17	6	6	31	32	38	32
WP_137189619.1	CpaF family protein [Stenotrophomonas rhizophila]	5.6	49760	F236791.dat	E24984_Pres-047_WT_A1_21	1588	67.1	27	27	31	7.53617	0.000121072	375	11	4	4	4	1	3	4	0	26	5	12	4
WP_038687605.1	UDP-glucose/GDP-mannose dehydrogenase family protein [Stenotrophomonas rhizophila]	5.2	48794	F236804.dat	E24995_Pres-047_W_S4_32	1358	65.3	27	27	30	33.9796	0.000545899	1658	19	29	19	26	22	20	11	8	49	40	46	66
WP_141058687.1	phosphogluconate dehydratase [Stenotrophomonas rhizophila]	5.6	67188	F236792.dat	E24985_Pres-047_WT_A2_22	1370	50.9	27	27	30	26.4333	0.000424664	1776	45	32	45	32	31	28	42	14	39	25	30	36
WP_141059288.1	poly-beta-1,6-N-acetyl-D-glucosamine N-deacetylase PgaB [Stenotrophomonas rhizophila]	5.9	71142	F236802.dat	E24993_Pres-047_W_S2_30	1144	53.2	27	27	30	14.1829	0.000227855	1009	25	31	38	37	12	14	28	5	30	66	45	32
WP_141059386.1	choline dehydrogenase [Stenotrophomonas rhizophila]	6	61158	F236792.dat	E24985_Pres-047_WT_A2_22	1405	59	27	27	30	4.87263	7.82811e-05	298	5	6	6	5	2	5	3	1	8	2	6	6
WP_137191282.1	TonB-dependent receptor [Stenotrophomonas rhizophila]	5.2	94758	F236799.dat	E24990_Pres-047_AABA1_27	1432	41.4	27	27	30	2.05787	3.30608e-05	195	1	1	4	1	1	0	1	0	1	2	3	1
WP_141058176.1	CoA-acylating methylmalonate-semialdehyde dehydrogenase [Stenotrophomonas rhizophila]	5.6	53203	F236804.dat	E24995_Pres-047_W_S4_32	1930	58.9	27	27	28	106.667	0.00171366	5675	119	140	133	137	127	127	124	88	159	158	160	173
WP_141059020.1	aldehyde dehydrogenase [Stenotrophomonas rhizophila]	5.6	55708	F236792.dat	E24985_Pres-047_WT_A2_22	1711	65.6	27	27	28	38.5761	0.000619745	2149	48	35	58	38	33	26	42	17	40	47	50	49
WP_141057435.1	phosphoglycerate kinase [Stenotrophomonas rhizophila]	4.9	40467	F236787.dat	E24980_Pres-047_WS_S5_17	1730	77	27	27	27	104.579	0.00168011	4232	121	87	116	91	75	75	116	52	96	104	92	95
WP_141057516.1	glycoside hydrolase family 15 protein [Stenotrophomonas rhizophila]	5.4	67179	F236791.dat	E24984_Pres-047_WT_A1_21	1295	60	27	27	27	8.67831	0.000139421	583	12	14	14	15	9	10	10	3	18	9	19	18
WP_141056933.1	YbhB/YbcL family Raf kinase inhibitor-like protein [Stenotrophomonas rhizophila]	6.8	63098	F236795.dat	E24986_Pres-047_hcp_A1_23	1704	47.7	27	27	27	7.40119	0.000118904	467	2	2	1	3	1	4	0	0	4	2	3	4
WP_141059569.1	peptidylprolyl isomerase [Stenotrophomonas rhizophila]	5.3	48395	F236809.dat	E25001_Pres-047_W_E1_37	1596	67.9	26	26	35	58.6424	0.00094212	2838	37	65	38	71	54	65	39	38	63	72	75	60
WP_141058965.1	metalloprotease TldD [Stenotrophomonas rhizophila]	5.4	50940	F236814.dat	E25006_Pres-047__H_E2_42	1276	62.2	26	26	35	33.0389	0.000530786	1683	27	33	27	31	23	26	24	16	38	37	44	40
WP_038690546.1	non-hydrolyzing UDP-N-acetylglucosamine 2-epimerase [Stenotrophomonas rhizophila]	5.9	42758	F236804.dat	E24995_Pres-047_W_S4_32	1496	74	26	26	32	44.7869	0.000719524	1915	49	57	63	54	45	34	49	24	55	71	66	71
WP_137190980.1	DUF1631 domain-containing protein [Stenotrophomonas rhizophila]	5.2	84320	F236791.dat	E24984_Pres-047_WT_A1_21	1247	38.3	26	26	32	7.32922	0.000117748	618	4	11	2	10	7	7	2	2	21	22	20	25
WP_137191679.1	1-deoxy-D-xylulose-5-phosphate synthase [Stenotrophomonas rhizophila]	5.9	67961	F236815.dat	E25007_Pres-047__H_E3_43	1378	52.2	26	26	30	29.4728	0.000473495	2003	20	48	21	48	41	46	11	24	56	55	46	57
WP_141059309.1	polyphosphate kinase 1 [Stenotrophomonas rhizophila]	8	77962	F236791.dat	E24984_Pres-047_WT_A1_21	1263	44.3	26	26	30	12.7626	0.000205038	995	11	18	16	19	12	11	15	2	32	15	21	36
WP_038687618.1	MULTISPECIES: acyl-CoA dehydrogenase family protein [Stenotrophomonas]	5.6	41176	F236804.dat	E24995_Pres-047_W_S4_32	1817	67	26	26	28	69.8222	0.00112173	2875	38	54	42	58	43	51	39	29	79	74	69	83
WP_141058894.1	RtcB family protein [Stenotrophomonas rhizophila]	8.8	44325	F236818.dat	E25009_Pres-047_W_S5_45	1278	68	26	26	27	19.3119	0.000310255	856	7	2	2	4	6	3	2	0	31	9	26	18
WP_181406219.1	aldo/keto reductase [Stenotrophomonas rhizophila]	7.2	40744	F236791.dat	E24984_Pres-047_WT_A1_21	1297	89	26	26	26	5.49774	8.83239e-05	224	0	0	0	0	0	0	0	0	0	0	0	0
WP_038689243.1	excinuclease ABC subunit UvrB [Stenotrophomonas rhizophila]	5.4	75749	F236791.dat	E24984_Pres-047_WT_A1_21	1036	37.4	25	25	36	13.5711	0.000218027	1028	8	18	10	19	17	13	3	7	25	26	26	30
WP_141058883.1	ankyrin repeat domain-containing protein [Stenotrophomonas rhizophila]	5.5	116261	F236804.dat	E24995_Pres-047_W_S4_32	1242	33.7	25	25	35	7.19072	0.000115522	836	6	17	5	17	15	13	3	3	26	12	14	37
WP_137189849.1	multidrug efflux RND transporter permease subunit [Stenotrophomonas rhizophila]	5.6	113397	F236804.dat	E24995_Pres-047_W_S4_32	1629	33.9	25	25	34	20.8118	0.000334352	2360	59	54	72	48	46	39	68	37	58	37	27	82
WP_141058484.1	mannose-1-phosphate guanylyltransferase/mannose-6-phosphate isomerase [Stenotrophomonas rhizophila]	5.4	50968	F236804.dat	E24995_Pres-047_W_S4_32	1544	71	25	25	33	63.2946	0.00101686	3226	37	79	67	83	76	65	40	33	79	79	70	88
WP_141059325.1	propionate--CoA ligase [Stenotrophomonas rhizophila]	5.3	68989	F236792.dat	E24985_Pres-047_WT_A2_22	1397	43	25	25	33	15.7126	0.000252432	1084	52	29	37	32	20	17	30	10	41	25	31	51
WP_141059419.1	TonB-dependent receptor [Stenotrophomonas rhizophila]	4.9	96078	F236791.dat	E24984_Pres-047_WT_A1_21	1693	37.8	25	25	32	13.2705	0.000213197	1275	34	23	39	20	18	14	23	6	33	32	30	21
WP_038691167.1	carboxyl transferase domain-containing protein [Stenotrophomonas rhizophila]	6.2	57335	F236791.dat	E24984_Pres-047_WT_A1_21	1511	59.9	25	25	30	33.9583	0.000545557	1947	32	39	32	44	39	44	28	29	54	42	47	57
WP_141056996.1	hypothetical protein [Stenotrophomonas rhizophila]	6.7	44193	F236787.dat	E24980_Pres-047_WS_S5_17	1109	60.5	25	25	30	19.528	0.000313727	863	31	16	31	15	15	15	25	4	18	20	21	16
WP_137190181.1	efflux RND transporter permease subunit [Stenotrophomonas rhizophila]	5.4	111688	F236821.dat	E25012_Pres-047_H_S6_48	837	26.6	25	25	30	5.13036	8.24218e-05	573	10	17	16	18	10	10	12	2	14	6	7	19
WP_141058310.1	VIT domain-containing protein [Stenotrophomonas rhizophila]	9.2	105967	F236791.dat	E24984_Pres-047_WT_A1_21	956	30.8	25	25	30	2.86882	4.6089e-05	304	1	2	3	3	2	3	1	0	7	11	13	6
WP_038689737.1	MULTISPECIES: septum site-determining protein MinD [Stenotrophomonas]	5.3	28831	F236804.dat	E24995_Pres-047_W_S4_32	1620	91.4	25	25	29	110.194	0.00177032	3177	34	55	44	62	45	44	29	37	92	86	91	106
WP_141057346.1	PilT/PilU family type 4a pilus ATPase [Stenotrophomonas rhizophila]	6.4	42469	F236795.dat	E24986_Pres-047_hcp_A1_23	1294	65.1	25	25	29	25.5716	0.00041082	1086	14	31	14	33	20	24	17	15	43	34	25	45
WP_141056888.1	membrane-bound PQQ-dependent dehydrogenase, glucose/quinate/shikimate family [Stenotrophomonas rhizophila]	8.7	90108	F236795.dat	E24986_Pres-047_hcp_A1_23	1175	36.6	25	25	29	2.47481	3.9759e-05	223	2	5	4	4	4	6	3	2	7	2	2	10
WP_258317492.1	5-demethoxyubiquinol-8 5-hydroxylase UbiM [Stenotrophomonas rhizophila]	9.5	43414	F236806.dat	E24998_Pres-047_H_S2_34	1391	84.2	25	25	27	24.6925	0.000396697	1072	8	34	21	39	27	32	22	19	31	46	28	49
WP_219994871.1	DUF1254 domain-containing protein [Stenotrophomonas rhizophila]	6.4	55426	F236791.dat	E24984_Pres-047_WT_A1_21	1318	54.6	25	25	27	4.23989	6.81159e-05	235	0	0	0	0	0	0	0	1	0	0	0	0
WP_141056920.1	FAD-dependent oxidoreductase [Stenotrophomonas rhizophila]	7	54422	F236792.dat	E24985_Pres-047_WT_A2_22	1368	54.7	25	25	26	4.50186	7.23245e-05	245	0	0	0	0	0	0	0	0	0	0	0	0
WP_392732930.1	[protein-PII] uridylyltransferase [Stenotrophomonas rhizophila]	6	97356	F236797.dat	E24988_Pres-047_Mock1_25	1005	36.2	24	24	36	7.4469	0.000119638	725	4	11	8	7	8	5	6	1	24	16	13	26
WP_181406166.1	4-hydroxyphenylpyruvate dioxygenase [Stenotrophomonas rhizophila]	5	41511	F236804.dat	E24995_Pres-047_W_S4_32	1475	66	24	24	32	83.8332	0.00134682	3480	79	98	113	94	81	72	82	54	92	76	80	96
WP_141057827.1	dihydrolipoamide acetyltransferase family protein [Stenotrophomonas rhizophila]	6.1	47765	F236802.dat	E24993_Pres-047_W_S2_30	1372	60.9	24	24	31	91.3012	0.0014668	4361	57	78	66	85	83	72	47	42	124	138	134	130
WP_038690184.1	exopolyphosphatase [Stenotrophomonas rhizophila]	8.7	55632	F236773.dat	E24965_Pres-047_WS_S3_3	1036	52.8	24	24	31	24.4104	0.000392165	1358	39	36	48	36	29	27	49	15	32	31	26	39
WP_141058496.1	FkbM family methyltransferase [Stenotrophomonas rhizophila]	6	54202	F236797.dat	E24988_Pres-047_Mock1_25	1165	54.2	24	24	30	22.2317	0.000357163	1205	8	10	4	18	11	13	2	1	31	38	33	39
WP_141057016.1	ATP-dependent helicase [Stenotrophomonas rhizophila]	6.5	169382	F236792.dat	E24985_Pres-047_WT_A2_22	1006	18.8	24	24	30	0.460498	7.39812e-06	78	0	0	0	0	0	0	0	0	0	0	0	0
WP_038689041.1	MULTISPECIES: succinate dehydrogenase iron-sulfur subunit [Stenotrophomonas]	8.3	29471	F236809.dat	E25001_Pres-047_W_E1_37	1373	87	24	24	29	86.7633	0.00139389	2557	53	36	57	40	28	29	47	20	64	61	71	69
WP_141057510.1	outer membrane protein assembly factor BamD [Stenotrophomonas rhizophila]	9.6	33756	F236782.dat	E24974_Pres-047_WS_E4_12	1214	70.7	24	24	29	76.6382	0.00123123	2587	53	45	50	48	34	39	60	27	64	72	63	64
WP_141057809.1	anthranilate synthase component I [Stenotrophomonas rhizophila]	5.5	53478	F236787.dat	E24980_Pres-047_WS_S5_17	1263	57.8	24	24	29	21.9717	0.000352985	1175	20	30	35	32	20	30	27	6	25	28	27	30
WP_392732548.1	DNA polymerase III subunit gamma/tau [Stenotrophomonas rhizophila]	5	68688	F236804.dat	E24995_Pres-047_W_S4_32	1309	53.6	24	24	29	14.8352	0.000238335	1019	8	15	5	19	13	12	4	4	22	36	33	42
WP_141058144.1	type VI secretion system Vgr family protein [Stenotrophomonas rhizophila]	5.5	81708	F236810.dat	E25002_Pres-047_W_E2_38	1229	48.2	24	24	29	8.45694	0.000135865	691	10	12	7	14	4	8	3	1	37	24	29	34
WP_038685464.1	MULTISPECIES: ParB/RepB/Spo0J family partition protein [Stenotrophomonas]	8.8	33233	F236795.dat	E24986_Pres-047_hcp_A1_23	1145	88.3	24	24	28	39.7797	0.000639081	1322	10	16	9	18	15	21	5	10	42	43	45	37
WP_137191476.1	chromosomal replication initiator protein DnaA [Stenotrophomonas rhizophila]	7.1	49845	F236809.dat	E25001_Pres-047_W_E1_37	1081	55	24	24	28	25.479	0.000409333	1270	14	22	13	24	21	17	6	5	31	31	32	42
WP_137191733.1	transglycosylase SLT domain-containing protein [Stenotrophomonas rhizophila]	9	57460	F236802.dat	E24993_Pres-047_W_S2_30	1018	47.6	24	24	28	22.1197	0.000355365	1271	6	31	9	32	26	38	8	9	33	42	44	29
WP_038692321.1	PhoH family protein [Stenotrophomonas rhizophila]	5.5	51820	F236795.dat	E24986_Pres-047_hcp_A1_23	1397	68	24	24	28	19.3941	0.000311575	1005	14	23	15	20	20	22	10	11	36	26	30	29
WP_038686099.1	MULTISPECIES: F0F1 ATP synthase subunit gamma [Stenotrophomonas]	9.5	32034	F236800.dat	E24991_Pres-047_AABA2_28	1493	79.1	24	24	27	116.782	0.00187616	3741	88	67	86	67	52	61	83	47	89	97	99	90
WP_038690078.1	MULTISPECIES: beta-ketoacyl-ACP synthase II [Stenotrophomonas]	5.5	43987	F236771.dat	E24963_Pres-047_WS_S1_1	1623	83.6	24	24	27	85.1615	0.00136816	3746	136	85	117	79	60	49	88	22	86	81	83	84
WP_038687238.1	MULTISPECIES: NADH-quinone oxidoreductase subunit NuoF [Stenotrophomonas]	6	48368	F236809.dat	E25001_Pres-047_W_E1_37	1466	67.7	24	24	27	62.0658	0.000997118	3002	91	54	77	55	42	40	71	32	70	66	66	74
WP_141056869.1	efflux RND transporter periplasmic adaptor subunit [Stenotrophomonas rhizophila]	8.8	43549	F236773.dat	E24965_Pres-047_WS_S3_3	1676	67.1	24	24	27	56.0059	0.000899762	2439	54	62	63	60	48	64	64	45	51	65	64	56
WP_141058305.1	long-chain fatty acid--CoA ligase [Stenotrophomonas rhizophila]	7.1	60891	F236791.dat	E24984_Pres-047_WT_A1_21	1380	46.6	24	24	27	30.2672	0.000486258	1843	38	43	40	42	34	34	35	20	57	45	49	64
WP_141058794.1	asparagine synthase B [Stenotrophomonas rhizophila]	5.5	62359	F236804.dat	E24995_Pres-047_W_S4_32	966	54.2	24	24	27	9.3972	0.000150971	586	4	6	4	8	5	5	1	1	29	23	25	47
WP_141058607.1	outer membrane protein transport protein [Stenotrophomonas rhizophila]	6	47013	F236803.dat	E24994_Pres-047_W_S3_31	1968	56.8	24	24	26	152.022	0.00244231	7147	157	141	157	140	108	137	154	109	211	194	211	151
WP_141058454.1	enoyl-ACP reductase FabV [Stenotrophomonas rhizophila]	5	44898	F236787.dat	E24980_Pres-047_WS_S5_17	1466	49	24	24	26	59.869	0.000961826	2688	33	51	51	59	53	49	43	38	51	54	56	64
WP_141058089.1	flagellar hook-associated protein FlgK [Stenotrophomonas rhizophila]	5	64229	F236783.dat	E24975_Pres-047_HS_E1_13	1697	57.8	24	24	26	8.68766	0.000139572	558	10	7	11	15	11	8	5	0	0	0	0	0
WP_017356009.1	MULTISPECIES: 30S ribosomal protein S7 [Stenotrophomonas]	10.2	17250	F236799.dat	E24990_Pres-047_AABA1_27	1508	91.6	24	24	25	293.507	0.00471534	5063	34	67	42	73	57	57	30	52	109	153	119	121
WP_038690262.1	MULTISPECIES: 30S ribosomal protein S4 [Stenotrophomonas]	10	23115	F236810.dat	E25002_Pres-047_W_E2_38	1450	78.5	24	24	24	200.735	0.00322491	4640	47	82	56	84	70	79	53	65	96	122	103	113
WP_019182442.1	MULTISPECIES: response regulator transcription factor [Pseudomonadota]	5.6	26848	F236791.dat	E24984_Pres-047_WT_A1_21	1590	88.6	24	24	24	106.563	0.00171199	2861	49	42	29	48	29	39	25	35	105	95	98	93
WP_038688038.1	MULTISPECIES: type VI secretion system-associated protein TagF [Stenotrophomonas]	5.1	36148	F236799.dat	E24990_Pres-047_AABA1_27	1476	82.6	24	24	24	47.8311	0.000768431	1729	16	21	14	28	20	20	13	6	49	44	48	48
WP_141058593.1	PQQ-dependent sugar dehydrogenase [Stenotrophomonas rhizophila]	7.1	40654	F236791.dat	E24984_Pres-047_WT_A1_21	1438	75.1	24	24	24	14.4635	0.000232364	588	5	6	2	7	1	3	0	1	14	8	12	7
WP_141058226.1	electron transfer flavoprotein-ubiquinone oxidoreductase [Stenotrophomonas rhizophila]	6	60475	F236797.dat	E24988_Pres-047_Mock1_25	1141	57.7	23	23	32	28.1439	0.000452145	1702	42	31	38	24	25	21	32	7	41	35	36	43
WP_141058700.1	gamma-glutamyltransferase [Stenotrophomonas rhizophila]	6.9	61873	F236809.dat	E25001_Pres-047_W_E1_37	996	43.1	23	23	32	16.2429	0.000260951	1005	9	10	15	15	7	13	7	4	32	47	42	30
WP_038691715.1	phosphoribosylaminoimidazolesuccinocarboxamide synthase [Stenotrophomonas rhizophila]	5	34109	F236809.dat	E25001_Pres-047_W_E1_37	1207	82.8	23	23	31	68.3691	0.00109838	2332	74	49	72	57	46	33	61	25	55	58	58	48
WP_038686932.1	FtsH protease activity modulator HflK [Stenotrophomonas rhizophila]	9.8	40360	F236773.dat	E24965_Pres-047_WS_S3_3	1259	59.4	23	23	31	63.4044	0.00101862	2559	59	57	66	59	47	52	71	37	55	68	62	50
WP_038691557.1	class I SAM-dependent rRNA methyltransferase [Stenotrophomonas rhizophila]	7.2	43461	F236809.dat	E25001_Pres-047_W_E1_37	1140	62.2	23	23	31	44.6377	0.000717127	1940	57	36	52	35	30	26	50	21	42	38	38	54
WP_137189946.1	argininosuccinate lyase [Stenotrophomonas rhizophila]	5.6	46327	F236800.dat	E24991_Pres-047_AABA2_28	1161	62.6	23	23	30	35.7459	0.000574275	1656	14	30	14	39	29	30	16	16	50	45	42	52
WP_141058119.1	phosphomannomutase/phosphoglucomutase [Stenotrophomonas rhizophila]	5.1	82565	F236791.dat	E24984_Pres-047_WT_A1_21	1239	34.9	23	23	30	15.3213	0.000246144	1265	28	27	32	31	26	26	26	13	27	23	24	35
WP_181406210.1	hypothetical protein [Stenotrophomonas rhizophila]	9.9	32214	F236816.dat	E25008_Pres-047__H_E4_44	1173	62.4	23	23	29	33.4327	0.000537112	1077	17	26	16	34	16	27	9	23	21	36	29	26
WP_038691196.1	ubiquinone biosynthesis regulatory protein kinase UbiB [Stenotrophomonas rhizophila]	9.1	62112	F236820.dat	E25011_Pres-047_H_S5_47	1087	42.2	23	23	29	23.0712	0.000370651	1433	22	28	32	34	25	26	31	10	32	29	36	46
WP_137191509.1	DUF3375 domain-containing protein [Stenotrophomonas rhizophila]	6.1	55442	F236809.dat	E25001_Pres-047_W_E1_37	1066	49.7	23	23	29	13.185	0.000211823	731	2	8	2	10	10	9	1	1	14	21	24	16
WP_137191568.1	acetyl-CoA C-acyltransferase [Stenotrophomonas rhizophila]	5.9	40010	F236806.dat	E24998_Pres-047_H_S2_34	1564	68.8	23	23	28	83.6291	0.00134354	3346	77	62	89	67	55	62	68	41	77	86	87	100
WP_141059536.1	phenylalanine--tRNA ligase subunit alpha [Stenotrophomonas rhizophila]	5.5	36880	F236809.dat	E25001_Pres-047_W_E1_37	989	60.4	23	23	28	38.0694	0.000611604	1404	14	22	19	24	18	20	16	16	27	38	48	38
WP_141057837.1	arginine decarboxylase [Stenotrophomonas rhizophila]	5.2	69328	F236771.dat	E24963_Pres-047_WS_S1_1	1117	43.1	23	23	28	25.401	0.00040808	1761	58	44	51	36	30	27	46	15	35	27	29	33
WP_141059628.1	tetratricopeptide repeat protein [Stenotrophomonas rhizophila]	5.3	61313	F236803.dat	E24994_Pres-047_W_S3_31	1008	52.9	23	23	28	11.8735	0.000190754	728	6	11	4	10	6	7	1	3	25	34	39	18
WP_038689899.1	Fe-S cluster assembly protein SufB [Stenotrophomonas rhizophila]	5.6	54280	F236797.dat	E24988_Pres-047_Mock1_25	970	61.3	23	23	28	10.1142	0.00016249	549	5	8	6	11	7	3	3	1	9	11	9	15
WP_141057324.1	DUF4198 domain-containing protein [Stenotrophomonas rhizophila]	9.6	29288	F236791.dat	E24984_Pres-047_WT_A1_21	1340	74.3	23	23	26	86.7932	0.00139438	2542	40	43	49	48	35	38	37	29	60	69	76	55
WP_137189938.1	cytochrome ubiquinol oxidase subunit I [Stenotrophomonas rhizophila]	7.8	58926	F236804.dat	E24995_Pres-047_W_S4_32	1474	37.4	23	23	26	73.4141	0.00117943	4326	141	113	130	113	91	112	135	76	129	110	83	162
WP_141059427.1	D-alanyl-D-alanine carboxypeptidase family protein [Stenotrophomonas rhizophila]	6.5	43565	F236809.dat	E25001_Pres-047_W_E1_37	1525	71	23	23	26	67.4854	0.00108419	2940	37	61	42	66	57	65	41	41	67	91	91	76
WP_141058798.1	2,3,4,5-tetrahydropyridine-2,6-dicarboxylate N-succinyltransferase [Stenotrophomonas rhizophila]	9.7	37587	F236805.dat	E24997_Pres-047_H_S1_33	1002	50.4	23	23	26	57.3337	0.000921094	2155	30	41	38	42	37	37	42	29	55	55	50	61
WP_137190304.1	OprO/OprP family phosphate-selective porin [Stenotrophomonas rhizophila]	5.9	42619	F236818.dat	E25009_Pres-047_W_S5_45	1362	50.5	23	23	26	55.961	0.00089904	2385	59	49	62	54	39	44	63	29	51	52	62	53
WP_141058683.1	glucose-6-phosphate isomerase [Stenotrophomonas rhizophila]	5.8	53866	F236771.dat	E24963_Pres-047_WS_S1_1	1421	50.6	23	23	26	49.883	0.000801396	2687	86	52	77	63	47	41	74	26	56	46	50	54
WP_392731826.1	DegQ family serine endoprotease [Stenotrophomonas rhizophila]	8.9	52112	F236820.dat	E25011_Pres-047_H_S5_47	1684	65.9	23	23	26	43.6944	0.000701971	2277	34	49	29	44	40	51	29	40	58	67	64	55
WP_392732649.1	putative bifunctional diguanylate cyclase/phosphodiesterase [Stenotrophomonas rhizophila]	6.1	89119	F236791.dat	E24984_Pres-047_WT_A1_21	1103	34.1	23	23	26	1.25675	2.01903e-05	112	0	0	0	0	0	0	0	0	0	0	0	0
WP_038690283.1	MULTISPECIES: 50S ribosomal protein L5 [Stenotrophomonas]	9.8	20201	F236819.dat	E25010_Pres-047_W_S6_46	1392	83.9	23	23	25	294.094	0.00472477	5941	56	83	63	90	76	88	59	72	129	152	138	147
WP_038690298.1	50S ribosomal protein L3 [Stenotrophomonas rhizophila]	10	22816	F236811.dat	E25003_Pres-047_W_E3_39	1688	84.7	23	23	25	256.048	0.00411354	5842	49	78	44	78	69	75	43	63	130	160	147	141
WP_038686637.1	MULTISPECIES: ADP-forming succinate--CoA ligase subunit beta [Stenotrophomonas]	4.9	41200	F236802.dat	E24993_Pres-047_W_S2_30	1712	66.1	23	23	25	129.757	0.00208462	5346	90	126	87	114	96	112	74	76	123	138	134	157
WP_038685636.1	porphobilinogen synthase [Stenotrophomonas rhizophila]	5.2	36305	F236802.dat	E24993_Pres-047_W_S2_30	1377	71.1	23	23	25	64.6467	0.00103858	2347	36	51	41	61	56	56	38	34	68	81	78	73
WP_038687391.1	MULTISPECIES: inositol monophosphatase family protein [Stenotrophomonas]	7.7	29898	F236798.dat	E24989_Pres-047_Mock2_26	1388	68.7	23	23	25	60.1712	0.000966681	1799	14	18	19	26	14	16	10	8	44	46	44	50
WP_141057674.1	LysM peptidoglycan-binding domain-containing protein [Stenotrophomonas rhizophila]	7	40945	F236791.dat	E24984_Pres-047_WT_A1_21	1533	75.8	23	23	25	47.9424	0.000770218	1963	42	39	45	43	30	33	39	15	51	70	67	47
WP_181406268.1	RNA polymerase-binding protein DksA [Stenotrophomonas rhizophila]	10.3	43314	F236791.dat	E24984_Pres-047_WT_A1_21	1320	58	23	23	25	39.3868	0.000632769	1706	19	26	9	22	9	18	5	11	42	58	55	56
WP_141058244.1	heme biosynthesis protein HemY [Stenotrophomonas rhizophila]	5.3	49905	F236791.dat	E24984_Pres-047_WT_A1_21	1468	59.2	23	23	25	34.205	0.00054952	1707	28	41	25	45	39	44	26	26	44	52	45	41
WP_141057935.1	sorbosone dehydrogenase family protein [Stenotrophomonas rhizophila]	8.8	46248	F236791.dat	E24984_Pres-047_WT_A1_21	1173	63.2	23	23	25	7.71925	0.000124014	357	7	3	3	5	2	3	2	1	14	7	12	7
WP_141058006.1	aldehyde dehydrogenase family protein [Stenotrophomonas rhizophila]	6	49762	F236791.dat	E24984_Pres-047_WT_A1_21	1213	60	23	23	25	5.60669	9.00742e-05	279	5	3	6	4	1	1	4	0	8	4	4	5
WP_141057133.1	1,4-alpha-glucan branching protein GlgB [Stenotrophomonas rhizophila]	6	79032	F236792.dat	E24985_Pres-047_WT_A2_22	878	35.3	23	23	25	2.82164	4.53311e-05	223	4	2	3	1	4	0	3	1	3	4	1	3
WP_141058762.1	aldehyde dehydrogenase [Stenotrophomonas rhizophila]	6	53586	F236791.dat	E24984_Pres-047_WT_A1_21	948	54.6	23	23	25	2.76192	4.43715e-05	148	0	0	0	0	0	0	0	0	0	0	0	0
WP_121042567.1	MULTISPECIES: electron transfer flavoprotein subunit beta/FixA family protein [Stenotrophomonas]	6.2	26673	F236807.dat	E24999_Pres-047_H_S3_35	1484	92.7	23	23	24	139.392	0.0022394	3718	55	69	61	81	65	69	47	51	93	109	110	96
WP_038687420.1	MULTISPECIES: N-acetylornithine carbamoyltransferase [Stenotrophomonas]	6.1	37519	F236804.dat	E24995_Pres-047_W_S4_32	1372	81.8	23	23	24	68.6585	0.00110303	2576	93	53	89	60	51	38	73	28	64	62	60	83
WP_038691287.1	NAD(P)H-dependent glycerol-3-phosphate dehydrogenase [Stenotrophomonas rhizophila]	6.1	35793	F236814.dat	E25006_Pres-047__H_E2_42	1311	92.7	23	23	24	62.3027	0.00100092	2230	46	43	63	42	34	34	57	22	47	50	49	46
WP_141058149.1	M17 family metallopeptidase [Stenotrophomonas rhizophila]	5.9	48691	F236777.dat	E24969_Pres-047_HS_S3_7	1422	63.1	23	23	24	55.883	0.000897788	2721	78	58	79	55	52	48	66	32	66	59	64	72
WP_141057521.1	thiamine pyrophosphate-dependent enzyme [Stenotrophomonas rhizophila]	5.6	62164	F236792.dat	E24985_Pres-047_WT_A2_22	1083	49.9	23	23	24	4.74551	7.6239e-05	295	4	2	2	6	3	2	4	1	7	4	4	7
WP_141056850.1	thiamine pyrophosphate-dependent enzyme [Stenotrophomonas rhizophila]	6	82013	F236792.dat	E24985_Pres-047_WT_A2_22	1115	41.6	23	23	23	2.56057	4.11368e-05	210	1	1	1	1	2	2	0	0	5	2	2	9
WP_141058143.1	RHS repeat-associated core domain-containing protein [Stenotrophomonas rhizophila]	5.8	172198	F236801.dat	E24992_Pres-047_W_S1_29	911	14.6	22	22	39	1.98028	3.18142e-05	341	13	3	2	1	0	1	1	0	24	6	12	21
WP_038689128.1	ribosome rescue GTPase HflX [Stenotrophomonas rhizophila]	6.1	48253	F236813.dat	E25005_Pres-047__H_E1_41	1075	51.4	22	22	35	20.3718	0.000327283	983	8	11	4	10	12	12	5	8	29	30	30	22
WP_141058825.1	TonB-dependent receptor [Stenotrophomonas rhizophila]	5	79151	F236803.dat	E24994_Pres-047_W_S3_31	831	38.3	22	22	35	12.4698	0.000200334	987	22	11	21	17	11	7	17	0	34	30	36	24
WP_141058634.1	nucleotide 5'-monophosphate nucleosidase PpnN [Stenotrophomonas rhizophila]	6	50824	F236786.dat	E24978_Pres-047_HS_E4_16	975	61.7	22	22	32	30.9106	0.000496594	1571	36	30	36	27	27	29	38	14	42	32	32	45
WP_141058887.1	MULTISPECIES: bifunctional acetate--CoA ligase family protein/GNAT family N-acetyltransferase [Stenotrophomonas]	6.5	97747	F236791.dat	E24984_Pres-047_WT_A1_21	961	31.6	22	22	32	4.53211	7.28106e-05	443	5	8	5	9	6	6	5	0	16	14	15	26
WP_038691327.1	MULTISPECIES: type I glutamate--ammonia ligase [Stenotrophomonas]	5.3	51934	F236797.dat	E24988_Pres-047_Mock1_25	1522	59.5	22	22	31	70.4163	0.00113127	3657	75	69	84	66	63	49	68	26	87	79	80	93
WP_141058450.1	EAL domain-containing protein [Stenotrophomonas rhizophila]	4.9	75859	F236792.dat	E24985_Pres-047_WT_A2_22	1184	40.4	22	22	30	15.5947	0.000250537	1183	23	25	30	29	18	19	20	5	34	36	35	37
WP_141057649.1	methyl-accepting chemotaxis protein [Stenotrophomonas rhizophila]	5.2	92662	F236809.dat	E25001_Pres-047_W_E1_37	1255	39.1	24	22	30	10.943	0.000175805	1014	18	23	21	20	20	23	20	15	15	18	21	21
WP_141058389.1	nucleotide sugar dehydrogenase [Stenotrophomonas rhizophila]	6	42758	F236798.dat	E24989_Pres-047_Mock2_26	972	66	22	22	29	20.5809	0.000330643	880	5	15	4	13	10	10	4	3	23	17	15	24
WP_137191635.1	peptide chain release factor 3 [Stenotrophomonas rhizophila]	6.1	58725	F236809.dat	E25001_Pres-047_W_E1_37	1189	44.2	22	22	29	18.3738	0.000295184	1079	7	21	6	21	20	20	5	6	22	15	23	30
WP_137188783.1	aspartate carbamoyltransferase catalytic subunit [Stenotrophomonas rhizophila]	6.5	33727	F236809.dat	E25001_Pres-047_W_E1_37	1285	82.9	22	22	27	77.6233	0.00124706	2618	83	50	81	53	38	45	76	29	50	59	55	65
WP_038686189.1	MULTISPECIES: rod shape-determining protein [Pseudomonadota]	5.6	37242	F236804.dat	E24995_Pres-047_W_S4_32	1332	75.9	22	22	27	65.2489	0.00104826	2430	32	53	34	48	51	43	33	34	74	70	57	93
WP_017355446.1	MULTISPECIES: cell division protein FtsA [Stenotrophomonas]	5.8	43896	F236804.dat	E24995_Pres-047_W_S4_32	1060	57.4	22	22	27	36.8371	0.000591806	1617	20	31	21	46	27	38	20	23	42	42	40	51
WP_137189270.1	lipopolysaccharide assembly protein LapB [Stenotrophomonas rhizophila]	5.9	44028	F236818.dat	E25009_Pres-047_W_S5_45	1154	57.9	22	22	27	31.7752	0.000510485	1399	17	27	23	30	22	24	21	19	35	37	38	38
WP_141057826.1	alpha-ketoacid dehydrogenase subunit beta [Stenotrophomonas rhizophila]	5.1	38287	F236771.dat	E24963_Pres-047_WS_S1_1	1285	69	22	22	26	79.5831	0.00127854	3047	77	68	80	69	50	57	79	43	86	77	75	86
WP_141059548.1	branched-chain amino acid aminotransferase [Stenotrophomonas rhizophila]	5.7	39687	F236773.dat	E24965_Pres-047_WS_S3_3	1404	64.4	22	22	26	67.8812	0.00109054	2694	83	61	86	67	60	56	77	34	57	58	56	58
WP_038689962.1	UDP-N-acetylglucosamine 1-carboxyvinyltransferase [Stenotrophomonas rhizophila]	5.6	44704	F236773.dat	E24965_Pres-047_WS_S3_3	1136	62.6	22	22	26	55.655	0.000894125	2488	76	49	72	56	43	36	58	28	53	51	52	67
WP_141058608.1	S41 family peptidase [Stenotrophomonas rhizophila]	5.6	51877	F236808.dat	E25000_Pres-047_H_S4_36	1062	62.2	22	22	26	25.1557	0.000404138	1305	19	34	16	37	28	33	11	22	41	42	40	32
WP_258317417.1	DUF885 family protein [Stenotrophomonas rhizophila]	5.8	69499	F236796.dat	E24987_Pres-047_hcp_A2_24	966	35	22	22	26	7.2519	0.000116505	504	15	10	20	18	7	17	12	2	13	13	13	10
WP_258317327.1	DUF1254 domain-containing protein [Stenotrophomonas rhizophila]	7.6	54262	F236791.dat	E24984_Pres-047_WT_A1_21	1197	46	22	22	26	3.16981	5.09245e-05	172	0	0	0	0	0	0	0	0	0	0	0	0
WP_038687198.1	aspartate-semialdehyde dehydrogenase [Stenotrophomonas rhizophila]	5.3	36652	F236809.dat	E25001_Pres-047_W_E1_37	1343	85.3	22	22	25	47.5281	0.000763563	1742	21	36	28	38	39	32	27	26	41	43	41	42
WP_038691402.1	recombination-associated protein RdgC [Stenotrophomonas rhizophila]	5.1	33477	F236803.dat	E24994_Pres-047_W_S3_31	1277	77.7	22	22	25	45.8225	0.000736161	1534	34	26	49	29	18	12	35	8	41	48	48	40
WP_137189893.1	MULTISPECIES: ferredoxin--NADP reductase [Stenotrophomonas]	5.6	29349	F236804.dat	E24995_Pres-047_W_S4_32	922	76.1	22	22	25	43.1701	0.000693549	1267	26	28	37	34	25	22	27	13	42	46	36	44
WP_141058388.1	quinone-dependent dihydroorotate dehydrogenase [Stenotrophomonas rhizophila]	9.4	37611	F236804.dat	E24995_Pres-047_W_S4_32	1182	71.8	22	22	25	41.1316	0.000660799	1547	27	33	38	34	24	30	31	16	47	34	52	50
WP_141058685.1	flavodoxin-dependent (E)-4-hydroxy-3-methylbut-2-enyl-diphosphate synthase [Stenotrophomonas rhizophila]	6.3	45084	F236812.dat	E25004_Pres-047_W_E4_40	1305	72.2	22	22	25	32.8054	0.000527035	1479	27	33	34	32	23	33	27	17	36	37	37	39
WP_137189399.1	two-component system response regulator [Stenotrophomonas rhizophila]	5.8	42660	F236791.dat	E24984_Pres-047_WT_A1_21	1243	63.9	22	22	25	16.0572	0.000257967	685	4	6	5	9	4	9	2	3	22	19	21	31
WP_392731913.1	DUF1631 domain-containing protein [Stenotrophomonas rhizophila]	6	88189	F236791.dat	E24984_Pres-047_WT_A1_21	848	29.4	22	22	25	6.70152	0.000107663	591	7	5	3	7	3	6	1	0	19	15	18	21
WP_038690311.1	50S ribosomal protein L1 [Stenotrophomonas rhizophila]	9.6	24099	F236810.dat	E25002_Pres-047_W_E2_38	1651	80.6	22	22	24	214.905	0.00345256	5179	56	80	62	80	76	78	50	57	126	145	143	136
WP_038690209.1	L-threonine 3-dehydrogenase [Stenotrophomonas rhizophila]	6.2	36999	F236804.dat	E24995_Pres-047_W_S4_32	1377	67.1	22	22	24	99.6513	0.00160095	3687	114	66	110	76	54	58	101	40	80	76	74	98
WP_141057438.1	cysteine synthase A [Stenotrophomonas rhizophila]	5.5	34193	F236800.dat	E24991_Pres-047_AABA2_28	1666	83.1	22	22	24	85.3976	0.00137195	2920	77	46	69	56	42	40	68	25	55	60	55	47
WP_141056858.1	aspartate ammonia-lyase [Stenotrophomonas rhizophila]	7.9	49536	F236802.dat	E24993_Pres-047_W_S2_30	1602	61.8	22	22	24	62.9643	0.00101155	3119	59	84	72	87	81	76	62	50	105	120	112	114
WP_038689714.1	MULTISPECIES: formate-dependent phosphoribosylglycinamide formyltransferase [Stenotrophomonas]	5.4	42386	F236805.dat	E24997_Pres-047_H_S1_33	978	55.1	22	22	24	35.7901	0.000574986	1517	33	35	39	39	30	29	32	17	31	32	32	46
WP_070208322.1	MULTISPECIES: type IV pilus twitching motility protein PilT [Stenotrophomonas]	6.1	38545	F236791.dat	E24984_Pres-047_WT_A1_21	1128	70.1	22	22	24	26.6701	0.000428469	1028	10	24	14	27	19	14	11	8	41	47	38	38
WP_137190340.1	NAD(P)-dependent alcohol dehydrogenase [Stenotrophomonas rhizophila]	5.6	38093	F236791.dat	E24984_Pres-047_WT_A1_21	1283	73	22	22	24	24.1514	0.000388005	920	10	16	11	16	13	10	7	4	26	19	21	28
WP_141057515.1	alpha,alpha-trehalose-phosphate synthase (UDP-forming) [Stenotrophomonas rhizophila]	8.5	50792	F236791.dat	E24984_Pres-047_WT_A1_21	1162	55.3	22	22	24	5.37486	8.63498e-05	273	3	3	1	3	1	3	1	0	10	7	9	10
WP_141056922.1	S9 family peptidase [Stenotrophomonas rhizophila]	6.8	68170	F236791.dat	E24984_Pres-047_WT_A1_21	1159	45.6	22	22	24	2.11237	3.39362e-05	144	0	0	0	0	0	0	0	0	0	0	0	0
WP_141056876.1	kynureninase [Stenotrophomonas rhizophila]	6.4	47224	F236787.dat	E24980_Pres-047_WS_S5_17	1131	54.1	22	22	23	39.1326	0.000628685	1848	48	44	51	47	41	39	46	23	35	42	40	42
WP_141056909.1	histidine ammonia-lyase [Stenotrophomonas rhizophila]	5.8	53422	F236771.dat	E24963_Pres-047_WS_S1_1	1213	47.4	22	22	22	45.7677	0.00073528	2445	71	51	72	56	46	33	66	27	65	53	63	61
WP_141057507.1	sigma-54 dependent transcriptional regulator [Stenotrophomonas rhizophila]	6.5	50199	F236804.dat	E24995_Pres-047_W_S4_32	1108	54.9	21	21	29	26.6738	0.000428528	1339	16	32	12	26	21	27	10	13	44	42	41	43
WP_141058877.1	histidine ammonia-lyase [Stenotrophomonas rhizophila]	5.9	55830	F236797.dat	E24988_Pres-047_Mock1_25	1048	46.2	21	21	29	23.7148	0.000380991	1324	38	23	40	21	20	17	37	8	32	22	25	28
WP_141058730.1	DNA repair protein RecN [Stenotrophomonas rhizophila]	5.3	59737	F236813.dat	E25005_Pres-047__H_E1_41	1148	46.1	21	21	29	13.2581	0.000212998	792	5	13	4	13	8	12	3	4	31	18	26	24
WP_141057217.1	ATP-binding protein [Stenotrophomonas rhizophila]	5.7	67793	F236813.dat	E25005_Pres-047__H_E1_41	876	41.3	21	21	29	11.6679	0.00018745	791	9	11	8	13	13	8	4	3	20	13	18	25
WP_137190896.1	autotransporter assembly complex family protein [Stenotrophomonas rhizophila]	5.7	67652	F236792.dat	E24985_Pres-047_WT_A2_22	808	43.1	21	21	28	9.78537	0.000157207	662	13	8	17	14	9	8	14	1	21	21	29	12
WP_137189397.1	peptide chain release factor 2 [Stenotrophomonas rhizophila]	4.9	41864	F236812.dat	E25004_Pres-047_W_E4_40	1028	51.6	21	21	27	28.4732	0.000457435	1192	11	14	9	18	14	20	7	6	30	37	41	39
WP_141058095.1	sigma-54 dependent transcriptional regulator [Stenotrophomonas rhizophila]	5.6	53845	F236812.dat	E25004_Pres-047_W_E4_40	1112	50.4	21	21	27	20.2247	0.00032492	1089	9	14	5	9	8	9	5	4	30	21	34	24
WP_313244137.1	chemotaxis protein CheA [Stenotrophomonas rhizophila]	5.2	64222	F236792.dat	E24985_Pres-047_WT_A2_22	1114	44.2	21	21	27	18.7163	0.000300687	1202	13	11	13	18	14	15	12	9	29	20	29	21
WP_141058595.1	beta-glucosidase BglX [Stenotrophomonas rhizophila]	4.9	77901	F236787.dat	E24980_Pres-047_WS_S5_17	1042	34.4	21	21	27	15.7123	0.000252425	1224	12	24	23	26	18	17	10	7	31	27	24	35
WP_141057616.1	methyl-accepting chemotaxis protein [Stenotrophomonas rhizophila]	5.1	74871	F236809.dat	E25001_Pres-047_W_E1_37	1270	43.3	22	21	27	7.92029	0.000127243	593	8	9	8	8	5	8	10	7	4	4	5	5
WP_141059348.1	type VI secretion system Vgr family protein [Stenotrophomonas rhizophila]	5.6	97222	F236797.dat	E24988_Pres-047_Mock1_25	1262	31.2	21	21	27	7.51887	0.000120794	731	9	7	2	7	2	6	3	0	26	12	16	21
WP_141058230.1	TonB-dependent siderophore receptor [Stenotrophomonas rhizophila]	6.2	78946	F236792.dat	E24985_Pres-047_WT_A2_22	1143	43	21	21	27	7.19479	0.000115588	568	18	11	20	14	5	7	17	2	12	13	12	5
WP_137188787.1	phosphoenolpyruvate--protein phosphotransferase [Stenotrophomonas rhizophila]	6.4	64483	F236791.dat	E24984_Pres-047_WT_A1_21	826	37	21	21	27	6.28073	0.000100903	405	2	4	4	3	4	4	3	1	13	7	11	13
WP_038687229.1	isopenicillin N synthase family oxygenase [Stenotrophomonas rhizophila]	5.6	34780	F236814.dat	E25006_Pres-047__H_E2_42	1222	87.1	21	21	26	92.8407	0.00149153	3229	86	86	95	93	58	70	83	45	67	74	70	72
WP_141058424.1	MULTISPECIES: acetyl-CoA C-acyltransferase [Stenotrophomonas]	5.7	42372	F236804.dat	E24995_Pres-047_W_S4_32	1192	71.1	21	21	26	49.4666	0.000794706	2096	64	45	59	43	30	26	51	10	68	64	68	72
WP_038685620.1	energy transducer TonB [Stenotrophomonas rhizophila]	9.3	35462	F236792.dat	E24985_Pres-047_WT_A2_22	1061	56.1	21	21	26	36.1514	0.00058079	1282	17	34	19	35	21	38	20	29	33	46	39	34
WP_141058568.1	DNA cytosine methyltransferase [Stenotrophomonas rhizophila]	9	58708	F236813.dat	E25005_Pres-047__H_E1_41	1058	48.3	21	21	26	15.4493	0.000248201	907	3	13	8	14	13	11	3	3	28	27	25	24
WP_141058348.1	bifunctional aspartate kinase/homoserine dehydrogenase I [Stenotrophomonas rhizophila]	5.6	88638	F236804.dat	E24995_Pres-047_W_S4_32	816	32.9	21	21	26	6.28399	0.000100955	557	6	15	9	11	12	13	7	5	15	12	15	28
WP_128098129.1	MULTISPECIES: protease modulator HflC [Stenotrophomonas]	6.7	31589	F236815.dat	E25007_Pres-047__H_E3_43	1281	71.4	21	21	25	62.4585	0.00100343	1973	50	41	53	47	32	38	57	30	47	43	42	43
WP_141059187.1	penicillin-binding protein 2 [Stenotrophomonas rhizophila]	9.5	65825	F236820.dat	E25011_Pres-047_H_S5_47	857	41.5	21	21	25	11.0292	0.00017719	726	7	16	8	19	16	12	6	4	20	13	23	21
WP_038690296.1	MULTISPECIES: 50S ribosomal protein L4 [Stenotrophomonas]	9.5	21597	F236812.dat	E25004_Pres-047_W_E4_40	1304	89.1	21	21	24	312.636	0.00502265	6752	45	68	47	74	68	73	48	60	136	184	181	184
WP_141058175.1	enoyl-CoA hydratase [Stenotrophomonas rhizophila]	5.9	27916	F236803.dat	E24994_Pres-047_W_S3_31	1231	67.5	21	21	24	76.3003	0.0012258	2130	37	50	47	56	42	40	47	29	71	79	82	74
WP_141059320.1	glycine C-acetyltransferase [Stenotrophomonas rhizophila]	5.5	43256	F236804.dat	E24995_Pres-047_W_S4_32	1432	73.7	21	21	24	58.7895	0.000944483	2543	79	45	71	55	45	45	54	22	55	55	59	63
WP_141059558.1	prolyl aminopeptidase [Stenotrophomonas rhizophila]	5.6	35805	F236771.dat	E24963_Pres-047_WS_S1_1	1000	70.1	21	21	24	50.7192	0.000814829	1816	58	29	52	33	25	28	52	25	40	40	40	48
WP_141059115.1	magnesium transporter [Stenotrophomonas rhizophila]	5	49385	F236804.dat	E24995_Pres-047_W_S4_32	1385	51.7	21	21	24	48.9622	0.000786603	2418	55	82	40	75	46	73	42	47	114	92	79	153
WP_137188826.1	UDP-N-acetyl-alpha-D-muramoyl-L-alanyl-L-glutamate epimerase [Stenotrophomonas rhizophila]	5.5	49151	F236815.dat	E25007_Pres-047__H_E3_43	1157	53.8	21	21	24	37.0084	0.000594558	1819	53	35	50	43	30	30	49	13	35	28	27	38
WP_141059459.1	bifunctional UDP-N-acetylglucosamine diphosphorylase/glucosamine-1-phosphate N-acetyltransferase GlmU [Stenotrophomonas rhizophila]	6.2	47759	F236774.dat	E24966_Pres-047_WS_S4_4	1105	57.7	21	21	24	32.999	0.000530146	1576	32	40	35	44	31	32	33	16	33	31	36	41
WP_038688820.1	TraB/GumN family protein [Stenotrophomonas rhizophila]	6.1	44487	F236782.dat	E24974_Pres-047_WS_E4_12	1091	53.3	21	21	24	27.0866	0.000435159	1205	31	27	33	34	27	23	34	20	24	17	18	30
WP_137189883.1	MULTISPECIES: phospholipase A [Stenotrophomonas]	6.3	43077	F236791.dat	E24984_Pres-047_WT_A1_21	1246	70.1	21	21	24	22.3785	0.000359522	964	20	17	20	14	11	10	15	5	35	27	31	20
WP_141057180.1	MULTISPECIES: ATP-binding protein [Stenotrophomonas]	5.8	47298	F236820.dat	E25011_Pres-047_H_S5_47	956	44.9	21	21	24	14.6729	0.000235728	694	5	12	5	13	11	14	8	5	27	23	25	26
WP_038689325.1	polyamine ABC transporter substrate-binding protein [Stenotrophomonas rhizophila]	5.1	40201	F236806.dat	E24998_Pres-047_H_S2_34	1300	65.5	21	21	23	65.1476	0.00104663	2619	71	67	78	63	47	47	78	25	68	77	70	60
WP_081797227.1	UTP--glucose-1-phosphate uridylyltransferase GalU [Stenotrophomonas rhizophila]	5.3	31754	F236796.dat	E24987_Pres-047_hcp_A2_24	1173	66.7	21	21	23	48.5608	0.000780153	1542	17	27	16	21	22	20	14	19	48	51	45	49
WP_141059160.1	DUF6607 family protein [Stenotrophomonas rhizophila]	6.6	35297	F236807.dat	E24999_Pres-047_H_S3_35	1175	77	21	21	23	45.0463	0.000723691	1590	28	47	39	61	50	52	22	26	83	82	78	69
WP_137191342.1	MULTISPECIES: acyl-CoA dehydrogenase family protein [Stenotrophomonas]	5.9	41973	F236791.dat	E24984_Pres-047_WT_A1_21	1213	65.6	21	21	23	33.5692	0.000539306	1409	18	26	22	33	20	17	16	6	39	36	38	48
WP_141059358.1	FMN-dependent L-lactate dehydrogenase LldD [Stenotrophomonas rhizophila]	9.2	41689	F236799.dat	E24990_Pres-047_AABA1_27	1072	64.2	21	21	23	29.6481	0.000476312	1236	25	21	29	20	10	14	26	4	29	29	29	26
WP_141057609.1	bifunctional 2-methylcitrate dehydratase/aconitate hydratase [Stenotrophomonas rhizophila]	6.2	53415	F236796.dat	E24987_Pres-047_hcp_A2_24	955	41.6	21	21	23	8.76158	0.000140759	468	19	7	16	9	4	5	10	1	15	6	12	13
WP_137189878.1	glycine zipper 2TM domain-containing protein [Stenotrophomonas rhizophila]	8.4	28590	F236809.dat	E25001_Pres-047_W_E1_37	1265	82.6	21	21	22	41.4131	0.000665322	1184	11	23	16	19	19	21	12	15	18	37	22	25
WP_141059443.1	NAD(P)-dependent alcohol dehydrogenase [Stenotrophomonas rhizophila]	5.2	38958	F236795.dat	E24986_Pres-047_hcp_A1_23	1010	67.6	21	21	21	19.5339	0.000313821	761	24	7	25	8	5	10	19	1	18	15	15	16
WP_141059043.1	DNA recombination protein RmuC [Stenotrophomonas rhizophila]	5.2	58941	F236818.dat	E25009_Pres-047_W_S5_45	711	34	20	20	32	16.4911	0.000264937	972	9	22	15	19	17	22	14	12	28	28	27	26
WP_141058770.1	bifunctional 23S rRNA (guanine(2069)-N(7))-methyltransferase RlmK/23S rRNA (guanine(2445)-N(2))-methyltransferase RlmL [Stenotrophomonas rhizophila]	6.2	79059	F236797.dat	E24988_Pres-047_Mock1_25	981	34.5	20	20	32	11.2574	0.000180856	890	10	15	11	16	13	13	13	6	20	12	15	30
WP_141058259.1	phospholipase D family protein [Stenotrophomonas rhizophila]	9.2	75307	F236802.dat	E24993_Pres-047_W_S2_30	982	35.5	20	20	30	10.7161	0.00017216	807	14	20	24	24	17	13	20	5	22	28	27	18
WP_137188987.1	acetyl-CoA carboxylase carboxyltransferase subunit alpha [Stenotrophomonas rhizophila]	9.1	35191	F236799.dat	E24990_Pres-047_AABA1_27	1346	67.7	20	20	28	65.045	0.00104498	2289	34	38	46	42	30	31	41	24	54	53	58	59
WP_038690563.1	MULTISPECIES: type II secretion system ATPase GspE [Stenotrophomonas]	5.6	63579	F236815.dat	E25007_Pres-047__H_E3_43	935	41	20	20	28	8.98095	0.000144283	571	6	8	1	8	7	8	3	3	26	16	21	21
WP_141057732.1	ATP-binding protein [Stenotrophomonas rhizophila]	5.6	82232	F236791.dat	E24984_Pres-047_WT_A1_21	1012	36.6	22	20	27	6.43302	0.00010335	529	9	7	6	10	6	6	7	0	16	11	12	22
WP_038692525.1	S8 family peptidase [Stenotrophomonas rhizophila]	5.7	62803	F236771.dat	E24963_Pres-047_WS_S1_1	1581	41.5	20	20	25	23.6294	0.000379619	1484	277	90	147	84	35	46	119	40	17	20	28	14
WP_141058034.1	TonB-dependent receptor [Stenotrophomonas rhizophila]	4.7	112917	F236791.dat	E24984_Pres-047_WT_A1_21	1027	27.3	20	20	25	2.14317	3.4431e-05	242	4	2	1	2	1	1	1	1	6	4	6	3
WP_038689579.1	MULTISPECIES: 2,3-diphosphoglycerate-dependent phosphoglycerate mutase [Stenotrophomonas]	6.3	27946	F236803.dat	E24994_Pres-047_W_S3_31	1156	69.9	20	20	24	71.8171	0.00115378	2007	38	44	42	39	33	33	39	27	43	51	53	46
WP_137190393.1	carbohydrate kinase family protein [Stenotrophomonas rhizophila]	5.3	34819	F236816.dat	E25008_Pres-047__H_E4_44	1038	86.9	20	20	24	52.1554	0.000837903	1816	45	38	42	38	28	27	29	19	47	43	44	52
WP_141059184.1	undecaprenyldiphospho-muramoylpentapeptide beta-N-acetylglucosaminyltransferase [Stenotrophomonas rhizophila]	10	37964	F236803.dat	E24994_Pres-047_W_S3_31	928	57	20	20	24	28.5007	0.000457878	1082	15	22	20	21	15	16	16	9	34	30	35	25
WP_141058383.1	glycosyltransferase [Stenotrophomonas rhizophila]	9.4	43804	F236797.dat	E24988_Pres-047_Mock1_25	1000	52	20	20	24	27.9883	0.000449646	1226	8	15	9	21	15	17	8	7	28	31	32	41
WP_137191720.1	toxic anion resistance protein [Stenotrophomonas rhizophila]	6.2	40821	F236809.dat	E25001_Pres-047_W_E1_37	1034	59.2	20	20	24	25.9425	0.00041678	1059	12	14	6	21	10	12	5	6	33	29	44	25
WP_038687986.1	MULTISPECIES: type VI secretion system baseplate subunit TssK [Stenotrophomonas]	5.9	49440	F236799.dat	E24990_Pres-047_AABA1_27	1076	48	20	20	24	21.5008	0.000345421	1063	8	13	13	13	8	8	10	4	27	27	24	36
WP_392732993.1	polysaccharide deacetylase family protein [Stenotrophomonas rhizophila]	5.8	71512	F236802.dat	E24993_Pres-047_W_S2_30	687	36.1	20	20	24	7.74695	0.000124459	554	3	9	3	11	7	7	1	1	20	24	17	18
WP_038686907.1	MULTISPECIES: methylisocitrate lyase [Stenotrophomonas]	5.5	31556	F236807.dat	E24999_Pres-047_H_S3_35	1193	79.1	20	20	23	56.9147	0.000914363	1796	32	33	28	39	30	21	22	17	69	55	62	57
WP_141059045.1	VacJ family lipoprotein [Stenotrophomonas rhizophila]	5	35880	F236802.dat	E24993_Pres-047_W_S2_30	1014	61.4	20	20	23	50.223	0.000806857	1802	35	37	50	44	32	37	43	18	45	49	43	37
WP_141058111.1	tyrosine--tRNA ligase [Stenotrophomonas rhizophila]	5.5	44380	F236809.dat	E25001_Pres-047_W_E1_37	1161	62.8	20	20	23	42.6543	0.000685263	1893	31	29	43	28	23	26	30	16	47	55	53	48
WP_141056856.1	cupin domain-containing protein [Stenotrophomonas rhizophila]	4.4	52807	F236801.dat	E24992_Pres-047_W_S1_29	1209	42.3	20	20	23	33.916	0.000544877	1791	23	52	27	41	35	37	16	20	63	75	64	67
WP_141057694.1	PspA/IM30 family protein [Stenotrophomonas rhizophila]	6.9	27878	F236797.dat	E24988_Pres-047_Mock1_25	946	68.2	20	20	23	33.8977	0.000544583	945	3	8	3	8	5	7	3	3	20	30	23	22
WP_219994945.1	twin-arginine translocation pathway signal [Stenotrophomonas rhizophila]	8.6	37472	F236808.dat	E25000_Pres-047_H_S4_36	997	52.3	20	20	23	31.2233	0.000501618	1170	13	44	21	48	27	31	8	18	36	46	48	30
WP_141056913.1	3-phosphoshikimate 1-carboxyvinyltransferase [Stenotrophomonas rhizophila]	5.4	45330	F236787.dat	E24980_Pres-047_WS_S5_17	1017	62	20	20	23	25.0386	0.000402258	1135	15	23	19	30	24	26	21	7	23	20	25	31
WP_038688187.1	ribonucleotide-diphosphate reductase subunit beta [Stenotrophomonas rhizophila]	5.2	39413	F236802.dat	E24993_Pres-047_W_S2_30	873	50.9	20	20	23	15.198	0.000244164	599	9	18	13	19	13	20	10	11	23	41	28	29
WP_137191128.1	PilT/PilU family type 4a pilus ATPase [Stenotrophomonas rhizophila]	5.9	41550	F236796.dat	E24987_Pres-047_hcp_A2_24	974	61.3	20	20	23	12.8279	0.000206087	533	3	7	10	11	3	5	9	1	17	13	17	18
WP_141059182.1	cell division protein FtsZ [Stenotrophomonas rhizophila]	4.8	42311	F236815.dat	E25007_Pres-047__H_E3_43	1258	67.1	20	20	22	37.1535	0.000596889	1572	6	16	7	17	11	13	4	3	40	50	51	45
WP_137191040.1	UDP-N-acetylmuramate--L-alanine ligase [Stenotrophomonas rhizophila]	5.6	50701	F236803.dat	E24994_Pres-047_W_S3_31	959	43.9	20	20	22	36.587	0.000587789	1855	29	43	41	51	38	47	33	24	47	49	47	48
WP_141059071.1	Xaa-Pro dipeptidase [Stenotrophomonas rhizophila]	5.4	48604	F236771.dat	E24963_Pres-047_WS_S1_1	1021	41.6	20	20	22	33.5158	0.000538447	1629	72	54	75	53	42	35	64	15	27	33	31	34
WP_128096752.1	MULTISPECIES: tRNA guanosine(34) transglycosylase Tgt [Stenotrophomonas]	6.7	41641	F236800.dat	E24991_Pres-047_AABA2_28	952	75.8	20	20	22	26.4643	0.000425162	1102	26	21	29	22	14	13	22	8	30	30	29	25
WP_025874620.1	MULTISPECIES: adenosylmethionine decarboxylase [Stenotrophomonas]	5.7	30727	F236812.dat	E25004_Pres-047_W_E4_40	1128	76.5	21	20	21	74.7876	0.0012015	2298	44	24	39	34	19	22	43	15	66	66	64	69
WP_141059144.1	acetylornithine transaminase [Stenotrophomonas rhizophila]	6.4	43906	F236787.dat	E24980_Pres-047_WS_S5_17	1294	60.1	20	20	21	57.1448	0.00091806	2509	81	51	78	59	54	45	70	28	50	53	57	58
WP_038689459.1	MULTISPECIES: UMP kinase [Stenotrophomonas]	5.5	26124	F236816.dat	E25008_Pres-047__H_E4_44	1234	83.5	20	20	20	88.7689	0.00142612	2319	17	30	18	40	30	33	15	21	54	66	66	68
WP_141059603.1	glucan biosynthesis protein [Stenotrophomonas rhizophila]	6.1	59780	F236791.dat	E24984_Pres-047_WT_A1_21	848	40.3	20	20	20	8.79893	0.000141359	526	11	9	16	14	9	10	8	3	14	11	9	11
WP_137189427.1	flagellin [Stenotrophomonas rhizophila]	5.1	39609	F236773.dat	E24965_Pres-047_WS_S3_3	3529	96.1	40	19	41	202.681	0.00325617	8028	354	272	432	288	217	264	329	209	96	79	83	55
WP_038687426.1	acetylglutamate kinase [Stenotrophomonas rhizophila]	5.6	48709	F236804.dat	E24995_Pres-047_W_S4_32	942	44.7	19	19	30	30.4256	0.000488802	1482	15	34	23	34	28	34	18	14	36	33	35	41
WP_141058834.1	methyl-accepting chemotaxis protein [Stenotrophomonas rhizophila]	5.7	62432	F236811.dat	E25003_Pres-047_W_E3_39	1185	48.5	21	19	29	17.0906	0.000274569	1067	12	21	14	18	14	16	12	10	18	25	24	25
WP_141058530.1	NHL repeat-containing protein [Stenotrophomonas rhizophila]	6.1	73058	F236798.dat	E24989_Pres-047_Mock2_26	956	40.3	19	19	28	8.59591	0.000138098	628	10	12	14	14	10	7	12	1	12	7	9	14
WP_141059062.1	lytic murein transglycosylase [Stenotrophomonas rhizophila]	9.5	78362	F236791.dat	E24984_Pres-047_WT_A1_21	866	33.7	19	19	27	9.03499	0.000145152	708	5	7	3	16	9	7	3	1	20	19	24	24
WP_137189268.1	carbon-nitrogen hydrolase [Stenotrophomonas rhizophila]	5.6	32568	F236797.dat	E24988_Pres-047_Mock1_25	1049	70.5	19	19	26	62.6075	0.00100582	2039	71	41	58	43	30	31	55	20	52	43	45	60
WP_137191649.1	glycine cleavage system aminomethyltransferase GcvT [Stenotrophomonas rhizophila]	5.2	39827	F236806.dat	E24998_Pres-047_H_S2_34	1128	58.6	19	19	24	48.3843	0.000777317	1927	16	41	16	44	32	35	15	25	50	75	65	61
WP_038686334.1	Grx4 family monothiol glutaredoxin [Stenotrophomonas rhizophila]	4.7	32731	F236805.dat	E24997_Pres-047_H_S1_33	921	66.6	19	19	24	39.3511	0.000632194	1288	21	30	18	26	20	20	9	8	33	53	38	45
WP_141058208.1	ExeM/NucH family extracellular endonuclease [Stenotrophomonas rhizophila]	6.8	51108	F236809.dat	E25001_Pres-047_W_E1_37	997	47.5	19	19	24	18.862	0.000303028	964	7	16	5	14	9	19	2	8	33	26	26	24
WP_141059357.1	D-lactate dehydrogenase [Stenotrophomonas rhizophila]	6.4	62545	F236797.dat	E24988_Pres-047_Mock1_25	867	35.4	19	19	24	10.3925	0.000166961	650	15	12	16	8	6	7	12	2	14	6	10	15
WP_141058650.1	oxygen-independent coproporphyrinogen III oxidase [Stenotrophomonas rhizophila]	6.1	51634	F236815.dat	E25007_Pres-047__H_E3_43	985	49.9	19	19	24	6.64291	0.000106722	343	0	2	0	1	0	1	0	0	1	1	1	4
WP_137189033.1	FKBP-type peptidyl-prolyl cis-trans isomerase [Stenotrophomonas rhizophila]	9.4	25016	F236809.dat	E25001_Pres-047_W_E1_37	1223	79.4	19	19	23	125.6	0.00201782	3142	30	41	21	48	29	33	17	27	85	116	113	95
WP_137191145.1	beta-ketoacyl-ACP synthase I [Stenotrophomonas rhizophila]	5.4	41994	F236786.dat	E24978_Pres-047_HS_E4_16	1281	74.6	19	19	23	59.6276	0.000957946	2504	53	58	68	63	61	44	62	28	44	45	40	56
WP_038689052.1	glucose-6-phosphate dehydrogenase [Stenotrophomonas rhizophila]	5.6	53198	F236803.dat	E24994_Pres-047_W_S3_31	943	54.4	19	19	23	29.3996	0.000472319	1564	22	32	22	39	28	28	20	15	46	35	47	36
WP_038686071.1	YdiY family protein [Stenotrophomonas rhizophila]	5.6	28534	F236818.dat	E25009_Pres-047_W_S5_45	1026	53.1	19	19	22	49.8002	0.000800065	1421	30	15	33	20	15	15	29	11	42	37	44	36
WP_141058174.1	enoyl-CoA hydratase/isomerase family protein [Stenotrophomonas rhizophila]	5	41568	F236771.dat	E24963_Pres-047_WS_S1_1	1081	63.2	19	19	22	37.7454	0.000606398	1569	64	50	62	49	32	34	61	22	38	34	33	38
WP_141058311.1	DUF1176 domain-containing protein [Stenotrophomonas rhizophila]	6.9	36921	F236809.dat	E25001_Pres-047_W_E1_37	1091	70.9	19	19	21	15.4925	0.000248895	572	0	0	0	1	0	1	1	0	10	10	11	11
WP_137189339.1	zinc-dependent alcohol dehydrogenase [Stenotrophomonas rhizophila]	5.5	41030	F236795.dat	E24986_Pres-047_hcp_A1_23	931	53	19	19	21	4.85011	7.79194e-05	199	0	0	0	0	0	0	0	0	0	0	0	0
WP_141057724.1	excinuclease ABC subunit UvrA [Stenotrophomonas rhizophila]	9.4	94922	F236792.dat	E24985_Pres-047_WT_A2_22	705	26.8	19	19	21	0.874402	1.40477e-05	83	0	0	0	0	0	0	0	0	0	0	0	0
WP_038690276.1	MULTISPECIES: 30S ribosomal protein S5 [Stenotrophomonas]	10.3	19275	F236812.dat	E25004_Pres-047_W_E4_40	1248	74.4	19	19	20	264.021	0.00424162	5089	41	66	45	79	63	66	39	46	123	132	124	120
WP_038690170.1	MULTISPECIES: isocitrate dehydrogenase [Pseudomonadota]	5.4	35466	F236812.dat	E25004_Pres-047_W_E4_40	1446	65.1	19	19	20	89.466	0.00143732	3173	43	61	40	62	64	76	35	60	76	76	74	86
WP_128095396.1	MULTISPECIES: acetyl-CoA carboxylase, carboxyltransferase subunit beta [Stenotrophomonas]	6.9	31810	F236814.dat	E25006_Pres-047__H_E2_42	1051	71.8	19	19	20	65.8284	0.00105757	2094	22	30	41	31	23	22	28	16	53	54	49	51
WP_141057823.1	homogentisate 1,2-dioxygenase [Stenotrophomonas rhizophila]	6.2	47210	F236801.dat	E24992_Pres-047_W_S1_29	1303	65.4	19	19	20	42.9146	0.000689445	2026	60	47	71	51	36	39	64	13	64	61	66	61
WP_141058331.1	AGE family epimerase/isomerase [Stenotrophomonas rhizophila]	5.7	46113	F236771.dat	E24963_Pres-047_WS_S1_1	927	49.6	19	19	20	20.9485	0.000336549	966	52	23	38	33	16	12	41	7	19	14	20	29
WP_038689886.1	MULTISPECIES: HU family DNA-binding protein [Stenotrophomonas]	10.6	13660	F236795.dat	E24986_Pres-047_hcp_A1_23	1218	84.8	19	19	19	307.028	0.00493255	4194	38	49	40	51	26	42	25	17	141	140	130	126
WP_141058366.1	polysaccharide biosynthesis/export family protein [Stenotrophomonas rhizophila]	6.1	39552	F236781.dat	E24973_Pres-047_WS_E3_11	1323	72.3	19	19	19	48.5943	0.000780691	1922	38	43	48	39	37	48	56	33	34	43	42	25
WP_038686523.1	MULTISPECIES: pilus assembly protein PilM [Pseudomonadota]	4.8	37681	F236792.dat	E24985_Pres-047_WT_A2_22	1056	48.9	19	19	19	28.4494	0.000457053	1072	11	18	11	18	16	16	10	11	37	39	35	37
WP_181406291.1	SDR family oxidoreductase [Stenotrophomonas rhizophila]	9.7	38905	F236795.dat	E24986_Pres-047_hcp_A1_23	1022	56.6	19	19	19	4.85799	7.8046e-05	189	0	0	0	0	0	0	0	0	2	0	0	0
WP_137189428.1	flagellin [Stenotrophomonas rhizophila]	5.8	40775	F236773.dat	E24965_Pres-047_WS_S3_3	3755	95.5	44	18	46	185.334	0.00297748	7557	308	244	379	256	204	248	307	188	90	75	80	51
WP_141057595.1	two-component regulator propeller domain-containing protein [Stenotrophomonas rhizophila]	6.5	129571	F236792.dat	E24985_Pres-047_WT_A2_22	761	19.2	18	18	31	2.02206	3.24854e-05	262	3	2	4	4	2	1	5	0	10	4	6	10
WP_137191764.1	ribonuclease G [Stenotrophomonas rhizophila]	5.3	55258	F236802.dat	E24993_Pres-047_W_S2_30	913	38.6	18	18	29	21.7525	0.000349465	1202	18	17	21	27	23	18	16	5	29	31	37	27
WP_141058297.1	chemotaxis protein CheA [Stenotrophomonas rhizophila]	5	70092	F236812.dat	E25004_Pres-047_W_E4_40	984	33.3	18	18	27	20.416	0.000327994	1431	24	35	22	32	27	27	16	16	42	40	42	35
WP_141058640.1	lipid A export permease/ATP-binding protein MsbA [Stenotrophomonas rhizophila]	9.3	63951	F236809.dat	E25001_Pres-047_W_E1_37	968	40.4	19	18	27	16.5908	0.00026654	1061	10	18	9	25	15	26	12	14	24	22	24	34
WP_141057235.1	M61 family metallopeptidase [Stenotrophomonas rhizophila]	7.2	69343	F236799.dat	E24990_Pres-047_AABA1_27	850	34.9	18	18	27	10.686	0.000171676	741	19	11	22	11	9	9	16	2	23	20	24	12
WP_137189962.1	bifunctional diguanylate cyclase/phosphodiesterase [Stenotrophomonas rhizophila]	5.6	77593	F236804.dat	E24995_Pres-047_W_S4_32	929	33.5	18	18	27	8.26105	0.000132718	641	7	13	8	17	13	10	8	6	22	13	14	27
WP_141057767.1	bifunctional alpha/beta hydrolase/class I SAM-dependent methyltransferase [Stenotrophomonas rhizophila]	8.1	65057	F236791.dat	E24984_Pres-047_WT_A1_21	637	32.4	18	18	27	5.54898	8.91471e-05	361	2	0	1	7	1	1	0	0	19	13	18	8
WP_141057880.1	type VI secretion system protein TssA [Stenotrophomonas rhizophila]	4.5	39405	F236797.dat	E24988_Pres-047_Mock1_25	871	67.2	18	18	26	19.363	0.000311077	763	7	11	2	8	2	3	1	1	23	20	25	19
WP_137191629.1	L-serine ammonia-lyase [Stenotrophomonas rhizophila]	5.8	49954	F236804.dat	E24995_Pres-047_W_S4_32	798	47.8	18	18	26	18.6371	0.000299415	931	8	13	8	17	12	11	6	5	34	30	25	34
WP_141059588.1	MULTISPECIES: 23S rRNA (uracil(1939)-C(5))-methyltransferase RlmD [Stenotrophomonas]	6.3	48938	F236797.dat	E24988_Pres-047_Mock1_25	976	47.5	18	18	25	24.6026	0.000395252	1204	34	21	34	22	16	15	30	10	22	17	17	25
WP_141058941.1	FimV/HubP family polar landmark protein [Stenotrophomonas rhizophila]	4.6	69558	F236802.dat	E24993_Pres-047_W_S2_30	1092	40.4	18	18	25	12.0763	0.000194011	840	8	24	10	27	19	22	8	12	28	41	33	24
WP_137190994.1	MULTISPECIES: 23S rRNA (cytidine(2498)-2'-O)-methyltransferase RlmM [Stenotrophomonas]	7.7	38984	F236797.dat	E24988_Pres-047_Mock1_25	704	56.3	18	18	25	11.9023	0.000191217	464	0	2	0	2	1	2	0	0	15	10	9	22
WP_141058656.1	FMN-binding glutamate synthase family protein [Stenotrophomonas rhizophila]	7.3	59460	F236791.dat	E24984_Pres-047_WT_A1_21	840	36.9	18	18	25	10.0235	0.000161033	596	10	9	16	11	9	10	14	4	16	9	9	17
WP_141058517.1	D-amino acid dehydrogenase [Stenotrophomonas rhizophila]	6.1	47802	F236815.dat	E25007_Pres-047__H_E3_43	1019	50.5	18	18	24	22.3422	0.000358938	1068	24	23	35	24	19	18	26	16	26	22	19	32
WP_141056931.1	DNA ligase D [Stenotrophomonas rhizophila]	9.6	93500	F236792.dat	E24985_Pres-047_WT_A2_22	608	22.2	18	18	24	1.1016	1.76978e-05	103	0	0	0	0	1	0	0	1	0	1	1	1
WP_219994951.1	TonB-dependent receptor [Stenotrophomonas rhizophila]	5.5	118856	F236791.dat	E24984_Pres-047_WT_A1_21	713	22.4	18	18	24	0.639429	1.02727e-05	76	3	1	0	1	1	0	0	0	1	0	0	0
WP_141059467.1	MetQ/NlpA family ABC transporter substrate-binding protein [Stenotrophomonas rhizophila]	7.7	29048	F236782.dat	E24974_Pres-047_WS_E4_12	862	72	18	18	23	50.1239	0.000805266	1456	35	23	35	26	19	19	32	13	39	39	40	33
WP_181406134.1	DUF2066 domain-containing protein [Stenotrophomonas rhizophila]	9.4	39312	F236774.dat	E24966_Pres-047_WS_S4_4	945	55.2	18	18	23	30.347	0.000487539	1193	13	30	21	34	27	24	20	18	24	34	26	25
WP_141056912.1	prephenate dehydratase [Stenotrophomonas rhizophila]	8.7	42767	F236809.dat	E25001_Pres-047_W_E1_37	996	53.7	18	18	23	23.1955	0.000372646	992	6	18	10	18	14	17	8	8	27	32	32	31
WP_038688798.1	nucleoside-diphosphate sugar epimerase/dehydratase [Stenotrophomonas rhizophila]	6.9	69371	F236791.dat	E24984_Pres-047_WT_A1_21	650	34.5	18	18	23	6.83283	0.000109773	474	0	0	1	2	2	2	0	1	6	4	4	18
WP_141058363.1	3-deoxy-8-phosphooctulonate synthase [Stenotrophomonas rhizophila]	6	30445	F236771.dat	E24963_Pres-047_WS_S1_1	952	78.6	18	18	22	54.4589	0.000874909	1658	55	34	52	34	21	25	51	23	41	37	38	40
WP_038691210.1	MULTISPECIES: 3-oxoacyl-ACP synthase III [Stenotrophomonas]	5.4	36395	F236786.dat	E24978_Pres-047_HS_E4_16	957	51.2	18	18	22	37.7799	0.000606953	1375	27	30	44	33	18	20	37	7	31	24	23	34
WP_141058524.1	EAL domain-containing protein [Stenotrophomonas rhizophila]	5.4	108579	F236792.dat	E24985_Pres-047_WT_A2_22	734	21.9	18	18	22	2.0538	3.29954e-05	223	1	6	2	4	3	3	1	0	7	1	3	10
WP_038685813.1	efflux RND transporter periplasmic adaptor subunit [Stenotrophomonas rhizophila]	9.2	43513	F236813.dat	E25005_Pres-047__H_E1_41	1047	55.1	18	18	21	23.3264	0.00037475	1015	14	22	16	22	16	21	14	12	25	25	24	26
WP_258317498.1	glycosyltransferase family 4 protein [Stenotrophomonas rhizophila]	9.8	42490	F236797.dat	E24988_Pres-047_Mock1_25	824	51.5	18	18	21	16.2156	0.000260511	689	1	9	0	9	5	7	2	1	14	17	14	30
WP_141058861.1	RNA repair transcriptional activator RtcR [Stenotrophomonas rhizophila]	6.3	60091	F236797.dat	E24988_Pres-047_Mock1_25	708	30.4	18	18	21	7.72162	0.000124052	464	1	5	1	4	1	1	1	0	13	6	10	16
WP_141059354.1	TIGR02594 family protein [Stenotrophomonas rhizophila]	9.7	68285	F236791.dat	E24984_Pres-047_WT_A1_21	782	33.9	18	18	21	5.60885	9.01089e-05	383	2	1	0	0	0	2	0	0	10	7	8	8
WP_141058271.1	IgaA/UmoB family intracellular growth attenuator [Stenotrophomonas rhizophila]	5.8	78640	F236797.dat	E24988_Pres-047_Mock1_25	1082	33.2	18	18	21	5.15005	8.27381e-05	405	2	2	0	1	0	1	0	0	12	3	10	13
WP_141057431.1	OmpW family protein [Stenotrophomonas rhizophila]	7	21976	F236802.dat	E24993_Pres-047_W_S2_30	1258	84.7	18	18	20	249.09	0.00400175	5474	150	124	175	134	90	101	149	92	185	205	211	174
WP_141057583.1	Hsp33 family molecular chaperone HslO [Stenotrophomonas rhizophila]	4.7	32091	F236786.dat	E24978_Pres-047_HS_E4_16	1096	63.3	18	18	20	55.7166	0.000895114	1788	29	33	33	37	33	37	39	22	27	36	41	34
WP_038686993.1	MULTISPECIES: GTPase Era [Stenotrophomonas]	7.9	32889	F236816.dat	E25008_Pres-047__H_E4_44	983	63.8	18	18	20	45.3343	0.000728318	1491	18	32	16	29	24	26	15	18	32	36	37	36
WP_137191019.1	ribokinase [Stenotrophomonas rhizophila]	4.9	32481	F236787.dat	E24980_Pres-047_WS_S5_17	1173	96.3	18	18	20	37.8375	0.000607878	1229	48	29	47	30	21	15	29	12	24	29	25	32
WP_137189445.1	high frequency lysogenization protein HflD [Stenotrophomonas rhizophila]	9.1	22377	F236810.dat	E25002_Pres-047_W_E2_38	884	76.5	18	18	20	37.6726	0.000605229	843	9	7	13	11	7	6	10	4	21	31	26	21
WP_137191393.1	AAA family ATPase [Stenotrophomonas rhizophila]	6.1	54880	F236792.dat	E24985_Pres-047_WT_A2_22	758	46	18	18	20	8.98324	0.00014432	493	1	6	4	6	5	5	2	1	18	10	12	16
WP_141057719.1	endonuclease [Stenotrophomonas rhizophila]	5	62611	F236771.dat	E24963_Pres-047_WS_S1_1	1052	42.5	18	18	20	5.15884	8.28793e-05	323	46	6	28	12	5	4	25	2	0	0	0	0
WP_258317363.1	ATPase domain-containing protein [Stenotrophomonas rhizophila]	5.8	55145	F236792.dat	E24985_Pres-047_WT_A2_22	841	38	18	18	20	5.05939	8.12816e-05	279	3	4	2	6	2	7	2	1	12	7	6	7
WP_038686094.1	MULTISPECIES: F0F1 ATP synthase subunit B [Stenotrophomonas]	5.5	16954	F236800.dat	E24991_Pres-047_AABA2_28	1295	68.6	18	18	19	133.243	0.00214061	2259	41	39	46	46	22	32	37	26	59	59	69	68
WP_137191825.1	MULTISPECIES: Ax21 family protein [Stenotrophomonas]	5.5	20822	F236820.dat	E25011_Pres-047_H_S5_47	1126	76.8	18	18	19	108.491	0.00174296	2259	60	52	68	50	28	34	57	23	49	65	54	41
WP_137191499.1	phospholipid-binding protein MlaC [Stenotrophomonas rhizophila]	10	23982	F236809.dat	E25001_Pres-047_W_E1_37	866	65.5	18	18	19	65.5075	0.00105241	1571	18	26	17	25	16	22	21	22	43	36	34	38
WP_141059021.1	alcohol dehydrogenase AdhP [Stenotrophomonas rhizophila]	6	36074	F236796.dat	E24987_Pres-047_hcp_A2_24	1063	54.7	18	18	19	49.9252	0.000802072	1801	49	41	48	35	28	37	49	27	38	49	44	42
WP_141059345.1	DUF6708 domain-containing protein [Stenotrophomonas rhizophila]	9	38724	F236792.dat	E24985_Pres-047_WT_A2_22	1015	54.9	18	18	19	26.2628	0.000421925	1017	14	16	9	18	10	12	16	5	34	23	30	32
WP_137189912.1	LacI family DNA-binding transcriptional regulator [Stenotrophomonas rhizophila]	5.9	37703	F236791.dat	E24984_Pres-047_WT_A1_21	971	50.9	18	18	19	17.2931	0.000277821	652	12	11	12	14	8	8	9	3	29	25	36	26
WP_137190997.1	2-octaprenyl-6-methoxyphenyl hydroxylase [Stenotrophomonas rhizophila]	7.1	42269	F236804.dat	E24995_Pres-047_W_S4_32	773	56.4	18	18	19	15.9928	0.000256932	676	13	13	16	19	15	16	14	4	21	18	20	31
WP_141058931.1	DUF3413 domain-containing protein [Stenotrophomonas rhizophila]	6.7	68466	F236774.dat	E24966_Pres-047_WS_S4_4	792	32.7	18	18	19	12.4149	0.000199452	850	17	29	17	35	25	28	16	14	19	11	12	24
WP_141058005.1	acetolactate synthase large subunit [Stenotrophomonas rhizophila]	5.4	59152	F236792.dat	E24985_Pres-047_WT_A2_22	937	37.6	18	18	19	4.47998	7.19732e-05	265	3	3	4	3	1	2	1	0	8	2	5	7
WP_019186163.1	MULTISPECIES: 30S ribosomal protein S13 [Stenotrophomonas]	11.5	13378	F236810.dat	E25002_Pres-047_W_E2_38	1067	69.5	18	18	18	227.313	0.0036519	3041	28	34	32	35	31	34	21	19	70	83	79	76
WP_038685795.1	MULTISPECIES: 50S ribosomal protein L13 [Stenotrophomonas]	9.8	15989	F236810.dat	E25002_Pres-047_W_E2_38	1038	82.4	18	18	18	182.063	0.00292493	2911	34	60	41	59	48	48	39	43	53	78	71	66
WP_141058966.1	YhdP family protein [Stenotrophomonas rhizophila]	7.9	137865	F236821.dat	E25012_Pres-047_H_S6_48	749	17.9	17	17	34	2.98843	4.80106e-05	412	1	8	3	7	6	6	0	0	16	9	11	17
WP_038692047.1	LysR family transcriptional regulator [Stenotrophomonas rhizophila]	7.8	36510	F236800.dat	E24991_Pres-047_AABA2_28	924	57	17	17	24	36.6201	0.00058832	1337	12	24	20	28	15	17	17	7	33	40	35	34
WP_141059560.1	alkyl hydroperoxide reductase subunit F [Stenotrophomonas rhizophila]	5.4	56330	F236815.dat	E25007_Pres-047__H_E3_43	921	36.6	17	17	24	19.297	0.000310016	1087	21	16	27	15	18	13	21	10	21	27	25	30
WP_141058044.1	SDR family NAD(P)-dependent oxidoreductase [Stenotrophomonas rhizophila]	6.3	59223	F236815.dat	E25007_Pres-047__H_E3_43	834	44.7	17	17	24	8.2907	0.000133194	491	0	4	1	5	4	4	0	0	6	11	10	12
WP_141059508.1	Cache 3/Cache 2 fusion domain-containing protein [Stenotrophomonas rhizophila]	5.2	88524	F236799.dat	E24990_Pres-047_AABA1_27	1093	29.4	18	17	24	5.85152	9.40076e-05	518	10	9	7	11	4	9	8	7	3	7	6	3
WP_181406107.1	4-alpha-glucanotransferase [Stenotrophomonas rhizophila]	7.1	68423	F236792.dat	E24985_Pres-047_WT_A2_22	829	36.4	17	17	24	1.57842	2.5358e-05	108	0	0	0	0	0	0	0	0	0	0	0	0
WP_141058146.1	Do family serine endopeptidase [Stenotrophomonas rhizophila]	8.1	49200	F236802.dat	E24993_Pres-047_W_S2_30	853	44.6	17	17	23	20.9553	0.000336657	1031	15	27	19	27	17	26	10	19	31	39	29	26
WP_137189906.1	RluA family pseudouridine synthase [Stenotrophomonas rhizophila]	9.8	34261	F236797.dat	E24988_Pres-047_Mock1_25	686	55.4	17	17	23	20.9276	0.000336212	717	7	13	12	16	7	6	7	2	18	21	18	18
WP_141058582.1	acetyl-CoA hydrolase/transferase family protein [Stenotrophomonas rhizophila]	6.1	54685	F236797.dat	E24988_Pres-047_Mock1_25	901	49	17	17	23	19.8409	0.000318754	1085	17	17	22	16	18	15	17	3	32	28	27	28
WP_038691653.1	NAD(P)/FAD-dependent oxidoreductase [Stenotrophomonas rhizophila]	5.3	45745	F236797.dat	E24988_Pres-047_Mock1_25	924	47	17	17	23	17.6631	0.000283767	808	13	12	14	15	11	9	12	6	21	12	15	24
WP_038688839.1	ATP-dependent RNA helicase DbpA [Stenotrophomonas rhizophila]	8.6	49433	F236816.dat	E25008_Pres-047__H_E4_44	800	44.1	17	17	23	16.3858	0.000263246	810	2	12	7	10	11	10	5	3	20	21	24	27
WP_137190402.1	multidrug efflux RND transporter periplasmic adaptor subunit SmeD [Stenotrophomonas rhizophila]	7.7	40753	F236809.dat	E25001_Pres-047_W_E1_37	983	59.1	17	17	23	13.1524	0.0002113	536	3	7	6	7	5	3	3	1	13	12	13	4
WP_141057876.1	DUF3772 domain-containing protein [Stenotrophomonas rhizophila]	9.3	84949	F236792.dat	E24985_Pres-047_WT_A2_22	862	25.6	17	17	22	5.93297	9.53161e-05	504	8	10	8	10	11	13	10	3	13	4	4	20
WP_141058164.1	tryptophan--tRNA ligase [Stenotrophomonas rhizophila]	5.2	47734	F236809.dat	E25001_Pres-047_W_E1_37	997	48.7	17	17	21	36.8919	0.000592687	1761	29	33	22	40	29	31	19	27	42	50	50	47
WP_038689409.1	MULTISPECIES: 23S rRNA (guanosine(2251)-2'-O)-methyltransferase RlmB [Stenotrophomonas]	6.2	26146	F236809.dat	E25001_Pres-047_W_E1_37	905	72.2	17	17	21	29.7942	0.000478659	779	3	8	0	8	4	4	1	3	21	31	28	31
WP_141058735.1	ABC transporter transmembrane domain-containing protein [Stenotrophomonas rhizophila]	6.9	62907	F236796.dat	E24987_Pres-047_hcp_A2_24	870	36.2	18	17	21	11.8429	0.000190262	745	8	13	9	12	14	20	15	9	13	10	13	19
WP_137189418.1	flagellar basal-body MS-ring/collar protein FliF [Stenotrophomonas rhizophila]	5.5	59287	F236797.dat	E24988_Pres-047_Mock1_25	698	34.9	17	17	21	4.45292	7.15383e-05	264	4	2	2	2	0	0	3	1	10	4	8	6
WP_038689676.1	4-hydroxy-3-methylbut-2-enyl diphosphate reductase [Stenotrophomonas rhizophila]	5.2	34652	F236804.dat	E24995_Pres-047_W_S4_32	784	69.6	17	17	20	20.4894	0.000329173	710	6	12	7	16	13	13	4	3	24	23	19	36
WP_141058326.1	FAD-binding oxidoreductase [Stenotrophomonas rhizophila]	5.2	50008	F236771.dat	E24963_Pres-047_WS_S1_1	867	34.6	17	17	20	15.0976	0.00024255	755	29	12	25	14	11	7	24	2	11	11	14	19
WP_181406159.1	protein-disulfide reductase DsbD [Stenotrophomonas rhizophila]	9.1	84068	F236800.dat	E24991_Pres-047_AABA2_28	916	29.9	17	17	20	8.23143	0.000132242	692	8	13	6	18	13	16	8	3	24	10	12	26
WP_141058837.1	YSC84-related protein [Stenotrophomonas rhizophila]	5.4	30677	F236809.dat	E25001_Pres-047_W_E1_37	973	48.3	17	17	19	46.3539	0.000744699	1422	13	21	7	23	10	17	14	13	45	46	38	29
WP_137189858.1	FKBP-type peptidyl-prolyl cis-trans isomerase [Stenotrophomonas rhizophila]	6.5	34058	F236802.dat	E24993_Pres-047_W_S2_30	846	55.2	17	17	19	33.8247	0.00054341	1152	14	21	14	22	21	25	12	9	37	40	27	21
WP_141057673.1	methionyl-tRNA formyltransferase [Stenotrophomonas rhizophila]	8.8	32724	F236804.dat	E24995_Pres-047_W_S4_32	933	66.8	17	17	19	29.7335	0.000477684	973	6	7	6	16	13	15	3	6	35	30	30	36
WP_038691445.1	MULTISPECIES: patatin-like phospholipase family protein [Stenotrophomonas]	9.9	34163	F236802.dat	E24993_Pres-047_W_S2_30	764	60.3	17	17	19	29.0665	0.000466968	993	12	13	13	16	12	16	12	14	21	33	24	26
WP_141059183.1	D-alanine--D-alanine ligase [Stenotrophomonas rhizophila]	5	35320	F236803.dat	E24994_Pres-047_W_S3_31	871	64.5	17	17	19	28.2843	0.000454401	999	12	22	11	32	21	20	12	9	34	35	34	30
WP_137190598.1	DUF6776 family protein [Stenotrophomonas rhizophila]	9.9	27120	F236795.dat	E24986_Pres-047_hcp_A1_23	782	70.8	17	17	19	21.2758	0.000341806	577	3	10	4	11	9	9	3	7	15	18	18	14
WP_137189670.1	alkene reductase [Stenotrophomonas rhizophila]	5.5	39009	F236791.dat	E24984_Pres-047_WT_A1_21	957	61.9	17	17	19	14.4582	0.000232278	564	16	8	16	12	10	6	15	2	12	10	11	7
WP_141059253.1	thiol reductant ABC exporter subunit CydD [Stenotrophomonas rhizophila]	6.9	61453	F236804.dat	E24995_Pres-047_W_S4_32	914	35.4	17	17	19	13.669	0.000219599	840	17	22	21	28	24	24	20	13	24	23	15	35
WP_102100650.1	bifunctional nicotinamide-nucleotide adenylyltransferase/Nudix hydroxylase [Stenotrophomonas rhizophila]	6.7	39165	F236809.dat	E25001_Pres-047_W_E1_37	744	54.1	17	17	19	11.592	0.000186231	454	1	2	1	5	3	3	1	2	14	18	17	20
WP_141059091.1	sodium-translocating pyrophosphatase [Stenotrophomonas rhizophila]	5.8	69655	F236792.dat	E24985_Pres-047_WT_A2_22	962	24	17	17	19	4.551	7.31141e-05	317	9	3	5	3	0	2	7	0	13	2	1	10
WP_141056842.1	ABC transporter ATP-binding protein [Stenotrophomonas rhizophila]	5.8	69243	F236792.dat	E24985_Pres-047_WT_A2_22	772	31.8	17	17	19	1.64638	2.64498e-05	114	0	1	0	0	0	1	0	0	5	0	3	0
WP_137190155.1	MULTISPECIES: succinate--CoA ligase subunit alpha [Stenotrophomonas]	6.4	29553	F236810.dat	E25002_Pres-047_W_E2_38	1391	64.3	17	17	18	135.282	0.00217338	3998	42	64	50	63	59	61	45	57	111	125	121	138
WP_038688555.1	M48 family metallopeptidase [Stenotrophomonas rhizophila]	7.7	26218	F236812.dat	E25004_Pres-047_W_E4_40	1220	60.9	17	17	18	62.4762	0.00100371	1638	7	12	5	8	2	9	7	6	60	59	54	42
WP_137190415.1	lipocalin family protein [Stenotrophomonas rhizophila]	9	23057	F236791.dat	E24984_Pres-047_WT_A1_21	863	82.1	17	17	18	43.3274	0.000696076	999	7	16	9	24	8	13	10	8	29	27	28	21
WP_137190568.1	phosphoribosylamine--glycine ligase [Stenotrophomonas rhizophila]	5	44406	F236787.dat	E24980_Pres-047_WS_S5_17	1132	58.5	17	17	18	32.3155	0.000519164	1435	52	37	46	39	25	25	35	16	30	32	32	39
WP_141059024.1	Ku protein [Stenotrophomonas rhizophila]	9.4	35385	F236791.dat	E24984_Pres-047_WT_A1_21	908	55.9	17	17	18	4.1543	6.67409e-05	147	0	0	0	0	0	0	0	0	0	0	0	0
WP_141057914.1	arylsulfatase [Stenotrophomonas rhizophila]	5.9	59978	F236791.dat	E24984_Pres-047_WT_A1_21	870	29.3	17	17	18	1.58391	2.54464e-05	95	0	0	0	0	0	0	0	0	0	0	0	0
WP_137190958.1	50S ribosomal protein L6 [Stenotrophomonas rhizophila]	9.8	18452	F236810.dat	E25002_Pres-047_W_E2_38	1012	86.3	17	17	17	178.734	0.00287145	3298	27	52	31	54	45	56	31	48	70	85	79	68
WP_181406273.1	tetratricopeptide repeat protein [Stenotrophomonas rhizophila]	9.8	21567	F236795.dat	E24986_Pres-047_hcp_A1_23	1024	78.2	17	17	17	112.719	0.00181088	2431	43	60	46	54	48	61	48	48	54	73	69	62
WP_141059112.1	protein-L-isoaspartate O-methyltransferase [Stenotrophomonas rhizophila]	4.7	23673	F236790.dat	E24983_Pres-047_HS_S6_20	1059	80.9	17	17	17	70.291	0.00112926	1664	38	40	41	38	26	25	38	17	35	44	42	38
WP_141057160.1	hypothetical protein [Stenotrophomonas rhizophila]	5.4	19099	F236797.dat	E24988_Pres-047_Mock1_25	1057	63.4	17	17	17	59.3748	0.000953886	1134	7	13	9	14	6	6	6	7	29	25	31	21
WP_141056934.1	SDR family oxidoreductase [Stenotrophomonas rhizophila]	4.9	30251	F236796.dat	E24987_Pres-047_hcp_A2_24	1487	75.3	17	17	17	11.9335	0.000191717	361	0	0	0	0	0	0	0	0	0	0	0	0
WP_137189426.1	flagellin [Stenotrophomonas rhizophila]	5	40203	F236773.dat	E24965_Pres-047_WS_S3_3	3257	96.2	37	16	37	174.116	0.00279727	7000	270	231	308	238	193	219	263	168	88	73	76	46
WP_141059109.1	efflux RND transporter permease subunit [Stenotrophomonas rhizophila]	8.3	116911	F236819.dat	E25010_Pres-047_W_S6_46	595	16.6	16	16	28	2.65159	4.25991e-05	310	8	3	13	3	4	4	13	0	4	3	1	14
WP_141057787.1	efflux RND transporter permease subunit [Stenotrophomonas rhizophila]	5.4	115149	F236797.dat	E24988_Pres-047_Mock1_25	781	21.3	16	16	26	5.35827	8.60833e-05	617	7	11	10	13	7	9	10	6	10	8	9	21
WP_141057414.1	MoxR family ATPase [Stenotrophomonas rhizophila]	5.5	37569	F236820.dat	E25011_Pres-047_H_S5_47	681	58.6	17	16	24	27.922	0.00044858	1049	6	18	7	20	16	16	8	7	36	37	39	31
WP_038689176.1	MULTISPECIES: DUF47 domain-containing protein [Stenotrophomonas]	5.3	23691	F236809.dat	E25001_Pres-047_W_E1_37	1092	80.8	16	16	23	82.3942	0.0013237	1952	16	28	28	33	26	21	24	11	61	54	61	52
WP_141059484.1	dihydroxy-acid dehydratase [Stenotrophomonas rhizophila]	5.7	64606	F236771.dat	E24963_Pres-047_WS_S1_1	734	33.6	16	16	23	6.19138	9.94675e-05	400	19	5	15	5	3	2	5	0	11	13	12	14
WP_141057672.1	16S rRNA (cytosine(967)-C(5))-methyltransferase RsmB [Stenotrophomonas rhizophila]	7.6	47969	F236809.dat	E25001_Pres-047_W_E1_37	633	44.2	16	16	22	15.1139	0.000242813	725	20	14	25	14	9	11	24	8	15	17	13	21
WP_141057509.1	NAD+ synthase [Stenotrophomonas rhizophila]	4.9	59133	F236787.dat	E24980_Pres-047_WS_S5_17	872	35.7	16	16	22	13.7148	0.000220336	811	13	14	23	16	13	14	13	3	21	18	21	24
WP_038686180.1	MULTISPECIES: bifunctional demethylmenaquinone methyltransferase/2-methoxy-6-polyprenyl-1,4-benzoquinol methylase UbiE [Stenotrophomonas]	8.4	28076	F236809.dat	E25001_Pres-047_W_E1_37	855	71.5	16	16	21	46.018	0.000739301	1292	9	17	12	24	15	16	12	14	36	42	33	37
WP_141057447.1	tRNA (guanosine(46)-N7)-methyltransferase TrmB [Stenotrophomonas rhizophila]	7.1	27803	F236809.dat	E25001_Pres-047_W_E1_37	837	67.6	16	16	21	36.7946	0.000591123	1023	8	13	11	16	9	13	5	6	30	37	30	30
WP_141059263.1	cysteine--tRNA ligase [Stenotrophomonas rhizophila]	5.7	49672	F236815.dat	E25007_Pres-047__H_E3_43	844	41.2	16	16	21	24.239	0.000389412	1204	24	27	32	28	21	22	22	10	25	31	29	29
WP_141058497.1	ABC transporter ATP-binding protein [Stenotrophomonas rhizophila]	5.3	46219	F236821.dat	E25012_Pres-047_H_S6_48	832	46.8	16	16	21	19.148	0.000307622	885	16	19	15	22	18	26	15	8	24	20	18	18
WP_141058811.1	serine hydrolase [Stenotrophomonas rhizophila]	6	57038	F236819.dat	E25010_Pres-047_W_S6_46	851	43.6	16	16	21	11.694	0.000187869	667	11	12	11	11	12	9	9	3	17	18	17	14
WP_141058782.1	ligand-binding sensor domain-containing diguanylate cyclase [Stenotrophomonas rhizophila]	6.6	110704	F236792.dat	E24985_Pres-047_WT_A2_22	569	17.9	16	16	21	0.966541	1.5528e-05	107	1	2	3	0	0	2	2	3	3	1	3	4
WP_141058072.1	thioredoxin-disulfide reductase [Stenotrophomonas rhizophila]	5.6	34638	F236812.dat	E25004_Pres-047_W_E4_40	1117	60.7	16	16	20	53.4962	0.000859442	1853	54	28	44	34	34	26	50	24	30	37	35	36
WP_137189063.1	PhoH family protein [Stenotrophomonas rhizophila]	5.8	36388	F236816.dat	E25008_Pres-047__H_E4_44	967	61.8	16	16	20	39.8483	0.000640183	1450	23	28	17	29	22	27	18	19	45	35	41	28
WP_038691614.1	MULTISPECIES: GTP cyclohydrolase I FolE [Stenotrophomonas]	6.3	22471	F236799.dat	E24990_Pres-047_AABA1_27	745	81	16	16	20	38.5831	0.000619856	867	20	11	20	12	7	5	15	4	27	26	20	24
WP_141059269.1	TRZ/ATZ family hydrolase [Stenotrophomonas rhizophila]	5.6	48531	F236787.dat	E24980_Pres-047_WS_S5_17	1109	48.3	17	16	20	35.9358	0.000577326	1744	52	29	42	36	25	27	43	9	37	38	40	40
WP_141058790.1	efflux transporter outer membrane subunit [Stenotrophomonas rhizophila]	5.6	52589	F236818.dat	E25009_Pres-047_W_S5_45	1051	45.3	16	16	20	17.323	0.000278303	911	21	20	27	22	15	15	25	9	29	35	29	24
WP_141059393.1	glutamate--cysteine ligase [Stenotrophomonas rhizophila]	5.1	50956	F236792.dat	E24985_Pres-047_WT_A2_22	658	44.7	16	16	20	14.4438	0.000232047	736	20	8	17	10	8	6	9	2	19	13	13	14
WP_051599021.1	LacI family DNA-binding transcriptional regulator [Stenotrophomonas rhizophila]	9	38324	F236809.dat	E25001_Pres-047_W_E1_37	532	52.6	16	16	20	11.0897	0.000178161	425	3	7	5	7	5	7	3	1	15	14	13	17
WP_141059504.1	ATP-dependent DNA helicase DinG [Stenotrophomonas rhizophila]	7.7	74729	F236815.dat	E25007_Pres-047__H_E3_43	577	29.9	16	16	20	4.08141	6.55699e-05	305	2	4	2	5	4	2	0	1	10	10	7	17
WP_141057895.1	TadG family pilus assembly protein [Stenotrophomonas rhizophila]	8.2	74928	F236791.dat	E24984_Pres-047_WT_A1_21	841	31.4	16	16	20	1.49477	2.40142e-05	112	0	0	0	0	0	0	0	0	4	0	2	1
WP_141058481.1	electron transfer flavoprotein subunit alpha/FixB family protein [Stenotrophomonas rhizophila]	5.2	31445	F236803.dat	E24994_Pres-047_W_S3_31	1170	71.5	16	16	19	72.2849	0.00116129	2273	34	43	37	46	42	44	35	38	54	61	71	65
WP_141056886.1	S-methyl-5-thioribose-1-phosphate isomerase [Stenotrophomonas rhizophila]	5	37022	F236804.dat	E24995_Pres-047_W_S4_32	875	76.5	16	16	19	37.1401	0.000596674	1375	15	29	11	28	25	26	13	15	36	36	34	46
WP_141058514.1	class I SAM-dependent methyltransferase [Stenotrophomonas rhizophila]	7.8	40244	F236809.dat	E25001_Pres-047_W_E1_37	850	56	16	16	19	27.3581	0.000439522	1101	6	21	13	21	13	19	10	6	27	33	31	36
WP_038686074.1	MULTISPECIES: YafY family protein [Stenotrophomonas]	6.2	36373	F236795.dat	E24986_Pres-047_hcp_A1_23	770	53	16	16	19	25.0735	0.000402819	912	10	13	16	20	13	21	11	9	23	26	26	21
WP_141059318.1	bifunctional tetrahydrofolate synthase/dihydrofolate synthase [Stenotrophomonas rhizophila]	5.4	44505	F236814.dat	E25006_Pres-047__H_E2_42	793	58.5	16	16	19	24.7837	0.000398163	1103	14	23	12	23	20	23	13	16	29	35	32	28
WP_141059201.1	3,4-dihydroxy-2-butanone-4-phosphate synthase [Stenotrophomonas rhizophila]	5.4	39636	F236806.dat	E24998_Pres-047_H_S2_34	709	44.4	16	16	19	22.2525	0.000357497	882	5	16	12	16	15	13	5	2	24	36	31	33
WP_038687575.1	MULTISPECIES: replicative DNA helicase [Stenotrophomonas]	5.3	52836	F236815.dat	E25007_Pres-047__H_E3_43	738	41.1	16	16	19	9.33076	0.000149903	493	0	6	2	5	5	5	0	0	16	17	11	17
WP_241658883.1	replication-associated recombination protein A [Stenotrophomonas rhizophila]	5.5	47340	F236815.dat	E25007_Pres-047__H_E3_43	761	46.4	16	16	19	8.93536	0.000143551	423	1	5	0	6	5	3	0	0	14	14	14	17
WP_141057371.1	M20/M25/M40 family metallo-hydrolase [Stenotrophomonas rhizophila]	6.4	57432	F236818.dat	E25009_Pres-047_W_S5_45	757	40.2	16	16	19	8.39253	0.00013483	482	7	7	10	6	6	4	9	1	15	17	20	9
WP_141058767.1	PepSY domain-containing protein [Stenotrophomonas rhizophila]	9.5	60857	F236804.dat	E24995_Pres-047_W_S4_32	854	35.9	16	16	19	6.34274	0.000101899	386	8	10	10	16	9	12	10	5	22	16	9	31
WP_258317405.1	fimbrial protein [Stenotrophomonas rhizophila]	7.2	45412	F236791.dat	E24984_Pres-047_WT_A1_21	570	45.8	16	16	19	1.91579	3.07782e-05	87	4	0	2	0	0	0	0	0	9	1	2	1
WP_141058435.1	membrane-bound PQQ-dependent dehydrogenase, glucose/quinate/shikimate family [Stenotrophomonas rhizophila]	6.4	86837	F236791.dat	E24984_Pres-047_WT_A1_21	787	28.6	16	16	19	1.27826	2.05358e-05	111	0	0	0	0	0	0	0	0	0	0	0	0
WP_038689838.1	MULTISPECIES: single-stranded DNA-binding protein [Stenotrophomonas]	5.5	19820	F236796.dat	E24987_Pres-047_hcp_A2_24	1033	89.9	16	16	18	108.375	0.0017411	2148	54	38	47	46	37	35	48	33	56	58	47	40
WP_141058115.1	orotate phosphoribosyltransferase [Stenotrophomonas rhizophila]	7.8	23403	F236809.dat	E25001_Pres-047_W_E1_37	848	70.3	16	16	18	62.7697	0.00100843	1469	10	16	16	25	18	19	10	9	44	38	43	44
WP_141058929.1	NADH-quinone oxidoreductase subunit C [Stenotrophomonas rhizophila]	4.9	27993	F236799.dat	E24990_Pres-047_AABA1_27	932	87.6	16	16	18	62.3727	0.00100205	1746	32	39	38	35	27	27	31	19	39	43	42	44
WP_141058218.1	D-alanine--D-alanine ligase [Stenotrophomonas rhizophila]	5.4	39250	F236806.dat	E24998_Pres-047_H_S2_34	829	64.9	16	16	18	20.8917	0.000335636	820	9	17	8	19	8	14	5	2	31	31	26	35
WP_137191042.1	UDP-N-acetylmuramoyl-tripeptide--D-alanyl-D-alanine ligase [Stenotrophomonas rhizophila]	6.1	50152	F236803.dat	E24994_Pres-047_W_S3_31	658	37.9	16	16	18	11.8041	0.000189639	592	7	14	7	17	10	12	2	2	20	18	26	21
WP_141057183.1	MULTISPECIES: hypothetical protein [Stenotrophomonas]	5	48857	F236791.dat	E24984_Pres-047_WT_A1_21	857	47	16	16	18	6.71347	0.000107855	328	2	1	0	4	1	3	2	1	11	8	7	16
WP_141057780.1	sensor domain-containing diguanylate cyclase [Stenotrophomonas rhizophila]	9.8	58515	F236792.dat	E24985_Pres-047_WT_A2_22	673	35.4	16	16	18	6.13518	9.85647e-05	359	5	4	7	8	4	4	7	0	13	7	10	13
WP_137191012.1	HAMP domain-containing sensor histidine kinase [Stenotrophomonas rhizophila]	8.9	47058	F236792.dat	E24985_Pres-047_WT_A2_22	704	41.4	16	16	18	4.76008	7.64731e-05	224	3	1	4	7	1	7	7	0	9	2	6	7
WP_141058754.1	glutamine synthetase family protein [Stenotrophomonas rhizophila]	5.4	53099	F236791.dat	E24984_Pres-047_WT_A1_21	716	44.2	16	16	18	2.56125	4.11478e-05	136	0	0	0	0	0	0	0	0	4	2	1	2
WP_038685705.1	TonB-dependent receptor domain-containing protein [Stenotrophomonas rhizophila]	5.1	107882	F236792.dat	E24985_Pres-047_WT_A2_22	722	26.4	16	16	18	0.491278	7.89262e-06	53	0	0	0	0	0	0	0	0	0	0	0	0
WP_038687260.1	MULTISPECIES: 30S ribosomal protein S15 [Pseudomonadota]	10.4	9957	F236809.dat	E25001_Pres-047_W_E1_37	842	87.2	16	16	17	214.522	0.00344641	2136	15	27	18	29	28	32	16	22	45	61	54	56
WP_017354549.1	MULTISPECIES: 30S ribosomal protein S9 [Pseudomonadota]	11.1	14410	F236810.dat	E25002_Pres-047_W_E2_38	864	80	16	16	17	211.312	0.00339483	3045	26	42	27	45	40	43	23	30	65	88	75	76
WP_038690309.1	50S ribosomal protein L10 [Stenotrophomonas rhizophila]	5.5	18598	F236809.dat	E25001_Pres-047_W_E1_37	1312	91.1	16	16	17	204.753	0.00328946	3808	52	51	57	47	42	46	42	36	86	97	98	102
WP_017355416.1	MULTISPECIES: 50S ribosomal protein L24 [Pseudomonadota]	10.2	11203	F236799.dat	E24990_Pres-047_AABA1_27	1161	80	16	16	17	200.75	0.00322514	2249	13	31	10	31	18	23	5	22	53	68	65	63
WP_038690387.1	MULTISPECIES: alkyl hydroperoxide reductase subunit C [Stenotrophomonas]	5.6	20684	F236796.dat	E24987_Pres-047_hcp_A2_24	1009	98.4	16	16	17	166.747	0.00267888	3449	88	69	83	64	52	60	80	54	78	78	72	85
WP_038687658.1	50S ribosomal protein L9 [Stenotrophomonas rhizophila]	5.7	15868	F236805.dat	E24997_Pres-047_H_S1_33	1017	100	16	16	17	151.248	0.00242987	2400	27	30	30	37	29	37	27	30	52	74	74	63
WP_137190644.1	polyamine aminopropyltransferase [Stenotrophomonas rhizophila]	4.8	31298	F236787.dat	E24980_Pres-047_WS_S5_17	1012	65.8	16	16	17	45.1786	0.000725817	1414	53	36	43	32	28	19	39	20	24	33	24	32
WP_141057347.1	pyrroline-5-carboxylate reductase [Stenotrophomonas rhizophila]	5.2	28043	F236787.dat	E24980_Pres-047_WS_S5_17	939	77.7	16	16	17	36.0874	0.000579763	1012	37	25	41	30	18	14	34	9	19	25	23	24
WP_141059186.1	UDP-N-acetylmuramoyl-L-alanyl-D-glutamate--2,6-diaminopimelate ligase [Stenotrophomonas rhizophila]	5.6	51301	F236790.dat	E24983_Pres-047_HS_S6_20	798	38.6	16	16	17	22.2998	0.000358257	1144	25	29	28	32	25	24	21	12	26	37	32	26
WP_141058373.1	CDP-glucose 4,6-dehydratase [Stenotrophomonas rhizophila]	5.2	38977	F236810.dat	E25002_Pres-047_W_E2_38	866	58.6	17	16	17	21.1663	0.000340048	825	4	10	5	9	8	7	5	5	24	25	23	25
WP_141057363.1	endolytic transglycosylase MltG [Stenotrophomonas rhizophila]	7.1	38173	F236809.dat	E25001_Pres-047_W_E1_37	818	56.8	16	16	17	20.4333	0.000328271	780	3	16	6	15	11	17	6	7	21	20	26	21
WP_038689373.1	OprO/OprP family phosphate-selective porin [Stenotrophomonas rhizophila]	5.6	44085	F236809.dat	E25001_Pres-047_W_E1_37	765	43.7	16	16	17	1.76931	2.84248e-05	78	1	0	1	1	0	0	0	0	1	0	0	0
WP_038687655.1	MULTISPECIES: 30S ribosomal protein S6 [Stenotrophomonas]	4.9	16546	F236799.dat	E24990_Pres-047_AABA1_27	1016	89	16	16	16	110.299	0.001772	1825	11	15	9	16	12	13	6	8	54	63	51	54
WP_137190396.1	hypothetical protein [Stenotrophomonas rhizophila]	9.1	26797	F236791.dat	E24984_Pres-047_WT_A1_21	851	73.7	16	16	16	30.5631	0.000491012	819	5	12	9	14	10	14	8	8	21	26	26	24
WP_141059591.1	beta-N-acetylhexosaminidase [Stenotrophomonas rhizophila]	5.3	35770	F236809.dat	E25001_Pres-047_W_E1_37	736	58.8	16	16	16	21.0232	0.000337748	752	9	16	9	21	15	15	7	2	21	16	14	26
WP_141056947.1	ferritin-like domain-containing protein [Stenotrophomonas rhizophila]	5	18553	F236796.dat	E24987_Pres-047_hcp_A2_24	1098	75.7	16	16	16	20.5897	0.000330783	382	0	0	0	0	0	0	0	0	2	0	0	0
WP_141057343.1	alpha/beta fold hydrolase [Stenotrophomonas rhizophila]	6.1	30227	F236791.dat	E24984_Pres-047_WT_A1_21	662	75.8	16	16	16	3.24213	5.20865e-05	98	1	0	0	0	0	0	0	0	1	0	0	0
WP_141058307.1	response regulator [Stenotrophomonas rhizophila]	7.3	98893	F236791.dat	E24984_Pres-047_WT_A1_21	751	21.9	16	16	16	1.63813	2.63174e-05	162	1	0	0	1	1	1	0	0	7	1	2	7
WP_141059048.1	exodeoxyribonuclease V subunit beta [Stenotrophomonas rhizophila]	5.4	133634	F236797.dat	E24988_Pres-047_Mock1_25	539	15	15	15	27	2.11772	3.40223e-05	283	0	5	7	5	1	1	1	0	6	4	3	12
WP_141058709.1	DUF3320 domain-containing protein [Stenotrophomonas rhizophila]	5.9	172299	F236791.dat	E24984_Pres-047_WT_A1_21	545	11	15	15	26	1.09693	1.76227e-05	189	0	1	0	0	1	1	0	1	5	1	2	10
WP_141059331.1	class II 3-deoxy-7-phosphoheptulonate synthase [Stenotrophomonas rhizophila]	6.1	51678	F236814.dat	E25006_Pres-047__H_E2_42	673	49	15	15	24	13.9711	0.000224453	722	6	14	8	14	12	13	4	3	20	15	19	20
WP_181406227.1	diguanylate cyclase [Stenotrophomonas rhizophila]	5.3	49693	F236810.dat	E25002_Pres-047_W_E2_38	803	39.9	15	15	24	11.0076	0.000176842	547	6	8	5	9	4	1	0	0	18	11	11	18
WP_141057798.1	ATP-binding protein [Stenotrophomonas rhizophila]	5.9	82950	F236812.dat	E25004_Pres-047_W_E4_40	672	23.3	15	15	24	5.44907	8.75419e-05	452	3	6	3	7	4	3	1	2	13	9	11	17
WP_141057733.1	hybrid sensor histidine kinase/response regulator [Stenotrophomonas rhizophila]	5.6	87582	F236792.dat	E24985_Pres-047_WT_A2_22	583	22.3	15	15	24	2.51193	4.03554e-05	220	1	2	0	1	2	1	1	0	5	1	4	7
WP_038686490.1	MULTISPECIES: YicC/YloC family endoribonuclease [Stenotrophomonas]	5.5	31737	F236813.dat	E25005_Pres-047__H_E1_41	669	44.1	15	15	23	35.038	0.000562902	1112	21	24	19	27	14	18	23	11	28	24	23	27
WP_038689983.1	MULTISPECIES: RNase adapter RapZ [Stenotrophomonas]	6.2	33111	F236801.dat	E24992_Pres-047_W_S1_29	716	57.1	15	15	23	19.6007	0.000314896	649	7	13	14	10	5	8	12	3	24	22	23	22
WP_141059275.1	DNA mismatch repair endonuclease MutL [Stenotrophomonas rhizophila]	6.4	66779	F236815.dat	E25007_Pres-047__H_E3_43	667	30.5	15	15	23	7.51733	0.00012077	502	3	4	4	7	6	7	0	0	15	19	14	14
WP_141059025.1	TonB-dependent receptor [Stenotrophomonas rhizophila]	6.8	76541	F236803.dat	E24994_Pres-047_W_S3_31	654	24.4	15	15	23	5.12144	8.22784e-05	392	13	5	15	10	6	6	12	2	13	11	17	8
WP_038692467.1	MULTISPECIES: ribose-phosphate diphosphokinase [Stenotrophomonas]	6	34578	F236811.dat	E25003_Pres-047_W_E3_39	888	62.4	15	15	22	51.9695	0.000834915	1797	48	36	50	38	28	30	51	23	36	39	37	43
WP_141058935.1	tryptophan synthase subunit beta [Stenotrophomonas rhizophila]	5.9	43119	F236809.dat	E25001_Pres-047_W_E1_37	968	47.9	15	15	22	22.635	0.000363643	976	14	16	12	21	14	15	7	5	34	31	26	31
WP_141057984.1	(2,3-dihydroxybenzoyl)adenylate synthase [Stenotrophomonas rhizophila]	6.2	58851	F236806.dat	E24998_Pres-047_H_S2_34	729	31.6	15	15	22	7.2896	0.000117111	429	5	15	6	17	11	17	7	9	20	23	22	32
WP_141059279.1	exodeoxyribonuclease VII large subunit [Stenotrophomonas rhizophila]	10.8	49157	F236808.dat	E25000_Pres-047_H_S4_36	595	33.5	15	15	21	8.38131	0.00013465	412	2	6	4	6	5	4	3	0	15	14	15	11
WP_141056851.1	asparagine synthase (glutamine-hydrolyzing) [Stenotrophomonas rhizophila]	6.2	70556	F236791.dat	E24984_Pres-047_WT_A1_21	565	30.6	15	15	21	5.18737	8.33377e-05	366	3	4	2	7	4	4	5	0	12	7	9	19
WP_141058382.1	heparinase II/III-family protein [Stenotrophomonas rhizophila]	6.6	65568	F236797.dat	E24988_Pres-047_Mock1_25	691	32.3	15	15	21	5.09395	8.18368e-05	334	3	3	2	4	3	3	1	0	9	2	2	9
WP_038690087.1	beta-ketoacyl-ACP synthase III [Stenotrophomonas rhizophila]	5.1	34833	F236771.dat	E24963_Pres-047_WS_S1_1	962	56.9	15	15	20	42.1439	0.000677063	1468	48	33	44	38	22	26	45	11	29	32	31	32
WP_141057099.1	DcaP family trimeric outer membrane transporter [Stenotrophomonas rhizophila]	5.4	50104	F236820.dat	E25011_Pres-047_H_S5_47	876	43.2	15	15	20	16.9847	0.000272867	851	25	25	28	25	14	27	31	11	26	35	29	21
WP_258317321.1	pyridoxal phosphate-dependent aminotransferase [Stenotrophomonas rhizophila]	9.2	38437	F236771.dat	E24963_Pres-047_WS_S1_1	580	46.7	15	15	20	12.54	0.000201461	482	25	13	20	12	6	4	16	4	9	10	10	13
WP_141057315.1	cysteine desulfurase [Stenotrophomonas rhizophila]	6.2	45460	F236797.dat	E24988_Pres-047_Mock1_25	699	37.1	15	15	20	11.4166	0.000183414	519	14	3	7	7	3	0	7	0	7	4	7	8
WP_258317343.1	TolC family protein [Stenotrophomonas rhizophila]	5.7	49186	F236792.dat	E24985_Pres-047_WT_A2_22	628	40.7	15	15	20	8.0714	0.000129671	397	13	6	12	5	4	4	12	3	17	12	15	7
WP_141057749.1	PEP/pyruvate-binding domain-containing protein [Stenotrophomonas rhizophila]	10	72656	F236797.dat	E24988_Pres-047_Mock1_25	576	28.1	15	15	20	2.93162	4.7098e-05	213	2	1	0	2	0	3	0	0	10	3	11	4
WP_137190258.1	hypothetical protein [Stenotrophomonas rhizophila]	9.1	27936	F236813.dat	E25005_Pres-047__H_E1_41	1169	61.5	15	15	19	79.5032	0.00127726	2221	23	27	19	36	22	28	19	19	65	63	68	67
WP_137191108.1	MULTISPECIES: CoA transferase subunit A [Stenotrophomonas]	6.2	26116	F236771.dat	E24963_Pres-047_WS_S1_1	757	68.9	15	15	19	48.9738	0.000786789	1279	49	26	40	26	21	13	37	13	29	29	27	28
WP_038689973.1	MULTISPECIES: LPS export ABC transporter ATP-binding protein [Stenotrophomonas]	6	25986	F236792.dat	E24985_Pres-047_WT_A2_22	722	66.1	15	15	19	33.8259	0.00054343	879	17	15	19	15	12	9	15	5	26	24	21	28
WP_141057511.1	23S rRNA pseudouridine(1911/1915/1917) synthase RluD [Stenotrophomonas rhizophila]	6.6	36471	F236809.dat	E25001_Pres-047_W_E1_37	877	39	15	15	19	30.4077	0.000488515	1109	12	19	9	22	13	18	13	9	28	33	36	36
WP_141058380.1	aldo/keto reductase [Stenotrophomonas rhizophila]	9.5	31118	F236812.dat	E25004_Pres-047_W_E4_40	778	71	15	15	19	18.0603	0.000290147	562	2	2	2	6	3	3	1	1	14	14	15	14
WP_141059110.1	efflux RND transporter periplasmic adaptor subunit [Stenotrophomonas rhizophila]	7.9	38702	F236808.dat	E25000_Pres-047_H_S4_36	770	55.9	15	15	19	17.0534	0.000273971	660	9	19	9	16	10	16	11	6	16	23	17	16
WP_141056874.1	exodeoxyribonuclease I [Stenotrophomonas rhizophila]	5.9	53911	F236815.dat	E25007_Pres-047__H_E3_43	658	32.4	15	15	19	12.1497	0.00019519	655	12	14	17	14	9	8	12	0	22	16	20	18
WP_038688581.1	ferrous iron transport protein B [Stenotrophomonas rhizophila]	8.4	66383	F236804.dat	E24995_Pres-047_W_S4_32	602	25.8	15	15	19	9.65609	0.00015513	641	10	11	8	14	11	13	8	5	19	10	13	30
WP_137188976.1	multidrug efflux ABC transporter SmrA [Stenotrophomonas rhizophila]	7.3	67141	F236819.dat	E25010_Pres-047_W_S6_46	591	29.5	15	15	19	6.38954	0.000102651	429	4	12	5	13	8	9	6	3	11	10	6	14
WP_038685793.1	MULTISPECIES: cAMP-activated global transcriptional regulator CRP [Stenotrophomonas]	9.4	25508	F236799.dat	E24990_Pres-047_AABA1_27	768	53.3	15	15	18	39.9483	0.000641788	1019	12	16	18	21	13	10	18	6	29	24	27	31
WP_141056881.1	cell division protein ZipA [Stenotrophomonas rhizophila]	5.8	26235	F236792.dat	E24985_Pres-047_WT_A2_22	763	72	15	15	18	25.1191	0.000403551	659	3	8	3	10	4	5	2	5	24	24	25	18
WP_141058888.1	2,5-didehydrogluconate reductase DkgB [Stenotrophomonas rhizophila]	5.4	29062	F236791.dat	E24984_Pres-047_WT_A1_21	858	72.7	15	15	18	15.0368	0.000241574	437	14	7	17	12	6	6	16	3	12	8	10	12
WP_137189122.1	hemolysin family protein [Stenotrophomonas rhizophila]	4.7	48512	F236809.dat	E25001_Pres-047_W_E1_37	825	38.3	15	15	18	13.0277	0.000209297	632	7	7	5	7	6	6	3	2	24	13	19	19
WP_141057364.1	aminodeoxychorismate synthase component I [Stenotrophomonas rhizophila]	5.6	48370	F236790.dat	E24983_Pres-047_HS_S6_20	612	39.2	15	15	18	9.30329	0.000149462	450	4	8	11	11	8	5	5	1	5	5	9	13
WP_141059551.1	NAD(P) transhydrogenase subunit alpha [Stenotrophomonas rhizophila]	5.6	37887	F236795.dat	E24986_Pres-047_hcp_A1_23	651	57.1	15	15	18	9.00045	0.000144597	341	3	8	3	6	3	6	1	1	13	10	14	13
WP_241658912.1	response regulator [Stenotrophomonas rhizophila]	5.1	70687	F236792.dat	E24985_Pres-047_WT_A2_22	593	26.8	15	15	18	4.65432	7.4774e-05	329	2	4	1	5	5	4	2	2	11	12	13	9
WP_137190716.1	tRNA uridine-5-carboxymethylaminomethyl(34) synthesis enzyme MnmG [Stenotrophomonas rhizophila]	6.4	68552	F236800.dat	E24991_Pres-047_AABA2_28	659	29.4	15	15	18	3.32594	5.34329e-05	228	0	0	0	0	1	0	0	0	3	1	3	4
WP_141058322.1	multidrug efflux RND transporter permease subunit [Stenotrophomonas rhizophila]	6.1	110033	F236818.dat	E25009_Pres-047_W_S5_45	635	15.5	15	15	18	1.54499	2.4821e-05	170	2	1	0	1	0	1	0	0	7	0	2	1
WP_141057302.1	Six-hairpin glycosidase-like protein [Stenotrophomonas rhizophila]	8.4	79266	F236792.dat	E24985_Pres-047_WT_A2_22	646	28.5	15	15	18	1.17326	1.88491e-05	93	0	0	0	0	0	0	0	0	1	2	4	1
WP_181406195.1	Ax21 family protein [Stenotrophomonas rhizophila]	5.9	20467	F236810.dat	E25002_Pres-047_W_E2_38	969	75.3	15	15	17	91.904	0.00147648	1881	42	43	59	40	25	23	44	18	52	55	48	31
WP_038687991.1	MULTISPECIES: type VI secretion system tube protein Hcp [Stenotrophomonas]	6.1	18013	F236801.dat	E24992_Pres-047_W_S1_29	1190	95.8	15	15	17	79.165	0.00127183	1426	39	37	32	38	2	6	8	2	101	82	78	68
WP_038689143.1	peptidoglycan DD-metalloendopeptidase family protein [Stenotrophomonas rhizophila]	10.1	27166	F236818.dat	E25009_Pres-047_W_S5_45	781	71.9	15	15	17	65.0445	0.00104497	1767	31	38	34	46	29	41	31	31	49	45	49	42
WP_141057365.1	ACP S-malonyltransferase [Stenotrophomonas rhizophila]	5.2	32622	F236788.dat	E24981_Pres-047_WS_S6_18	897	52.2	15	15	17	51.9588	0.000834744	1695	51	36	52	48	31	35	49	27	31	35	34	38
WP_141059480.1	shikimate dehydrogenase [Stenotrophomonas rhizophila]	5.3	30056	F236773.dat	E24965_Pres-047_WS_S3_3	754	55.2	15	15	17	35.8997	0.000576746	1079	29	27	28	29	21	14	29	13	25	30	24	29
WP_141058372.1	glucose-1-phosphate cytidylyltransferase [Stenotrophomonas rhizophila]	5.9	28555	F236797.dat	E24988_Pres-047_Mock1_25	649	55	15	15	17	30.2924	0.000486663	865	4	8	4	10	8	8	5	5	29	22	19	22
WP_141058060.1	hemin ABC transporter substrate-binding protein [Stenotrophomonas rhizophila]	6.4	34699	F236802.dat	E24993_Pres-047_W_S2_30	964	54.6	15	15	17	27.1189	0.000435679	941	18	27	25	32	21	32	22	22	28	43	36	33
WP_137191566.1	Glu/Leu/Phe/Val dehydrogenase dimerization domain-containing protein [Stenotrophomonas rhizophila]	6.3	39335	F236773.dat	E24965_Pres-047_WS_S3_3	848	44.1	15	15	17	26.8463	0.000431299	1056	29	20	33	16	14	16	27	10	22	23	22	24
WP_137189949.1	acetylornithine deacetylase [Stenotrophomonas rhizophila]	5.2	38554	F236787.dat	E24980_Pres-047_WS_S5_17	741	56.4	15	15	17	24.4333	0.000392532	942	22	17	27	25	12	17	24	5	22	26	26	25
WP_141058120.1	bifunctional phosphopantothenoylcysteine decarboxylase/phosphopantothenate--cysteine ligase CoaBC [Stenotrophomonas rhizophila]	6.6	43807	F236799.dat	E24990_Pres-047_AABA1_27	944	53.7	15	15	17	19.6316	0.000315391	860	8	18	8	17	15	12	7	6	26	19	18	24
WP_051598689.1	MULTISPECIES: MoxR family ATPase [Stenotrophomonas]	4.8	36264	F236814.dat	E25006_Pres-047__H_E2_42	699	47.1	16	15	17	18.7238	0.000300807	679	6	11	4	12	7	8	3	5	22	27	29	16
WP_141058421.1	23S rRNA (adenine(2503)-C(2))-methyltransferase RlmN [Stenotrophomonas rhizophila]	9.1	44800	F236809.dat	E25001_Pres-047_W_E1_37	661	41.9	15	15	17	12.6562	0.000203329	567	7	6	8	9	8	9	5	4	18	16	17	17
WP_141059629.1	glutamyl-tRNA reductase [Stenotrophomonas rhizophila]	6.2	46339	F236806.dat	E24998_Pres-047_H_S2_34	618	41	15	15	17	9.08522	0.000145959	421	1	11	2	12	4	7	2	3	14	21	19	15
WP_181406272.1	DUF4034 domain-containing protein [Stenotrophomonas rhizophila]	5.1	76776	F236797.dat	E24988_Pres-047_Mock1_25	735	28.6	15	15	17	3.47765	5.58702e-05	267	0	1	0	2	0	0	0	0	5	3	4	10
WP_019186156.1	MULTISPECIES: 30S ribosomal protein S8 [Pseudomonadota]	9.7	14295	F236816.dat	E25008_Pres-047__H_E4_44	1000	84.8	15	15	16	319.272	0.00512927	4564	40	56	40	61	47	54	40	45	100	108	110	123
WP_137190963.1	50S ribosomal protein L25/general stress protein Ctc [Stenotrophomonas rhizophila]	5.1	22265	F236805.dat	E24997_Pres-047_H_S1_33	1061	65.2	15	15	16	140.4	0.00225559	3126	41	53	34	52	47	44	31	38	73	88	87	84
WP_038686119.1	MULTISPECIES: CBS domain-containing protein [Stenotrophomonas]	5.9	15438	F236810.dat	E25002_Pres-047_W_E2_38	867	93.7	15	15	16	69.3095	0.00111349	1070	4	9	4	12	6	7	1	1	30	42	41	35
WP_038692409.1	MULTISPECIES: cytochrome o ubiquinol oxidase subunit I [Stenotrophomonas]	9	74505	F236804.dat	E24995_Pres-047_W_S4_32	801	17	15	15	16	24.2131	0.000388996	1804	34	30	39	35	28	39	34	25	40	35	25	58
WP_141058425.1	agmatine/peptidylarginine deiminase [Stenotrophomonas rhizophila]	4.4	38055	F236771.dat	E24963_Pres-047_WS_S1_1	763	62	15	15	16	20.812	0.000334355	792	37	25	31	25	16	20	31	7	16	10	13	16
WP_141058696.1	signal recognition particle-docking protein FtsY [Stenotrophomonas rhizophila]	5.4	49367	F236808.dat	E25000_Pres-047_H_S4_36	750	42.2	15	15	16	17.3193	0.000278243	855	9	16	6	18	15	18	6	11	19	24	22	21
WP_137190864.1	CDP-glycerol glycerophosphotransferase family protein [Stenotrophomonas rhizophila]	7.8	38600	F236808.dat	E25000_Pres-047_H_S4_36	699	48.6	15	15	16	11.8394	0.000190205	457	1	6	4	10	4	4	2	1	14	20	17	20
WP_038691156.1	cell division protein ZapE [Stenotrophomonas rhizophila]	5.9	41281	F236815.dat	E25007_Pres-047__H_E3_43	514	53	15	15	16	10.4164	0.000167345	430	0	2	0	2	2	2	0	1	14	10	11	20
WP_258317334.1	EcsC family protein [Stenotrophomonas rhizophila]	9.3	30759	F236795.dat	E24986_Pres-047_hcp_A1_23	587	49	15	15	16	8.58285	0.000137888	264	2	4	3	3	0	3	4	1	12	8	8	7
WP_141059412.1	amidohydrolase [Stenotrophomonas rhizophila]	7.7	49793	F236799.dat	E24990_Pres-047_AABA1_27	618	40.3	15	15	16	6.58727	0.000105828	328	5	3	9	4	2	2	5	0	7	7	10	4
WP_038686340.1	MULTISPECIES: pyridoxal phosphate-dependent aminotransferase [Stenotrophomonas]	6.2	46270	F236809.dat	E25001_Pres-047_W_E1_37	655	45.5	15	15	16	6.07305	9.75665e-05	281	0	0	0	0	0	0	0	0	7	8	10	11
WP_141056941.1	malto-oligosyltrehalose trehalohydrolase [Stenotrophomonas rhizophila]	5.2	63394	F236792.dat	E24985_Pres-047_WT_A2_22	885	34.7	15	15	16	2.33461	3.75066e-05	148	2	0	0	0	0	0	2	0	0	0	1	0
WP_038690286.1	MULTISPECIES: 50S ribosomal protein L14 [Stenotrophomonas]	10.1	13515	F236799.dat	E24990_Pres-047_AABA1_27	1016	80.3	15	15	15	273.03	0.00438636	3690	36	55	38	52	46	52	27	42	83	93	88	89
WP_017356001.1	MULTISPECIES: transcription termination/antitermination protein NusG [Stenotrophomonas]	5.6	21363	F236816.dat	E25008_Pres-047__H_E4_44	901	90.3	15	15	15	79.8109	0.0012822	1705	9	14	10	15	10	13	6	7	47	55	58	44
WP_141059076.1	glutamate-1-semialdehyde 2,1-aminomutase [Stenotrophomonas rhizophila]	5.7	45060	F236806.dat	E24998_Pres-047_H_S2_34	887	54.3	15	15	15	34.1988	0.000549421	1541	38	35	39	41	33	35	30	18	33	33	34	46
WP_038692380.1	type I methionyl aminopeptidase [Stenotrophomonas rhizophila]	6.1	28149	F236812.dat	E25004_Pres-047_W_E4_40	764	66.9	15	15	15	33.749	0.000542194	950	4	7	5	8	6	8	2	1	27	34	30	25
WP_128097684.1	MULTISPECIES: acetoacetyl-CoA reductase [Stenotrophomonas]	8.5	25880	F236799.dat	E24990_Pres-047_AABA1_27	911	66.3	15	15	15	33.3076	0.000535103	862	8	7	10	10	3	3	7	4	10	15	15	16
WP_141057189.1	MULTISPECIES: patatin-like phospholipase family protein [Stenotrophomonas]	6	65700	F236797.dat	E24988_Pres-047_Mock1_25	640	31.1	15	15	15	3.21157	5.15954e-05	211	2	1	2	1	0	0	1	0	9	1	4	7
WP_137189048.1	aspartate aminotransferase family protein [Stenotrophomonas rhizophila]	6.3	48791	F236796.dat	E24987_Pres-047_hcp_A2_24	675	38.7	15	15	15	2.35699	3.78662e-05	115	0	0	0	0	0	0	0	0	2	3	2	3
WP_137190391.1	penicillin-binding protein 2 [Stenotrophomonas rhizophila]	9.3	74085	F236815.dat	E25007_Pres-047__H_E3_43	634	27.1	14	14	24	4.84579	7.78499e-05	359	0	5	3	5	7	4	1	0	8	4	8	12
WP_392732963.1	formylglycine-generating enzyme family protein [Stenotrophomonas rhizophila]	6.6	67433	F236795.dat	E24986_Pres-047_hcp_A1_23	576	30.6	14	14	24	4.22642	6.78995e-05	285	1	0	7	4	3	3	5	0	9	10	17	12
WP_141059233.1	pyridoxal phosphate-dependent aminotransferase [Stenotrophomonas rhizophila]	5.6	42236	F236773.dat	E24965_Pres-047_WS_S3_3	714	57.3	14	14	22	25.4996	0.000409663	1077	43	23	38	24	17	14	31	9	22	22	23	22
WP_141059215.1	nicotinate phosphoribosyltransferase [Stenotrophomonas rhizophila]	6.5	44668	F236804.dat	E24995_Pres-047_W_S4_32	763	41.7	14	14	22	17.8428	0.000286653	797	21	8	26	17	9	8	23	4	21	19	19	27
WP_392732032.1	EAL domain-containing protein [Stenotrophomonas rhizophila]	5.7	67644	F236792.dat	E24985_Pres-047_WT_A2_22	749	30.9	14	14	22	9.06215	0.000145588	613	7	11	5	14	13	12	3	2	19	19	18	18
WP_181406191.1	hypothetical protein [Stenotrophomonas rhizophila]	5.9	59511	F236812.dat	E25004_Pres-047_W_E4_40	473	25	14	14	22	4.31853	6.93793e-05	257	1	5	0	1	0	0	0	0	13	13	12	13
WP_141059565.1	UbiH/UbiF family hydroxylase [Stenotrophomonas rhizophila]	8.3	42303	F236804.dat	E24995_Pres-047_W_S4_32	740	44	14	14	21	14.207	0.000228243	601	11	11	11	15	12	10	14	5	17	18	14	23
WP_038686704.1	YebC/PmpR family DNA-binding transcriptional regulator [Stenotrophomonas rhizophila]	4.7	25949	F236788.dat	E24981_Pres-047_WS_S6_18	593	41.2	14	14	20	28.8643	0.000463719	749	3	9	3	9	9	8	0	4	23	31	25	18
WP_141057572.1	adenosylmethionine--8-amino-7-oxononanoate transaminase [Stenotrophomonas rhizophila]	5.7	50391	F236799.dat	E24990_Pres-047_AABA1_27	558	46	14	14	20	9.12861	0.000146656	460	21	5	14	7	6	2	12	1	8	7	8	19
WP_141057301.1	alpha-amylase family glycosyl hydrolase [Stenotrophomonas rhizophila]	5.7	62757	F236792.dat	E24985_Pres-047_WT_A2_22	537	28.7	14	14	20	3.36217	5.4015e-05	211	12	5	12	4	2	3	7	0	4	3	5	4
WP_141058643.1	excinuclease ABC subunit UvrC [Stenotrophomonas rhizophila]	9	67355	F236792.dat	E24985_Pres-047_WT_A2_22	446	30.1	14	14	20	2.88026	4.62728e-05	194	0	0	1	4	1	0	0	0	9	5	7	7
WP_141058315.1	glutamine-hydrolyzing carbamoyl-phosphate synthase small subunit [Stenotrophomonas rhizophila]	5.3	40369	F236773.dat	E24965_Pres-047_WS_S3_3	975	45.5	14	14	19	36.637	0.000588592	1479	54	40	43	36	32	31	47	18	26	37	35	36
WP_141059299.1	glycosyltransferase family 9 protein [Stenotrophomonas rhizophila]	9	38274	F236796.dat	E24987_Pres-047_hcp_A2_24	569	41.3	14	14	19	26.0229	0.000418071	996	19	13	17	15	8	10	18	7	25	24	24	33
WP_128096404.1	MULTISPECIES: thiazole synthase [Stenotrophomonas]	5.5	27761	F236816.dat	E25008_Pres-047__H_E4_44	541	63.9	14	14	19	18.8394	0.000302664	523	7	9	10	9	7	4	11	2	19	17	14	15
WP_141058631.1	5-(carboxyamino)imidazole ribonucleotide synthase [Stenotrophomonas rhizophila]	5.3	41004	F236771.dat	E24963_Pres-047_WS_S1_1	642	49	14	14	19	17.7788	0.000285624	729	35	12	27	12	6	8	26	5	15	8	9	18
WP_141059078.1	YiiG family protein [Stenotrophomonas rhizophila]	4.9	36021	F236801.dat	E24992_Pres-047_W_S1_29	904	47.1	14	14	19	15.2411	0.000244856	549	12	9	7	9	3	5	4	2	32	21	22	18
WP_038689981.1	MULTISPECIES: HPr(Ser) kinase/phosphatase [Stenotrophomonas]	6.6	35412	F236792.dat	E24985_Pres-047_WT_A2_22	560	55.4	14	14	19	12.764	0.000205061	452	3	6	3	8	5	8	3	1	14	17	13	15
WP_141059036.1	dipeptidase [Stenotrophomonas rhizophila]	5.9	45068	F236803.dat	E24994_Pres-047_W_S3_31	693	51	14	14	19	10.7837	0.000173246	486	8	15	16	20	11	12	7	3	14	12	20	11
WP_141057885.1	type VI secretion system Vgr family protein [Stenotrophomonas rhizophila]	6.1	97473	F236792.dat	E24985_Pres-047_WT_A2_22	713	24	18	14	19	1.86718	2.99972e-05	182	1	1	1	2	0	2	1	0	5	2	3	4
WP_038690243.1	MULTISPECIES: peptidylprolyl isomerase [Stenotrophomonas]	5.7	17560	F236802.dat	E24993_Pres-047_W_S2_30	1042	89	14	14	18	78.8724	0.00126712	1385	10	20	12	21	16	11	4	7	38	56	45	45
WP_038687244.1	MULTISPECIES: NADH-quinone oxidoreductase subunit NuoI [Stenotrophomonas]	8.1	18729	F236800.dat	E24991_Pres-047_AABA2_28	648	69.1	14	14	18	55.1017	0.000885236	1032	23	16	18	12	8	11	21	6	33	32	26	26
WP_172407481.1	MULTISPECIES: translation initiation factor IF-3 [Stenotrophomonas]	8.8	20576	F236810.dat	E25002_Pres-047_W_E2_38	657	70.4	14	14	18	48.2115	0.000774542	992	10	14	6	13	8	10	4	5	26	29	29	23
WP_141058166.1	arginase [Stenotrophomonas rhizophila]	5.1	32898	F236771.dat	E24963_Pres-047_WS_S1_1	814	59.2	14	14	18	33.2239	0.000533758	1093	37	21	42	22	14	10	27	2	29	31	34	34
WP_141058071.1	outer membrane lipoprotein chaperone LolA [Stenotrophomonas rhizophila]	7.9	23282	F236774.dat	E24966_Pres-047_WS_S4_4	755	63.7	14	14	18	29.6366	0.000476127	690	1	23	5	26	20	27	2	19	14	26	20	17
WP_141058932.1	phosphoglucosamine mutase [Stenotrophomonas rhizophila]	5.6	47789	F236809.dat	E25001_Pres-047_W_E1_37	794	48	15	14	18	24.378	0.000391645	1165	13	19	10	24	16	20	14	15	29	24	27	30
WP_141057503.1	type II secretion system F family protein [Stenotrophomonas rhizophila]	9.5	45747	F236795.dat	E24986_Pres-047_hcp_A1_23	661	36	14	14	18	13.0938	0.000210358	599	7	9	8	10	4	4	3	1	17	18	15	30
WP_141058915.1	alpha/beta hydrolase [Stenotrophomonas rhizophila]	5.4	53501	F236781.dat	E24973_Pres-047_WS_E3_11	542	39.8	14	14	18	9.58861	0.000154046	513	16	7	16	9	5	5	11	1	14	11	10	12
WP_141057684.1	NAD(P)/FAD-dependent oxidoreductase [Stenotrophomonas rhizophila]	9.4	47248	F236777.dat	E24969_Pres-047_HS_S3_7	440	27.5	14	14	18	8.97392	0.000144171	424	11	7	14	13	4	7	17	1	9	8	9	18
WP_392731765.1	N-acetylmuramoyl-L-alanine amidase [Stenotrophomonas rhizophila]	9.7	53518	F236815.dat	E25007_Pres-047__H_E3_43	592	33.6	14	14	18	7.73572	0.000124278	414	8	11	3	6	2	5	0	0	12	14	14	9
WP_141058972.1	FecR domain-containing protein [Stenotrophomonas rhizophila]	8.9	60201	F236803.dat	E24994_Pres-047_W_S3_31	573	38.8	14	14	18	7.6909	0.000123558	463	12	13	15	12	7	10	13	4	17	20	20	16
WP_141057259.1	malate dehydrogenase (quinone) [Stenotrophomonas rhizophila]	8.6	62085	F236795.dat	E24986_Pres-047_hcp_A1_23	542	26	14	14	18	2.96368	4.7613e-05	184	0	0	0	1	0	0	0	0	1	0	0	1
WP_038691101.1	MULTISPECIES: 3-hydroxyisobutyrate dehydrogenase [Stenotrophomonas]	5.3	29852	F236802.dat	E24993_Pres-047_W_S2_30	1168	89.2	14	14	17	73.3284	0.00117806	2189	60	47	66	46	37	28	52	23	87	82	81	82
WP_038690351.1	MULTISPECIES: asparaginase domain-containing protein [Stenotrophomonas]	5.8	17760	F236805.dat	E24997_Pres-047_H_S1_33	573	71.4	14	14	17	50.7883	0.000815939	902	8	12	15	15	9	10	7	4	23	28	28	25
WP_038691153.1	ribonucleotide-diphosphate reductase subunit beta [Stenotrophomonas rhizophila]	5	39751	F236774.dat	E24966_Pres-047_WS_S4_4	757	46.9	14	14	17	37.0808	0.000595722	1474	50	34	35	46	30	33	37	16	36	39	26	38
WP_141058944.1	archaetidylserine decarboxylase [Stenotrophomonas rhizophila]	7.9	30603	F236809.dat	E25001_Pres-047_W_E1_37	667	55.7	14	14	17	33.6242	0.000540189	1029	6	14	10	19	14	15	10	6	28	31	31	32
WP_137188830.1	polyprenyl synthetase family protein [Stenotrophomonas rhizophila]	5.1	35764	F236788.dat	E24981_Pres-047_WS_S6_18	670	64.8	14	14	17	23.8788	0.000383624	854	21	20	24	21	14	9	17	6	16	21	20	17
WP_141057328.1	aminoglycoside phosphotransferase family protein [Stenotrophomonas rhizophila]	5.7	38623	F236809.dat	E25001_Pres-047_W_E1_37	662	41.3	14	14	17	12.6608	0.000203403	489	0	5	2	10	3	3	1	1	17	14	18	15
WP_141057627.1	HAMP domain-containing sensor histidine kinase [Stenotrophomonas rhizophila]	6.2	48086	F236807.dat	E24999_Pres-047_H_S3_35	500	35.1	14	14	17	11.5002	0.000184757	553	10	14	12	13	9	11	14	5	20	16	19	18
WP_206663146.1	AAA family ATPase [Stenotrophomonas rhizophila]	5.9	40532	F236799.dat	E24990_Pres-047_AABA1_27	645	47.3	14	14	17	10.8063	0.000173608	438	1	3	2	2	2	2	1	1	12	11	17	19
WP_141056948.1	zinc-dependent alcohol dehydrogenase [Stenotrophomonas rhizophila]	5.8	41632	F236792.dat	E24985_Pres-047_WT_A2_22	762	50.1	14	14	17	2.78632	4.47636e-05	116	0	0	0	0	0	0	0	0	1	0	0	0
WP_141059059.1	DUF5682 family protein [Stenotrophomonas rhizophila]	6.2	85191	F236812.dat	E25004_Pres-047_W_E4_40	481	23.1	14	14	17	1.97204	3.16818e-05	168	0	0	0	0	0	0	1	0	4	1	3	7
WP_392731929.1	2-isopropylmalate synthase [Stenotrophomonas rhizophila]	5.5	57713	F236811.dat	E25003_Pres-047_W_E3_39	558	31	14	14	17	1.95796	3.14557e-05	113	0	0	0	1	0	0	0	0	0	1	0	5
WP_141058228.1	ATP-binding protein [Stenotrophomonas rhizophila]	5.4	130972	F236792.dat	E24985_Pres-047_WT_A2_22	545	15.5	14	14	17	0.641358	1.03037e-05	84	1	0	0	0	0	0	0	1	2	1	1	5
WP_137190271.1	MULTISPECIES: inorganic diphosphatase [Stenotrophomonas]	5	19673	F236806.dat	E24998_Pres-047_H_S2_34	687	93.3	14	14	16	65.5213	0.00105263	1289	44	24	32	19	15	12	29	9	36	40	41	42
WP_038687022.1	MULTISPECIES: hypothetical protein [Stenotrophomonas]	5	13341	F236796.dat	E24987_Pres-047_hcp_A2_24	1058	76.9	14	14	16	51.3455	0.000824891	685	14	14	10	12	10	15	10	9	20	22	23	19
WP_258317426.1	META and DUF4377 domain-containing protein [Stenotrophomonas rhizophila]	5.2	29329	F236808.dat	E25000_Pres-047_H_S4_36	1022	73.7	14	14	16	47.9389	0.000770162	1406	22	43	27	35	29	40	25	28	32	54	48	43
WP_141057331.1	phosphoribosylformylglycinamidine cyclo-ligase [Stenotrophomonas rhizophila]	4.8	36622	F236802.dat	E24993_Pres-047_W_S2_30	925	51	14	14	16	42.1058	0.000676451	1542	52	35	50	36	27	26	39	22	36	33	33	38
WP_038690660.1	fumarylacetoacetate hydrolase family protein [Stenotrophomonas rhizophila]	4.9	35127	F236803.dat	E24994_Pres-047_W_S3_31	978	60.8	14	14	16	36.0976	0.000579926	1268	27	35	29	39	24	30	17	13	37	42	47	40
WP_141057599.1	uroporphyrinogen decarboxylase [Stenotrophomonas rhizophila]	6.3	38769	F236798.dat	E24989_Pres-047_Mock2_26	748	40.1	14	14	16	30.153	0.000484422	1169	36	19	33	23	16	18	33	13	30	27	27	29
WP_137190334.1	MULTISPECIES: S-(hydroxymethyl)glutathione dehydrogenase/class III alcohol dehydrogenase [Stenotrophomonas]	5.5	38979	F236787.dat	E24980_Pres-047_WS_S5_17	677	46.6	14	14	16	28.4512	0.000457083	1109	24	24	28	26	20	17	24	16	23	25	27	35
WP_141058681.1	3-methyl-2-oxobutanoate hydroxymethyltransferase [Stenotrophomonas rhizophila]	5.5	28452	F236801.dat	E24992_Pres-047_W_S1_29	628	52.8	14	14	16	26.0087	0.000417843	740	16	13	18	16	7	8	15	4	22	25	21	22
WP_141057314.1	Fe-S cluster assembly ATPase SufC [Stenotrophomonas rhizophila]	5.5	27817	F236797.dat	E24988_Pres-047_Mock1_25	715	63	14	14	16	21.5695	0.000346525	600	2	4	3	7	4	6	0	1	18	18	13	12
WP_038687597.1	ABC transporter ATP-binding protein [Stenotrophomonas rhizophila]	5.7	32197	F236795.dat	E24986_Pres-047_hcp_A1_23	687	60.5	14	14	16	21.3063	0.000342297	686	12	9	12	13	9	13	12	5	24	16	22	22
WP_137188909.1	GTPase ObgE [Stenotrophomonas rhizophila]	5.3	38083	F236809.dat	E25001_Pres-047_W_E1_37	947	51.7	14	14	16	20.0877	0.000322719	765	6	8	6	10	9	8	1	3	16	21	24	22
WP_141057158.1	23S rRNA (adenine(2030)-N(6))-methyltransferase RlmJ [Stenotrophomonas rhizophila]	8.5	31472	F236804.dat	E24995_Pres-047_W_S4_32	666	49.1	14	14	16	17.3805	0.000279227	547	2	4	2	2	1	2	1	0	10	19	23	25
WP_141058375.1	NAD(P)-dependent oxidoreductase [Stenotrophomonas rhizophila]	5.5	32309	F236812.dat	E25004_Pres-047_W_E4_40	856	66.2	14	14	16	16.435	0.000264037	531	2	6	2	8	5	8	2	3	15	14	16	13
WP_141058836.1	ferrochelatase [Stenotrophomonas rhizophila]	6.3	35155	F236809.dat	E25001_Pres-047_W_E1_37	676	58.1	14	14	16	15.8441	0.000254544	557	4	6	9	7	4	5	7	0	20	20	19	16
WP_258317536.1	TraB/GumN family protein [Stenotrophomonas rhizophila]	8.9	32963	F236809.dat	E25001_Pres-047_W_E1_37	480	42.2	14	14	16	13.227	0.000212498	436	4	5	3	6	7	5	3	4	13	16	17	9
WP_141057134.1	manganese catalase family protein [Stenotrophomonas rhizophila]	4.7	32365	F236792.dat	E24985_Pres-047_WT_A2_22	962	59.3	14	14	16	6.73567	0.000108212	218	0	0	0	0	0	0	0	0	0	0	0	0
WP_141058155.1	efflux RND transporter periplasmic adaptor subunit [Stenotrophomonas rhizophila]	9	43316	F236792.dat	E24985_Pres-047_WT_A2_22	762	41.1	14	14	16	5.28673	8.49339e-05	229	1	3	2	7	1	3	0	0	8	8	11	7
WP_137189897.1	cyclopropane fatty acyl phospholipid synthase [Stenotrophomonas rhizophila]	6.1	42277	F236791.dat	E24984_Pres-047_WT_A1_21	664	46.8	14	14	16	2.36535	3.80006e-05	100	1	0	0	0	0	0	0	0	5	1	3	3
WP_258317413.1	TonB-dependent receptor [Stenotrophomonas rhizophila]	4.7	79368	F236795.dat	E24986_Pres-047_hcp_A1_23	448	23.5	14	14	16	0.642576	1.03233e-05	51	0	0	0	0	0	0	0	0	0	0	0	0
WP_141059388.1	thiol:disulfide interchange protein DsbA/DsbL [Stenotrophomonas rhizophila]	8.8	23540	F236787.dat	E24980_Pres-047_WS_S5_17	814	65.4	14	14	15	57.0518	0.000916566	1343	17	28	21	30	24	22	14	14	31	32	31	28
WP_141058828.1	enoyl-CoA hydratase-related protein [Stenotrophomonas rhizophila]	5.8	27030	F236795.dat	E24986_Pres-047_hcp_A1_23	795	66.5	14	14	15	48.6866	0.000782175	1316	42	22	35	18	14	15	37	7	39	38	32	29
WP_038688893.1	MULTISPECIES: protein translocase subunit SecF [Stenotrophomonas]	6.5	35599	F236799.dat	E24990_Pres-047_AABA1_27	867	38.5	14	14	15	38.8494	0.000624135	1383	18	23	21	25	20	22	19	21	35	28	25	38
WP_141058499.1	cystathionine gamma-synthase [Stenotrophomonas rhizophila]	5.9	42149	F236800.dat	E24991_Pres-047_AABA2_28	861	53.8	14	14	15	32.3139	0.000519139	1362	20	22	30	28	22	24	26	10	31	29	28	37
WP_141057250.1	septum site-determining protein MinC [Stenotrophomonas rhizophila]	6.9	27546	F236809.dat	E25001_Pres-047_W_E1_37	755	67.3	14	14	15	31.8377	0.000511488	877	12	14	7	16	9	18	6	9	24	23	24	29
WP_141058882.1	beta-ketoacyl-ACP synthase [Stenotrophomonas rhizophila]	5.7	43904	F236797.dat	E24988_Pres-047_Mock1_25	958	56.7	14	14	15	22.2303	0.000357141	976	29	13	31	25	19	12	23	7	20	23	23	25
WP_137189371.1	phosphoglycerate dehydrogenase [Stenotrophomonas rhizophila]	5.8	43915	F236816.dat	E25008_Pres-047__H_E4_44	750	39.5	14	14	15	21.3822	0.000343516	939	8	19	11	17	18	18	12	5	19	23	30	23
WP_141059157.1	LemA family protein [Stenotrophomonas rhizophila]	8.7	23616	F236795.dat	E24986_Pres-047_hcp_A1_23	934	81.2	14	14	15	20.1135	0.000323133	475	6	7	10	10	6	5	8	3	14	12	12	9
WP_038685674.1	pyridoxal-phosphate dependent enzyme [Stenotrophomonas rhizophila]	8.3	32559	F236816.dat	E25008_Pres-047__H_E4_44	872	60.5	14	14	15	18.9502	0.000304445	617	3	6	2	13	5	6	3	3	21	19	19	23
WP_038687731.1	MULTISPECIES: 3-phosphoserine/phosphohydroxythreonine transaminase [Stenotrophomonas]	5.6	38892	F236787.dat	E24980_Pres-047_WS_S5_17	554	39.1	14	14	15	16.7129	0.000268502	650	18	16	18	17	10	11	19	6	12	16	10	14
WP_038688515.1	ParA family protein [Stenotrophomonas rhizophila]	6.7	28149	F236809.dat	E25001_Pres-047_W_E1_37	664	66.5	14	14	15	15.3114	0.000245985	431	1	0	1	1	0	0	0	0	13	9	13	11
WP_141058488.1	glycosyltransferase family 4 protein [Stenotrophomonas rhizophila]	9.3	41781	F236809.dat	E25001_Pres-047_W_E1_37	673	47.5	14	14	15	15.2222	0.000244553	636	6	7	4	11	4	7	4	3	17	19	15	22
WP_141059411.1	amidohydrolase family protein [Stenotrophomonas rhizophila]	7	44857	F236818.dat	E25009_Pres-047_W_S5_45	561	42.8	15	14	15	13.1752	0.000211666	591	16	7	12	9	5	5	10	4	11	13	14	10
WP_141059213.1	glycosyl transferase family protein [Stenotrophomonas rhizophila]	5.9	81737	F236804.dat	E24995_Pres-047_W_S4_32	560	25.5	14	14	15	1.79845	2.8893e-05	147	1	3	5	6	1	3	2	0	6	5	4	21
WP_019185625.1	MULTISPECIES: 50S ribosomal protein L28 [Stenotrophomonas]	11.7	9033	F236809.dat	E25001_Pres-047_W_E1_37	752	83.3	14	14	14	187.202	0.0030075	1691	16	19	16	21	15	16	12	16	42	43	39	46
WP_141056836.1	superoxide dismutase [Stenotrophomonas rhizophila]	5.6	22525	F236795.dat	E24986_Pres-047_hcp_A1_23	1060	92.1	14	14	14	126.127	0.00202629	2841	63	48	60	49	36	38	71	21	55	72	69	50
WP_141057889.1	SapC family protein [Stenotrophomonas rhizophila]	5	27835	F236812.dat	E25004_Pres-047_W_E4_40	774	65.4	14	14	14	49.4342	0.000794184	1376	20	29	20	30	21	21	14	9	33	39	39	35
WP_141058626.1	ubiquinol-cytochrome c reductase iron-sulfur subunit [Stenotrophomonas rhizophila]	7	22525	F236791.dat	E24984_Pres-047_WT_A1_21	638	48.1	14	14	14	23.8402	0.000383004	537	10	5	11	8	4	4	7	1	17	13	16	14
WP_141058998.1	ABC transporter ATP-binding protein [Stenotrophomonas rhizophila]	6.7	29777	F236809.dat	E25001_Pres-047_W_E1_37	585	57.2	14	14	14	16.7243	0.000268684	498	4	8	2	9	3	4	4	0	21	14	17	18
WP_141057261.1	malonate decarboxylase subunit alpha [Stenotrophomonas rhizophila]	5.8	59811	F236771.dat	E24963_Pres-047_WS_S1_1	629	28.3	13	13	22	8.29279	0.000133228	496	18	5	11	9	7	5	11	2	8	6	6	10
WP_038691421.1	UvrD-helicase domain-containing protein [Stenotrophomonas rhizophila]	6.7	73244	F236797.dat	E24988_Pres-047_Mock1_25	557	23.4	13	13	21	1.76124	2.82951e-05	129	0	2	1	0	0	0	0	0	1	1	1	7
WP_141058642.1	hypothetical protein [Stenotrophomonas rhizophila]	5.9	50816	F236791.dat	E24984_Pres-047_WT_A1_21	568	33.1	13	13	20	8.67837	0.000139422	441	5	8	4	8	8	4	2	1	19	13	14	20
WP_141058220.1	olefin beta-lactone synthetase [Stenotrophomonas rhizophila]	8.7	59114	F236804.dat	E24995_Pres-047_W_S4_32	655	31.4	13	13	20	7.20641	0.000115775	426	9	10	12	7	9	6	9	1	10	8	10	14
WP_141057625.1	phosphoethanolamine transferase [Stenotrophomonas rhizophila]	8.8	60915	F236804.dat	E24995_Pres-047_W_S4_32	457	33.3	13	13	20	4.67865	7.51648e-05	285	9	6	7	4	2	6	9	0	12	10	8	16
WP_141058581.1	bifunctional [glutamate--ammonia ligase]-adenylyl-L-tyrosine phosphorylase/[glutamate--ammonia-ligase] adenylyltransferase [Stenotrophomonas rhizophila]	5.7	101598	F236791.dat	E24984_Pres-047_WT_A1_21	678	18	13	13	20	3.72055	5.97724e-05	378	2	3	3	7	6	3	1	2	11	3	7	11
WP_141059323.1	NADPH-dependent 2,4-dienoyl-CoA reductase [Stenotrophomonas rhizophila]	8.9	72328	F236818.dat	E25009_Pres-047_W_S5_45	451	21.3	13	13	20	2.43336	3.90931e-05	176	1	1	1	1	2	1	0	0	5	3	4	6
WP_141058677.1	4-hydroxy-tetrahydrodipicolinate synthase [Stenotrophomonas rhizophila]	5.6	30688	F236771.dat	E24963_Pres-047_WS_S1_1	800	69.7	13	13	19	41.7427	0.000670617	1281	40	25	38	26	21	18	35	14	31	35	28	30
WP_038685814.1	M20 family metallopeptidase [Stenotrophomonas rhizophila]	6.1	46647	F236791.dat	E24984_Pres-047_WT_A1_21	753	38.1	13	13	19	17.0858	0.000274491	797	32	14	27	10	6	7	16	4	23	21	27	19
WP_141058381.1	Gfo/Idh/MocA family protein [Stenotrophomonas rhizophila]	8.8	47660	F236797.dat	E24988_Pres-047_Mock1_25	688	30.1	13	13	19	14.6244	0.000234949	697	8	13	13	14	9	9	17	3	20	12	15	21
WP_141059258.1	glutamate-5-semialdehyde dehydrogenase [Stenotrophomonas rhizophila]	5.3	45731	F236819.dat	E25010_Pres-047_W_S6_46	479	34.5	13	13	19	12.8578	0.000206567	588	6	11	5	10	8	11	4	5	14	22	19	19
WP_038688503.1	MULTISPECIES: RNA polymerase sigma factor FliA [Stenotrophomonas]	5.5	27204	F236809.dat	E25001_Pres-047_W_E1_37	558	51.2	13	13	19	12.5349	0.00020138	341	1	1	0	4	0	1	1	1	6	8	7	9
WP_141058803.1	GGDEF domain-containing protein [Stenotrophomonas rhizophila]	5	54320	F236799.dat	E24990_Pres-047_AABA1_27	553	27.1	13	13	19	10.1988	0.000163849	554	10	13	8	10	6	11	3	4	16	13	13	24
WP_141059026.1	class 1 fructose-bisphosphatase [Stenotrophomonas rhizophila]	5.7	36688	F236812.dat	E25004_Pres-047_W_E4_40	835	46.7	13	13	18	33.9075	0.000544742	1244	12	24	16	29	21	24	12	11	34	37	35	43
WP_137190423.1	PLP-dependent cysteine synthase family protein [Stenotrophomonas rhizophila]	6.1	40328	F236809.dat	E25001_Pres-047_W_E1_37	574	41.4	13	13	18	16.9361	0.000272087	683	16	13	19	13	10	10	17	2	16	16	18	19
WP_137191003.1	symmetrical bis(5'-nucleosyl)-tetraphosphatase [Stenotrophomonas rhizophila]	9.2	37308	F236791.dat	E24984_Pres-047_WT_A1_21	614	48.8	13	13	18	16.4576	0.000264399	614	10	12	11	13	9	9	11	3	15	13	15	16
WP_137190967.1	peptide chain release factor 1 [Stenotrophomonas rhizophila]	5.4	39904	F236813.dat	E25005_Pres-047__H_E1_41	604	52.6	13	13	18	9.49779	0.000152587	379	0	3	1	3	2	3	0	0	10	17	19	10
WP_141057027.1	class III poly(R)-hydroxyalkanoic acid synthase subunit PhaE [Stenotrophomonas rhizophila]	9.6	39627	F236799.dat	E24990_Pres-047_AABA1_27	713	48	13	13	18	9.18566	0.000147572	364	1	2	0	1	0	0	0	0	11	17	17	10
WP_137191735.1	30S ribosomal protein S12 methylthiotransferase RimO [Stenotrophomonas rhizophila]	5	50381	F236812.dat	E25004_Pres-047_W_E4_40	546	33.9	13	13	18	8.85254	0.00014222	446	4	14	5	12	9	9	4	3	10	8	12	16
WP_141059032.1	tRNA uridine-5-carboxymethylaminomethyl(34) synthesis GTPase MnmE [Stenotrophomonas rhizophila]	5.4	47836	F236797.dat	E24988_Pres-047_Mock1_25	509	28.7	13	13	18	7.73476	0.000124263	370	3	9	2	5	5	5	3	1	10	10	12	11
WP_038689461.1	ribosome recycling factor [Stenotrophomonas rhizophila]	8.7	20264	F236815.dat	E25007_Pres-047__H_E3_43	673	60	13	13	17	72.8879	0.00117098	1477	8	15	8	16	14	17	5	13	47	63	47	36
WP_038688232.1	SPFH domain-containing protein [Stenotrophomonas rhizophila]	4.9	39947	F236791.dat	E24984_Pres-047_WT_A1_21	911	37.2	13	13	17	23.0555	0.000370399	921	21	18	18	18	13	15	21	9	23	23	26	19
WP_141059613.1	methylglyoxal synthase [Stenotrophomonas rhizophila]	6.5	32054	F236773.dat	E24965_Pres-047_WS_S3_3	609	49.7	13	13	17	19.8415	0.000318764	636	18	13	24	13	5	6	19	0	16	18	19	18
WP_141058629.1	carboxylating nicotinate-nucleotide diphosphorylase [Stenotrophomonas rhizophila]	5.6	30066	F236790.dat	E24983_Pres-047_HS_S6_20	602	66.7	13	13	17	17.9605	0.000288544	540	7	10	10	13	8	10	9	3	18	14	12	14
WP_137188816.1	Fe-S cluster assembly protein SufD [Stenotrophomonas rhizophila]	5.8	44825	F236798.dat	E24989_Pres-047_Mock2_26	778	46.7	13	13	17	13.8762	0.000222928	622	4	13	11	16	12	13	9	6	9	9	12	15
WP_141059252.1	thiol reductant ABC exporter subunit CydC [Stenotrophomonas rhizophila]	10	59515	F236806.dat	E24998_Pres-047_H_S2_34	746	36.2	13	13	17	11.6609	0.000187339	694	14	17	18	20	10	19	16	3	17	17	11	37
WP_038687616.1	metalloregulator ArsR/SmtB family transcription factor [Stenotrophomonas rhizophila]	6.6	33890	F236809.dat	E25001_Pres-047_W_E1_37	580	50.2	13	13	17	11.3898	0.000182983	386	2	2	1	3	2	1	2	1	11	12	13	15
WP_141058797.1	succinyl-diaminopimelate desuccinylase [Stenotrophomonas rhizophila]	5.2	40093	F236771.dat	E24963_Pres-047_WS_S1_1	635	47.7	13	13	17	10.1763	0.000163488	408	24	10	18	4	3	4	17	1	5	8	6	12
WP_137190165.1	HAMP domain-containing sensor histidine kinase [Stenotrophomonas rhizophila]	9.1	50336	F236791.dat	E24984_Pres-047_WT_A1_21	632	35.8	13	13	17	9.03926	0.00014522	455	4	4	5	11	7	9	5	1	15	12	15	14
WP_141059578.1	glycosyl hydrolase family 18 protein [Stenotrophomonas rhizophila]	5.9	72255	F236792.dat	E24985_Pres-047_WT_A2_22	707	26.4	13	13	17	1.06567	1.71205e-05	77	11	0	7	2	0	0	2	0	0	0	0	0
WP_137188994.1	MULTISPECIES: UDP-3-O-(3-hydroxymyristoyl)glucosamine N-acyltransferase [Stenotrophomonas]	6.6	35213	F236805.dat	E24997_Pres-047_H_S1_33	839	34.7	13	13	16	30.6137	0.000491824	1078	19	23	21	24	20	19	20	13	23	25	22	28
WP_038686209.1	MULTISPECIES: lipoyl synthase [Stenotrophomonas]	7.2	36992	F236809.dat	E25001_Pres-047_W_E1_37	683	55.4	13	13	16	26.0056	0.000417793	962	9	16	12	17	11	16	9	8	20	30	22	23
WP_141057608.1	2-methylaconitate cis-trans isomerase PrpF [Stenotrophomonas rhizophila]	5.2	41216	F236803.dat	E24994_Pres-047_W_S3_31	742	37.4	13	13	16	23.3405	0.000374976	962	26	20	33	21	16	10	18	6	24	24	26	25
WP_137188981.1	peptidylprolyl isomerase [Stenotrophomonas rhizophila]	6.3	32430	F236791.dat	E24984_Pres-047_WT_A1_21	792	59.1	13	13	16	21.1841	0.000340333	687	11	10	15	15	2	9	7	2	21	27	30	24
WP_141058807.1	lipid-A-disaccharide synthase [Stenotrophomonas rhizophila]	6.5	45530	F236781.dat	E24973_Pres-047_WS_E3_11	644	38.6	13	13	16	19.8111	0.000318275	902	21	19	27	18	12	14	24	8	24	18	19	25
WP_038685610.1	ATP-binding cassette domain-containing protein [Stenotrophomonas rhizophila]	6.6	26838	F236795.dat	E24986_Pres-047_hcp_A1_23	590	64.1	13	13	16	15.6122	0.000250818	419	7	1	6	4	2	2	5	0	11	11	19	14
WP_137190479.1	GTP cyclohydrolase II RibA [Stenotrophomonas rhizophila]	5.4	40141	F236816.dat	E25008_Pres-047__H_E4_44	768	46.3	13	13	16	15.3459	0.00024654	616	3	8	4	10	10	13	6	4	12	13	11	22
WP_181406118.1	NAD(P)/FAD-dependent oxidoreductase [Stenotrophomonas rhizophila]	5.6	50730	F236771.dat	E24963_Pres-047_WS_S1_1	584	28	13	13	16	11.6893	0.000187795	593	23	12	22	16	10	10	20	4	14	11	12	12
WP_392732801.1	alpha/beta hydrolase fold domain-containing protein [Stenotrophomonas rhizophila]	5.9	39880	F236771.dat	E24963_Pres-047_WS_S1_1	555	43.6	13	13	16	10.7823	0.000173224	430	28	15	20	15	8	8	13	4	8	10	9	6
WP_137190380.1	ATP-binding protein [Stenotrophomonas rhizophila]	5	54302	F236809.dat	E25001_Pres-047_W_E1_37	541	31.3	13	13	16	6.07712	9.7632e-05	330	1	6	1	2	2	3	1	0	18	9	12	14
WP_141057421.1	acetyl-CoA hydrolase/transferase C-terminal domain-containing protein [Stenotrophomonas rhizophila]	6.1	71120	F236815.dat	E25007_Pres-047__H_E3_43	567	27.1	13	13	16	4.5838	7.36411e-05	326	5	3	4	2	1	1	2	1	9	12	8	11
WP_141058029.1	xylose isomerase [Stenotrophomonas rhizophila]	5.6	49034	F236791.dat	E24984_Pres-047_WT_A1_21	653	33.8	13	13	16	1.93743	3.11258e-05	95	1	0	0	0	0	0	0	0	10	3	3	4
WP_141057298.1	ATP-binding protein [Stenotrophomonas rhizophila]	5.2	73370	F236792.dat	E24985_Pres-047_WT_A2_22	545	23	13	13	16	1.22666	1.97069e-05	90	0	1	0	0	0	0	0	0	4	1	3	1
WP_010341589.1	MULTISPECIES: 30S ribosomal protein S10 [Pseudomonadota]	9.3	11707	F236809.dat	E25001_Pres-047_W_E1_37	774	76.7	13	13	15	160.929	0.00258541	1884	17	24	12	23	13	16	9	12	51	53	51	51
WP_017355410.1	MULTISPECIES: 50S ribosomal protein L22 [Pseudomonadota]	10.6	12036	F236799.dat	E24990_Pres-047_AABA1_27	1015	56.8	13	13	15	146.976	0.00236124	1769	10	20	12	21	18	18	8	12	48	49	44	55
WP_128097463.1	MULTISPECIES: 3-hydroxyacyl-[acyl-carrier-protein] dehydratase FabA [Stenotrophomonas]	6.8	19006	F236799.dat	E24990_Pres-047_AABA1_27	634	52.6	13	13	15	78.4489	0.00126032	1491	20	28	33	29	19	27	17	15	40	37	36	39
WP_038692706.1	phenylalanine 4-monooxygenase [Stenotrophomonas rhizophila]	4.8	33743	F236805.dat	E24997_Pres-047_H_S1_33	822	47	13	13	15	41.905	0.000673224	1414	47	37	46	42	33	27	43	19	43	46	44	33
WP_038687984.1	type IVB secretion system protein IcmH/DotU [Stenotrophomonas rhizophila]	6.8	29172	F236797.dat	E24988_Pres-047_Mock1_25	731	53.6	13	13	15	39.1471	0.000628918	1142	13	14	10	17	14	17	12	13	35	30	29	35
WP_038686473.1	ribose-5-phosphate isomerase RpiA [Stenotrophomonas rhizophila]	6	23160	F236807.dat	E24999_Pres-047_H_S3_35	615	49.8	13	13	15	38.8169	0.000623613	899	26	29	30	22	16	9	22	6	26	31	25	24
WP_141058943.1	50S ribosomal protein L3 N(5)-glutamine methyltransferase [Stenotrophomonas rhizophila]	4.8	34053	F236809.dat	E25001_Pres-047_W_E1_37	851	54.4	13	13	15	37.1773	0.000597272	1266	12	23	16	23	22	18	14	14	39	32	31	40
WP_038690322.1	redox-regulated ATPase YchF [Stenotrophomonas rhizophila]	5	38956	F236811.dat	E25003_Pres-047_W_E3_39	840	38.6	13	13	15	37.1445	0.000596744	1447	10	30	11	35	30	32	9	17	26	27	32	37
WP_038685581.1	class I SAM-dependent methyltransferase [Stenotrophomonas rhizophila]	9.4	30480	F236791.dat	E24984_Pres-047_WT_A1_21	905	52.8	13	13	15	27.2966	0.000438533	832	6	9	7	13	11	11	4	8	24	28	25	20
WP_141057412.1	PilN domain-containing protein [Stenotrophomonas rhizophila]	9.5	29766	F236795.dat	E24986_Pres-047_hcp_A1_23	655	42.3	13	13	15	24.8942	0.000399937	741	9	16	11	17	14	14	13	7	22	26	22	19
WP_141057335.1	KpsF/GutQ family sugar-phosphate isomerase [Stenotrophomonas rhizophila]	5.8	34909	F236805.dat	E24997_Pres-047_H_S1_33	589	41.7	13	13	15	21.9141	0.000352061	765	13	14	13	12	9	11	8	7	20	27	24	32
WP_141058971.1	thioredoxin [Stenotrophomonas rhizophila]	4.5	30771	F236814.dat	E25006_Pres-047__H_E2_42	773	53	13	13	15	17.289	0.000277756	532	4	8	5	9	5	6	7	3	8	18	15	6
WP_038686926.1	MULTISPECIES: DnaJ C-terminal domain-containing protein [Stenotrophomonas]	6.5	31831	F236795.dat	E24986_Pres-047_hcp_A1_23	615	54.4	13	13	15	15.0168	0.000241252	478	2	7	3	6	3	5	4	2	15	18	18	15
WP_141058868.1	oxygen-dependent coproporphyrinogen oxidase [Stenotrophomonas rhizophila]	5.5	34040	F236771.dat	E24963_Pres-047_WS_S1_1	657	47.7	13	13	15	14.0717	0.000226069	479	22	5	17	9	3	5	18	2	12	10	12	12
WP_258317471.1	PilW family protein [Stenotrophomonas rhizophila]	6.8	39057	F236795.dat	E24986_Pres-047_hcp_A1_23	798	49.6	13	13	15	11.6496	0.000187157	455	9	11	10	13	8	10	8	4	7	10	6	13
WP_141059491.1	biotin synthase BioB [Stenotrophomonas rhizophila]	5.9	37697	F236809.dat	E25001_Pres-047_W_E1_37	681	49.6	13	13	15	10.7966	0.000173453	407	0	2	0	3	1	2	0	0	6	8	5	10
WP_137189067.1	tRNA (N6-isopentenyl adenosine(37)-C2)-methylthiotransferase MiaB [Stenotrophomonas rhizophila]	5.8	52830	F236797.dat	E24988_Pres-047_Mock1_25	533	33.6	13	13	15	4.0318	6.47729e-05	213	1	3	1	1	1	1	0	0	6	4	3	5
WP_392731962.1	autotransporter domain-containing protein [Stenotrophomonas rhizophila]	4.4	101687	F236791.dat	E24984_Pres-047_WT_A1_21	711	16.1	13	13	15	0.904737	1.4535e-05	92	5	0	3	1	0	0	1	0	1	0	0	0
WP_019186116.1	MULTISPECIES: 50S ribosomal protein L11 [Stenotrophomonas]	10	14870	F236809.dat	E25001_Pres-047_W_E1_37	869	69.7	13	13	14	190.854	0.00306617	2838	47	50	49	54	42	47	51	39	72	67	65	75
WP_038685550.1	hypothetical protein [Stenotrophomonas rhizophila]	9.5	15759	F236816.dat	E25008_Pres-047__H_E4_44	737	71	13	13	14	64.5346	0.00103678	1017	9	14	6	13	11	9	6	7	26	30	27	28
WP_141058126.1	SDR family NAD(P)-dependent oxidoreductase [Stenotrophomonas rhizophila]	5.8	26388	F236802.dat	E24993_Pres-047_W_S2_30	846	57.8	13	13	14	48.09	0.00077259	1269	11	23	13	29	17	24	14	17	34	44	40	38
WP_137188792.1	DUF3108 domain-containing protein [Stenotrophomonas rhizophila]	9.6	24901	F236795.dat	E24986_Pres-047_hcp_A1_23	761	55.1	13	13	14	44.697	0.000718079	1113	20	25	17	28	16	18	15	9	30	26	26	19
WP_038688809.1	MULTISPECIES: (d)CMP kinase [Stenotrophomonas]	5.4	24012	F236809.dat	E25001_Pres-047_W_E1_37	782	65.5	13	13	14	32.0673	0.000515177	770	2	5	2	4	2	3	1	3	25	30	25	14
WP_141057010.1	STAS domain-containing protein [Stenotrophomonas rhizophila]	5.2	31760	F236795.dat	E24986_Pres-047_hcp_A1_23	710	44.4	13	13	14	24.5592	0.000394556	780	9	9	11	14	11	12	8	4	23	27	24	18
WP_137191555.1	DUF4097 family beta strand repeat-containing protein [Stenotrophomonas rhizophila]	10.3	29773	F236792.dat	E24985_Pres-047_WT_A2_22	720	57.1	13	13	14	21.4624	0.000344804	639	10	14	10	18	13	15	8	10	16	16	19	14
WP_137191663.1	glutathione synthase [Stenotrophomonas rhizophila]	5.5	34385	F236812.dat	E25004_Pres-047_W_E4_40	572	44.9	13	13	14	18.351	0.000294818	631	7	11	12	9	6	4	6	4	21	18	26	26
WP_038691999.1	RNA methyltransferase [Stenotrophomonas rhizophila]	6	27364	F236815.dat	E25007_Pres-047__H_E3_43	524	57.3	13	13	14	17.0297	0.00027359	466	2	5	3	8	5	6	2	2	14	16	16	16
WP_392732944.1	ATP-binding protein [Stenotrophomonas rhizophila]	5.8	42633	F236809.dat	E25001_Pres-047_W_E1_37	514	38.8	13	13	14	14.7304	0.000236651	628	2	9	4	9	8	9	6	2	18	17	20	16
WP_141059003.1	TIGR00266 family protein [Stenotrophomonas rhizophila]	5.8	36165	F236792.dat	E24985_Pres-047_WT_A2_22	553	48.4	13	13	14	10.8669	0.000174581	393	5	2	5	2	2	4	7	0	11	8	11	14
WP_137189799.1	phasin family protein [Stenotrophomonas rhizophila]	5.1	18128	F236791.dat	E24984_Pres-047_WT_A1_21	734	75.9	13	13	14	5.68182	9.12812e-05	103	0	0	0	0	0	0	0	0	3	0	0	0
WP_141057233.1	alpha,alpha-trehalase TreA [Stenotrophomonas rhizophila]	7.2	59701	F236792.dat	E24985_Pres-047_WT_A2_22	564	30.1	13	13	14	3.56778	5.73181e-05	213	2	4	3	4	3	5	1	0	10	7	9	4
WP_141059594.1	ATP-dependent DNA ligase [Stenotrophomonas rhizophila]	9	59777	F236791.dat	E24984_Pres-047_WT_A1_21	619	30.3	13	13	14	2.86063	4.59575e-05	171	2	1	3	3	1	3	2	0	3	3	2	1
WP_141059437.1	efflux transporter outer membrane subunit [Stenotrophomonas rhizophila]	5.5	48866	F236797.dat	E24988_Pres-047_Mock1_25	469	31.3	13	13	14	2.82405	4.53698e-05	138	0	0	0	0	0	0	0	0	0	0	0	0
WP_141059057.1	L-histidine N(alpha)-methyltransferase [Stenotrophomonas rhizophila]	5.4	35547	F236795.dat	E24986_Pres-047_hcp_A1_23	597	48.5	13	13	14	2.27867	3.6608e-05	81	0	0	0	0	0	0	0	0	1	0	0	0
WP_141056937.1	alpha-amylase family glycosyl hydrolase [Stenotrophomonas rhizophila]	5.2	59468	F236792.dat	E24985_Pres-047_WT_A2_22	624	33.1	13	13	14	1.1771	1.89108e-05	70	0	0	0	0	0	0	0	0	0	0	0	0
WP_038690267.1	50S ribosomal protein L15 [Stenotrophomonas rhizophila]	10.6	15324	F236799.dat	E24990_Pres-047_AABA1_27	830	65.3	13	13	13	164.644	0.00264508	2523	26	38	34	39	35	47	21	35	60	61	63	65
WP_038686762.1	MULTISPECIES: Dps family protein [Stenotrophomonas]	5.8	20412	F236796.dat	E24987_Pres-047_hcp_A2_24	1119	60.1	13	13	13	65.9906	0.00106017	1347	15	22	13	22	15	17	12	10	40	48	39	39
WP_137189199.1	OmpA family protein [Stenotrophomonas rhizophila]	9.1	24194	F236796.dat	E24987_Pres-047_hcp_A2_24	990	51.5	13	13	13	48.7724	0.000783553	1180	17	23	19	22	21	25	19	22	29	29	35	32
WP_141059158.1	SGNH/GDSL hydrolase family protein [Stenotrophomonas rhizophila]	8.8	25343	F236802.dat	E24993_Pres-047_W_S2_30	662	68.8	13	13	13	29.0415	0.000466567	736	6	13	12	15	5	11	7	5	22	22	23	21
WP_137191740.1	sel1 repeat family protein [Stenotrophomonas rhizophila]	5.8	28928	F236791.dat	E24984_Pres-047_WT_A1_21	714	65.9	13	13	13	16.8695	0.000271016	488	11	11	10	7	3	7	5	3	21	17	26	9
WP_141057529.1	O-acetylhomoserine aminocarboxypropyltransferase/cysteine synthase family protein [Stenotrophomonas rhizophila]	5.8	46219	F236799.dat	E24990_Pres-047_AABA1_27	489	40.4	13	13	13	0.497631	7.99469e-06	23	0	0	0	0	0	0	0	0	0	0	0	0
WP_141058090.1	flagellin [Stenotrophomonas rhizophila]	5	40047	F236788.dat	E24981_Pres-047_WS_S6_18	2644	82.5	31	12	32	141.758	0.00227742	5677	238	198	266	202	156	191	225	145	72	55	64	41
WP_141059281.1	ribonuclease D [Stenotrophomonas rhizophila]	5.1	40115	F236814.dat	E25006_Pres-047__H_E2_42	487	28.4	12	12	21	13.4613	0.000216262	540	15	12	18	9	4	3	11	1	12	17	18	11
WP_141057795.1	NAD(+) diphosphatase [Stenotrophomonas rhizophila]	4.8	32561	F236795.dat	E24986_Pres-047_hcp_A1_23	641	63.1	12	12	20	14.8644	0.000238804	484	4	7	10	9	7	2	5	0	12	16	15	16
WP_137189015.1	multidrug efflux MFS transporter periplasmic adaptor subunit EmrA [Stenotrophomonas rhizophila]	9	42527	F236776.dat	E24968_Pres-047_HS_S2_6	520	36.4	12	12	20	10.1112	0.000162442	430	5	21	7	14	17	17	7	12	10	13	11	12
WP_141058330.1	glycoside hydrolase family 2 protein [Stenotrophomonas rhizophila]	6.2	97376	F236787.dat	E24980_Pres-047_WS_S5_17	452	13.7	12	12	20	2.86518	4.60306e-05	279	12	4	8	5	6	5	6	2	9	11	10	11
WP_141057788.1	efflux RND transporter permease subunit [Stenotrophomonas rhizophila]	9.2	111605	F236818.dat	E25009_Pres-047_W_S5_45	530	14.7	12	12	20	2.1146	3.39721e-05	236	2	4	1	4	2	4	3	0	5	1	0	13
WP_141057802.1	indole-3-glycerol phosphate synthase TrpC [Stenotrophomonas rhizophila]	4.7	28946	F236805.dat	E24997_Pres-047_H_S1_33	581	47.2	12	12	19	23.7684	0.000381851	688	16	10	19	15	12	8	13	4	17	18	16	20
WP_141058086.1	flagellar hook protein FlgE [Stenotrophomonas rhizophila]	4.7	42988	F236771.dat	E24963_Pres-047_WS_S1_1	895	38.3	12	12	19	12.6547	0.000203304	544	21	19	24	18	10	10	15	2	3	4	3	2
WP_141056865.1	amidohydrolase family protein [Stenotrophomonas rhizophila]	6.9	47704	F236791.dat	E24984_Pres-047_WT_A1_21	506	31.3	12	12	19	4.54888	7.30801e-05	217	6	6	9	6	3	2	3	0	3	7	6	3
WP_181406211.1	tetratricopeptide repeat protein [Stenotrophomonas rhizophila]	5.6	55522	F236813.dat	E25005_Pres-047__H_E1_41	477	28.9	12	12	19	1.87313	3.00928e-05	104	0	0	0	0	0	0	0	0	1	0	3	0
WP_141059277.1	NAD(P)H-hydrate dehydratase [Stenotrophomonas rhizophila]	5.4	49757	F236809.dat	E25001_Pres-047_W_E1_37	650	36.2	12	12	18	11.0336	0.000177261	549	8	10	11	12	9	6	8	0	16	13	15	17
WP_141057113.1	hypothetical protein [Stenotrophomonas rhizophila]	9.9	79275	F236791.dat	E24984_Pres-047_WT_A1_21	428	20.5	12	12	18	0.605487	9.72745e-06	48	0	1	0	0	0	0	1	0	0	0	0	0
WP_137191772.1	LPS assembly lipoprotein LptE [Stenotrophomonas rhizophila]	5.5	21547	F236809.dat	E25001_Pres-047_W_E1_37	818	75.9	12	12	17	47.7097	0.000766479	1028	22	15	22	19	14	16	15	10	24	33	24	24
WP_141057543.1	cell envelope integrity protein TolA [Stenotrophomonas rhizophila]	5.8	38382	F236802.dat	E24993_Pres-047_W_S2_30	598	42	12	12	17	14.8507	0.000238584	570	3	9	4	13	13	13	3	7	18	24	17	14
WP_141058598.1	DNA primase [Stenotrophomonas rhizophila]	6.1	64954	F236820.dat	E25011_Pres-047_H_S5_47	355	21	12	12	17	10.315	0.000165715	670	19	12	14	13	9	11	19	14	17	13	15	15
WP_141057786.1	NADPH-dependent 7-cyano-7-deazaguanine reductase QueF [Stenotrophomonas rhizophila]	5	30372	F236812.dat	E25004_Pres-047_W_E4_40	356	57	12	12	17	9.87752	0.000158687	300	1	5	3	4	3	1	1	1	9	7	9	16
WP_141058339.1	calcineurin-like phosphoesterase family protein [Stenotrophomonas rhizophila]	5.9	58175	F236803.dat	E24994_Pres-047_W_S3_31	379	25.2	12	12	17	4.65836	7.48388e-05	271	11	11	12	10	9	10	7	2	7	10	13	1
WP_181406285.1	amidohydrolase family protein [Stenotrophomonas rhizophila]	8.9	64418	F236791.dat	E24984_Pres-047_WT_A1_21	419	22.9	12	12	17	1.04008	1.67094e-05	67	1	0	1	1	0	1	1	0	1	2	2	1
WP_141057220.1	ubiquinol oxidase subunit II [Stenotrophomonas rhizophila]	6	39509	F236797.dat	E24988_Pres-047_Mock1_25	831	38.4	12	12	16	36.7005	0.000589612	1450	28	31	29	33	29	30	31	19	35	28	25	41
WP_137190803.1	hypothetical protein [Stenotrophomonas rhizophila]	6.8	23501	F236806.dat	E24998_Pres-047_H_S2_34	488	52.1	12	12	16	30.1264	0.000483995	708	13	11	17	16	6	10	16	6	21	24	21	18
WP_137190812.1	glycosyltransferase family 2 protein [Stenotrophomonas rhizophila]	10	26817	F236815.dat	E25007_Pres-047__H_E3_43	526	52.1	12	12	16	26.0283	0.000418157	698	11	8	12	10	8	7	15	3	19	20	20	20
WP_141058170.1	ATP-binding protein [Stenotrophomonas rhizophila]	6.6	52591	F236791.dat	E24984_Pres-047_WT_A1_21	518	29.7	12	12	16	9.79255	0.000157322	515	3	8	4	12	10	7	2	1	15	9	14	20
WP_137191352.1	efflux RND transporter periplasmic adaptor subunit [Stenotrophomonas rhizophila]	8.5	39104	F236814.dat	E25006_Pres-047__H_E2_42	491	47.8	12	12	16	9.1295	0.00014667	357	8	8	11	9	6	6	11	4	7	9	11	7
WP_141058805.1	RIP metalloprotease RseP [Stenotrophomonas rhizophila]	8.7	48990	F236799.dat	E24990_Pres-047_AABA1_27	537	33.4	12	12	16	8.59359	0.00013806	421	11	6	10	6	5	4	9	2	10	4	5	10
WP_038690871.1	dipeptide epimerase [Stenotrophomonas rhizophila]	5.2	39259	F236791.dat	E24984_Pres-047_WT_A1_21	529	40.5	12	12	16	6.80099	0.000109261	267	7	6	6	5	3	3	7	0	8	6	7	7
WP_141057882.1	hypothetical protein [Stenotrophomonas rhizophila]	5.6	50043	F236812.dat	E25004_Pres-047_W_E4_40	568	35	12	12	16	6.67426	0.000107225	334	2	5	2	7	1	4	3	0	7	6	7	10
WP_141058784.1	efflux RND transporter periplasmic adaptor subunit [Stenotrophomonas rhizophila]	9.4	43049	F236800.dat	E24991_Pres-047_AABA2_28	558	39.1	12	12	16	5.01754	8.06092e-05	216	3	5	3	4	2	5	7	0	6	6	7	5
WP_141058323.1	efflux RND transporter periplasmic adaptor subunit [Stenotrophomonas rhizophila]	9.2	41073	F236818.dat	E25009_Pres-047_W_S5_45	544	39.2	12	12	16	2.23991	3.59853e-05	92	2	1	0	0	0	1	0	0	11	0	6	0
WP_141059465.1	glycerol-3-phosphate dehydrogenase [Stenotrophomonas rhizophila]	8.6	55017	F236791.dat	E24984_Pres-047_WT_A1_21	492	29.2	12	12	16	1.41774	2.27768e-05	78	0	0	0	0	0	0	0	0	0	2	2	2
WP_019185548.1	MULTISPECIES: hypothetical protein [Stenotrophomonas]	5.7	12068	F236795.dat	E24986_Pres-047_hcp_A1_23	937	75.2	12	12	15	64.2194	0.00103172	775	11	13	5	10	5	9	6	7	32	29	28	23
WP_137191061.1	outer membrane beta-barrel protein [Stenotrophomonas rhizophila]	5.2	23099	F236800.dat	E24991_Pres-047_AABA2_28	704	49.1	12	12	15	61.5611	0.00098901	1422	35	35	33	39	24	24	40	28	30	15	21	12
WP_137189838.1	carbonate dehydratase [Stenotrophomonas rhizophila]	6.7	24888	F236804.dat	E24995_Pres-047_W_S4_32	774	66.4	12	12	15	53.9216	0.000866277	1342	36	15	29	19	11	11	30	6	38	35	33	43
WP_038692384.1	AIM24 family protein [Stenotrophomonas rhizophila]	5.7	24610	F236795.dat	E24986_Pres-047_hcp_A1_23	724	53.2	12	12	15	36.3267	0.000583606	894	15	7	18	10	5	7	18	6	31	19	24	18
WP_137189379.1	MliC family protein [Stenotrophomonas rhizophila]	4.8	24761	F236809.dat	E25001_Pres-047_W_E1_37	930	67.2	12	12	15	34.2878	0.00055085	849	11	18	10	21	9	18	9	11	26	37	31	29
WP_137189277.1	tetratricopeptide repeat protein [Stenotrophomonas rhizophila]	5.6	22759	F236809.dat	E25001_Pres-047_W_E1_37	711	54.2	12	12	15	32.5585	0.000523069	741	4	7	6	8	5	7	8	4	22	33	24	18
WP_137190828.1	glycine--tRNA ligase subunit alpha [Stenotrophomonas rhizophila]	4.9	34496	F236804.dat	E24995_Pres-047_W_S4_32	622	39.6	12	12	15	32.1197	0.000516018	1108	24	22	23	25	20	20	25	10	26	26	27	27
WP_141057566.1	tRNA (adenosine(37)-N6)-threonylcarbamoyltransferase complex dimerization subunit type 1 TsaB [Stenotrophomonas rhizophila]	5.2	24735	F236805.dat	E24997_Pres-047_H_S1_33	693	61.3	12	12	15	25.9147	0.000416332	641	4	7	8	10	5	7	5	1	18	19	18	19
WP_141058682.1	pantoate--beta-alanine ligase [Stenotrophomonas rhizophila]	5.3	30494	F236809.dat	E25001_Pres-047_W_E1_37	595	50.4	12	12	15	21.1517	0.000339813	645	3	9	3	10	8	6	3	3	21	26	19	21
WP_141059424.1	phosphogluconate dehydrogenase (NAD(+)-dependent, decarboxylating) [Stenotrophomonas rhizophila]	5.5	32135	F236792.dat	E24985_Pres-047_WT_A2_22	678	51.7	12	12	15	20.5384	0.000329959	660	11	17	18	15	6	8	13	4	21	24	19	21
WP_141059429.1	lytic murein transglycosylase B [Stenotrophomonas rhizophila]	9	41513	F236806.dat	E24998_Pres-047_H_S2_34	621	41.2	12	12	15	18.3316	0.000294506	761	13	17	12	22	14	19	10	9	15	22	23	21
WP_141057665.1	lauroyl acyltransferase [Stenotrophomonas rhizophila]	9.3	33931	F236800.dat	E24991_Pres-047_AABA2_28	492	45.6	12	12	15	11.7297	0.000188443	398	2	2	2	4	2	3	3	1	10	11	14	13
WP_141057362.1	DNA polymerase III subunit delta' [Stenotrophomonas rhizophila]	8.4	34726	F236814.dat	E25006_Pres-047__H_E2_42	463	39.5	12	12	15	9.79093	0.000157296	340	1	2	1	2	1	3	1	0	11	8	9	16
WP_141056910.1	imidazolonepropionase [Stenotrophomonas rhizophila]	5.6	42045	F236788.dat	E24981_Pres-047_WS_S6_18	546	34.8	12	12	15	9.6801	0.000155516	407	11	9	22	16	10	5	9	1	9	9	11	15
WP_141059330.1	amidase [Stenotrophomonas rhizophila]	6.3	56636	F236803.dat	E24994_Pres-047_W_S3_31	516	30.5	12	12	15	4.78494	7.68725e-05	271	2	3	1	6	5	6	1	1	7	9	13	7
WP_141056911.1	formimidoylglutamate deiminase [Stenotrophomonas rhizophila]	5.8	49047	F236787.dat	E24980_Pres-047_WS_S5_17	527	36.8	12	12	15	3.58839	5.76493e-05	176	11	2	6	2	3	1	8	0	4	3	2	5
WP_038688474.1	MULTISPECIES: FliI/YscN family ATPase [Stenotrophomonas]	5.6	48827	F236797.dat	E24988_Pres-047_Mock1_25	477	29.8	12	12	15	3.2564	5.23156e-05	159	0	0	0	0	0	0	0	0	3	0	6	1
WP_141058546.1	alpha/beta fold hydrolase [Stenotrophomonas rhizophila]	5.4	29189	F236795.dat	E24986_Pres-047_hcp_A1_23	471	50.7	12	12	15	2.46668	3.96285e-05	72	1	0	2	0	0	0	0	0	0	0	0	0
WP_137191619.1	pyridoxamine 5'-phosphate oxidase [Stenotrophomonas rhizophila]	5.7	22695	F236806.dat	E24998_Pres-047_H_S2_34	637	73.4	12	12	14	46.3538	0.000744697	1052	15	26	17	32	26	31	9	15	32	34	30	35
WP_038686987.1	signal peptidase I [Stenotrophomonas rhizophila]	7	29038	F236801.dat	E24992_Pres-047_W_S1_29	583	51.5	12	12	14	31.5793	0.000507337	917	18	14	21	13	8	10	18	8	27	22	21	24
WP_141059606.1	YceH family protein [Stenotrophomonas rhizophila]	5.9	24138	F236802.dat	E24993_Pres-047_W_S2_30	691	62.2	12	12	14	23.3656	0.000375381	564	3	3	2	6	4	3	0	2	20	21	21	20
WP_141059009.1	5-dehydro-4-deoxy-D-glucuronate isomerase [Stenotrophomonas rhizophila]	5.4	30934	F236787.dat	E24980_Pres-047_WS_S5_17	492	44.7	12	12	14	22.6288	0.000363543	700	23	17	21	13	11	9	22	9	11	14	14	21
WP_038689463.1	MULTISPECIES: polyprenyl diphosphate synthase [Stenotrophomonas]	9	28428	F236800.dat	E24991_Pres-047_AABA2_28	479	52	12	12	14	18.8898	0.000303474	537	5	4	9	7	3	4	10	2	16	16	14	17
WP_141058847.1	MFS transporter [Stenotrophomonas rhizophila]	9.3	58938	F236791.dat	E24984_Pres-047_WT_A1_21	1003	24.4	12	12	14	16.3053	0.000261952	961	24	14	23	18	9	9	22	8	38	22	27	49
WP_038685742.1	aspartyl/asparaginyl beta-hydroxylase domain-containing protein [Stenotrophomonas rhizophila]	9.7	33742	F236804.dat	E24995_Pres-047_W_S4_32	685	48.2	12	12	14	15.7074	0.000252348	530	10	9	8	9	7	6	7	1	18	14	13	25
WP_137188911.1	bifunctional riboflavin kinase/FAD synthetase [Stenotrophomonas rhizophila]	7.9	34919	F236809.dat	E25001_Pres-047_W_E1_37	523	55.2	12	12	14	14.9775	0.000240621	523	4	9	5	12	9	8	4	3	15	12	8	11
WP_219994933.1	NADH:flavin oxidoreductase/NADH oxidase [Stenotrophomonas rhizophila]	6.2	41084	F236815.dat	E25007_Pres-047__H_E3_43	442	43.7	12	12	14	11.4156	0.000183398	469	8	8	14	7	7	5	10	2	10	8	14	15
WP_141057320.1	Fe2+-dependent dioxygenase [Stenotrophomonas rhizophila]	6	24869	F236806.dat	E24998_Pres-047_H_S2_34	499	64.9	12	12	14	11.1786	0.000179589	278	7	5	8	10	2	1	8	1	16	16	18	19
WP_141058666.1	tRNA pseudouridine(13) synthase TruD [Stenotrophomonas rhizophila]	6	37647	F236809.dat	E25001_Pres-047_W_E1_37	591	48.4	12	12	14	9.4297	0.000151493	355	0	3	2	4	3	6	1	1	6	10	11	10
WP_038688480.1	MULTISPECIES: flagellar motor switch protein FliM [Stenotrophomonas]	4.9	37492	F236795.dat	E24986_Pres-047_hcp_A1_23	511	32.5	12	12	14	8.98858	0.000144406	337	3	2	2	4	1	2	3	0	8	6	8	6
WP_141059314.1	M12 family metallo-peptidase [Stenotrophomonas rhizophila]	7.1	43593	F236796.dat	E24987_Pres-047_hcp_A2_24	694	45.3	12	12	14	4.28968	6.89158e-05	187	19	2	6	1	0	1	3	1	3	3	2	3
WP_392731743.1	endonuclease/exonuclease/phosphatase family protein [Stenotrophomonas rhizophila]	6.5	30640	F236792.dat	E24985_Pres-047_WT_A2_22	448	54.1	12	12	14	3.29634	5.29574e-05	101	0	1	0	2	1	0	0	0	3	1	5	2
WP_137190970.1	polyphosphate kinase 2 [Stenotrophomonas rhizophila]	7.8	29692	F236792.dat	E24985_Pres-047_WT_A2_22	524	47.1	12	12	14	2.72801	4.38268e-05	81	0	0	0	0	0	0	0	0	1	1	0	0
WP_141056936.1	TIGR03885 family FMN-dependent LLM class oxidoreductase [Stenotrophomonas rhizophila]	5.9	35467	F236791.dat	E24984_Pres-047_WT_A1_21	670	43.1	12	12	14	2.39659	3.85025e-05	85	0	0	0	0	0	0	0	0	0	0	0	0
WP_141059596.1	isovaleryl-CoA dehydrogenase [Stenotrophomonas rhizophila]	6.2	57921	F236791.dat	E24984_Pres-047_WT_A1_21	503	33	12	12	14	1.20854	1.94158e-05	70	3	0	0	0	0	0	2	0	2	0	3	4
WP_141059470.1	glucans biosynthesis glucosyltransferase MdoH [Stenotrophomonas rhizophila]	8.8	69287	F236791.dat	E24984_Pres-047_WT_A1_21	462	20.8	12	12	14	0.894829	1.43759e-05	62	1	0	1	0	0	0	0	0	0	0	1	2
WP_038686500.1	MULTISPECIES: type B 50S ribosomal protein L31 [Stenotrophomonas]	9.3	9286	F236810.dat	E25002_Pres-047_W_E2_38	583	78.8	12	12	13	115.443	0.00185464	1072	5	11	5	8	7	6	2	3	26	38	31	30
WP_038690281.1	MULTISPECIES: 30S ribosomal protein S14 [Stenotrophomonas]	11	11320	F236799.dat	E24990_Pres-047_AABA1_27	554	60.4	12	12	13	82.5088	0.00132555	934	7	11	6	10	8	13	5	8	21	24	25	21
WP_038687008.1	hypoxanthine-guanine phosphoribosyltransferase [Stenotrophomonas rhizophila]	5.1	20234	F236771.dat	E24963_Pres-047_WS_S1_1	727	77.7	12	12	13	60.8382	0.000977396	1231	32	26	29	25	17	16	27	5	27	33	27	30
WP_137191583.1	DUF4845 domain-containing protein [Stenotrophomonas rhizophila]	9.4	14537	F236796.dat	E24987_Pres-047_hcp_A2_24	587	59.8	12	12	13	41.4804	0.000666403	603	10	8	9	8	4	6	9	3	18	21	18	19
WP_038689276.1	MULTISPECIES: glutathione S-transferase N-terminal domain-containing protein [Stenotrophomonas]	7.8	23923	F236795.dat	E24986_Pres-047_hcp_A1_23	689	62.6	12	12	13	36.8265	0.000591636	881	10	9	14	12	7	7	5	3	29	23	28	29
WP_392731740.1	DUF3298 domain-containing protein [Stenotrophomonas rhizophila]	4.8	31141	F236808.dat	E25000_Pres-047_H_S4_36	925	66.2	12	12	13	29.4146	0.00047256	916	12	20	14	22	12	21	15	11	33	38	37	31
WP_137190247.1	NAD(P)-dependent oxidoreductase [Stenotrophomonas rhizophila]	5.3	28243	F236791.dat	E24984_Pres-047_WT_A1_21	533	44.9	12	12	13	19.5447	0.000313995	552	2	8	4	6	3	4	1	3	15	20	21	25
WP_137189169.1	glucokinase [Stenotrophomonas rhizophila]	5.6	35666	F236809.dat	E25001_Pres-047_W_E1_37	742	49.3	12	12	13	16.262	0.000261257	580	5	12	3	12	10	6	3	0	18	17	19	20
WP_038689884.1	OsmC family protein [Stenotrophomonas rhizophila]	5.6	15067	F236796.dat	E24987_Pres-047_hcp_A2_24	734	72.7	12	12	13	14.2032	0.000228182	214	8	4	6	4	0	2	1	0	11	11	7	7
WP_141059261.1	N-acetyl-gamma-glutamyl-phosphate reductase [Stenotrophomonas rhizophila]	5.6	34295	F236809.dat	E25001_Pres-047_W_E1_37	520	45.6	12	12	13	13.0631	0.000209866	448	3	6	3	5	4	5	4	0	12	15	13	14
WP_141059334.1	hypothetical protein [Stenotrophomonas rhizophila]	4.9	46269	F236814.dat	E25006_Pres-047__H_E2_42	708	27.3	12	12	13	13.0325	0.000209373	603	7	9	3	8	5	6	4	0	18	14	16	22
WP_141058319.1	hydroxymethylglutaryl-CoA lyase [Stenotrophomonas rhizophila]	5.6	31168	F236812.dat	E25004_Pres-047_W_E4_40	556	58.2	12	12	13	12.192	0.00019587	380	5	6	9	9	3	2	4	0	7	9	12	11
WP_141057427.1	S1/P1 nuclease [Stenotrophomonas rhizophila]	9	29561	F236787.dat	E24980_Pres-047_WS_S5_17	465	50.6	12	12	13	11.2987	0.000181519	334	11	6	11	6	5	5	9	2	4	8	4	6
WP_392732073.1	ABC transporter permease [Stenotrophomonas rhizophila]	9.8	42926	F236804.dat	E24995_Pres-047_W_S4_32	615	37.3	12	12	13	10.8559	0.000174405	466	12	7	10	8	5	3	12	2	16	9	8	16
WP_038685678.1	malonyl-ACP O-methyltransferase BioC [Stenotrophomonas rhizophila]	8.5	32681	F236809.dat	E25001_Pres-047_W_E1_37	598	52.4	12	12	13	10.1894	0.000163698	333	1	3	1	3	1	2	1	2	11	14	12	12
WP_137190899.1	MoxR family ATPase [Stenotrophomonas rhizophila]	6.4	34143	F236795.dat	E24986_Pres-047_hcp_A1_23	555	46.7	12	12	13	10.1046	0.000162335	345	1	3	0	4	2	4	1	1	13	10	13	12
WP_137190710.1	8-amino-7-oxononanoate synthase [Stenotrophomonas rhizophila]	6.4	42953	F236809.dat	E25001_Pres-047_W_E1_37	500	36.7	12	12	13	7.45	0.000119688	320	2	4	4	4	3	2	2	0	10	7	10	13
WP_038692495.1	MULTISPECIES: methylenetetrahydrofolate reductase [NAD(P)H] [Stenotrophomonas]	7.7	30071	F236791.dat	E24984_Pres-047_WT_A1_21	647	54.9	12	12	13	5.08796	8.17406e-05	153	0	0	0	1	0	0	0	0	7	2	4	5
WP_258317406.1	phosphatase PAP2 family protein [Stenotrophomonas rhizophila]	9.5	29826	F236795.dat	E24986_Pres-047_hcp_A1_23	625	50.4	12	12	13	3.05103	4.90163e-05	91	0	0	0	0	0	0	0	0	1	0	0	0
WP_141059637.1	bifunctional diguanylate cyclase/phosphodiesterase [Stenotrophomonas rhizophila]	6.1	77977	F236791.dat	E24984_Pres-047_WT_A1_21	539	20.2	12	12	13	0.679688	1.09195e-05	53	0	0	0	0	0	0	0	0	3	0	0	2
WP_392732755.1	EAL domain-containing protein [Stenotrophomonas rhizophila]	5.2	106078	F236792.dat	E24985_Pres-047_WT_A2_22	501	15.3	12	12	13	0.669319	1.07529e-05	71	0	1	0	0	0	0	0	0	8	2	2	8
WP_038690141.1	MULTISPECIES: HU family DNA-binding protein [Stenotrophomonas]	9.9	9266	F236807.dat	E24999_Pres-047_H_S3_35	924	84.4	12	12	12	460.609	0.00739991	4268	29	45	33	42	37	42	28	28	109	136	125	136
WP_038689625.1	MULTISPECIES: 50S ribosomal protein L19 [Stenotrophomonas]	10.2	14819	F236795.dat	E24986_Pres-047_hcp_A1_23	925	67.6	12	12	12	238.208	0.00382692	3530	29	44	26	42	40	47	30	45	73	87	86	85
WP_038685917.1	MULTISPECIES: co-chaperone GroES [Stenotrophomonas]	5.8	9960	F236773.dat	E24965_Pres-047_WS_S3_3	744	94.7	12	12	12	94.6787	0.00152106	943	32	30	38	31	26	25	30	14	9	16	13	9
WP_038691526.1	MULTISPECIES: biopolymer transporter ExbD [Stenotrophomonas]	5	15438	F236800.dat	E24991_Pres-047_AABA2_28	852	66	12	12	12	77.2768	0.00124149	1193	7	18	9	15	11	16	9	10	39	38	30	37
WP_137191574.1	S-methyl-5'-thioinosine phosphorylase [Stenotrophomonas rhizophila]	5.6	26085	F236806.dat	E24998_Pres-047_H_S2_34	805	67.7	12	12	12	48.1503	0.000773558	1256	31	18	25	20	11	16	28	7	32	30	31	34
WP_038690521.1	MULTISPECIES: transcription antitermination factor NusB [Stenotrophomonas]	8	17927	F236809.dat	E25001_Pres-047_W_E1_37	627	83.6	12	12	12	43.5098	0.000699006	780	3	7	6	10	6	8	4	6	18	22	25	27
WP_141058577.1	YceI family protein [Stenotrophomonas rhizophila]	5.3	24108	F236786.dat	E24978_Pres-047_HS_E4_16	723	47	12	12	12	39.406	0.000633077	950	27	27	30	32	16	28	32	22	26	30	30	24
WP_038685817.1	hypothetical protein [Stenotrophomonas rhizophila]	6.3	16817	F236796.dat	E24987_Pres-047_hcp_A2_24	952	58.1	12	12	12	36.3323	0.000583696	611	10	9	8	12	8	13	7	8	14	18	11	12
WP_128096289.1	MULTISPECIES: bacteriohemerythrin [Stenotrophomonas]	6	18175	F236807.dat	E24999_Pres-047_H_S3_35	489	66	12	12	12	34.3879	0.000552459	625	4	16	9	18	9	17	5	9	22	27	25	30
WP_141058445.1	glutathione S-transferase family protein [Stenotrophomonas rhizophila]	9.3	25935	F236795.dat	E24986_Pres-047_hcp_A1_23	520	50.9	12	12	12	16.7341	0.000268842	434	6	4	6	6	1	4	3	0	14	13	16	14
WP_141058895.1	aldo/keto reductase [Stenotrophomonas rhizophila]	5	33888	F236791.dat	E24984_Pres-047_WT_A1_21	524	45.1	12	12	12	13.8397	0.000222342	469	7	10	10	10	4	7	5	3	10	14	16	8
WP_038686840.1	CBS domain-containing protein [Stenotrophomonas rhizophila]	5.9	15584	F236792.dat	E24985_Pres-047_WT_A2_22	690	87.4	12	12	12	12.7695	0.000205148	199	0	0	0	0	0	0	0	0	8	6	5	4
WP_038689788.1	MULTISPECIES: pyridoxamine 5'-phosphate oxidase family protein [Stenotrophomonas]	4.8	16154	F236795.dat	E24986_Pres-047_hcp_A1_23	593	66.7	12	12	12	9.90467	0.000159123	160	0	0	0	0	0	0	0	0	1	0	0	0
WP_141059404.1	L,D-transpeptidase [Stenotrophomonas rhizophila]	7.9	33951	F236796.dat	E24987_Pres-047_hcp_A2_24	497	46.4	12	12	12	1.88507	3.02846e-05	64	0	0	0	0	0	0	0	0	0	0	0	0
WP_141056928.1	ferritin-like domain-containing protein [Stenotrophomonas rhizophila]	4.9	17720	F236791.dat	E24984_Pres-047_WT_A1_21	1299	82.9	18	11	20	19.0745	0.000306441	338	0	0	0	0	0	0	0	0	1	0	0	0
WP_141057704.1	MdtB/MuxB family multidrug efflux RND transporter permease subunit [Stenotrophomonas rhizophila]	6.1	110055	F236804.dat	E24995_Pres-047_W_S4_32	482	14.9	11	11	20	0.363455	5.83908e-06	40	0	1	0	0	1	1	0	0	3	0	0	11
WP_141057351.1	triacylglycerol lipase [Stenotrophomonas rhizophila]	5.6	71323	F236813.dat	E25005_Pres-047__H_E1_41	492	19.4	11	11	19	3.7856	6.08175e-05	270	2	5	6	5	3	3	2	1	6	10	7	4
WP_141057244.1	endonuclease/exonuclease/phosphatase family protein [Stenotrophomonas rhizophila]	5.8	44040	F236771.dat	E24963_Pres-047_WS_S1_1	680	39.2	11	11	18	12.5114	0.000201001	551	18	15	23	20	14	13	13	7	12	17	13	10
WP_141058870.1	hypothetical protein [Stenotrophomonas rhizophila]	5.3	54198	F236813.dat	E25005_Pres-047__H_E1_41	487	33	11	11	18	4.68652	7.52913e-05	254	0	1	1	5	2	2	0	0	3	6	7	2
WP_141059380.1	multifunctional CCA addition/repair protein [Stenotrophomonas rhizophila]	6	44998	F236801.dat	E24992_Pres-047_W_S1_29	323	31.8	11	11	18	4.57798	7.35475e-05	206	0	0	0	2	1	0	0	0	11	10	11	7
WP_038690511.1	16S rRNA (cytosine(1402)-N(4))-methyltransferase RsmH [Stenotrophomonas rhizophila]	6.3	35218	F236802.dat	E24993_Pres-047_W_S2_30	657	50.3	11	11	17	10.7048	0.000171977	377	2	4	1	8	4	5	1	3	13	15	16	12
WP_038691815.1	MULTISPECIES: class I SAM-dependent methyltransferase [Stenotrophomonas]	4.6	43485	F236820.dat	E25011_Pres-047_H_S5_47	433	35.3	11	11	17	8.80763	0.000141499	383	3	4	3	6	2	0	0	0	13	15	15	16
WP_137191746.1	glutathione-disulfide reductase [Stenotrophomonas rhizophila]	5.9	48193	F236791.dat	E24984_Pres-047_WT_A1_21	444	38.1	11	11	17	5.78922	9.30067e-05	279	16	5	11	9	5	5	8	0	6	4	4	5
WP_137190748.1	ABC transporter ATP-binding protein [Stenotrophomonas rhizophila]	6	35146	F236797.dat	E24988_Pres-047_Mock1_25	664	36.7	11	11	16	17.8399	0.000286606	627	9	14	14	12	8	10	11	5	17	19	17	15
WP_141057803.1	anthranilate phosphoribosyltransferase [Stenotrophomonas rhizophila]	5.8	36533	F236819.dat	E25010_Pres-047_W_S6_46	612	41.4	11	11	16	17.0804	0.000274406	624	19	7	22	15	9	7	15	6	16	21	21	25
WP_141059417.1	SIS domain-containing protein [Stenotrophomonas rhizophila]	5.9	35638	F236787.dat	E24980_Pres-047_WS_S5_17	558	50	11	11	16	16.5273	0.000265519	589	25	19	22	17	11	10	20	5	11	14	9	13
WP_137190182.1	efflux RND transporter periplasmic adaptor subunit [Stenotrophomonas rhizophila]	7.9	38232	F236813.dat	E25005_Pres-047__H_E1_41	513	39.6	11	11	16	13.2611	0.000213047	507	5	11	6	15	13	10	5	6	12	19	14	11
WP_141058710.1	deoxyribodipyrimidine photo-lyase [Stenotrophomonas rhizophila]	6.7	53046	F236795.dat	E24986_Pres-047_hcp_A1_23	486	28	11	11	16	3.78916	6.08748e-05	201	0	1	0	1	0	3	0	0	9	5	7	7
WP_026069738.1	MULTISPECIES: transcription elongation factor GreA [Stenotrophomonas]	4.9	16923	F236808.dat	E25000_Pres-047_H_S4_36	491	74.7	11	11	15	36.8729	0.000592381	624	2	10	4	13	7	7	2	8	20	18	24	20
WP_137191427.1	5'-nucleotidase, lipoprotein e(P4) family [Stenotrophomonas rhizophila]	5.4	33534	F236799.dat	E24990_Pres-047_AABA1_27	596	38.6	11	11	15	29.0451	0.000466625	974	21	25	23	21	18	20	21	17	24	25	25	24
WP_141058516.1	alanine racemase [Stenotrophomonas rhizophila]	5.9	38283	F236814.dat	E25006_Pres-047__H_E2_42	648	39.7	11	11	15	19.4081	0.000311801	743	19	14	27	13	13	11	22	8	11	17	15	18
WP_141058851.1	NAD-dependent epimerase/dehydratase family protein [Stenotrophomonas rhizophila]	5.7	35141	F236771.dat	E24963_Pres-047_WS_S1_1	548	46.7	11	11	15	15.3098	0.000245959	538	23	12	19	16	7	8	20	2	10	8	8	12
WP_137191561.1	DUF2058 domain-containing protein [Stenotrophomonas rhizophila]	8.9	20371	F236802.dat	E24993_Pres-047_W_S2_30	409	45.4	11	11	15	12.1251	0.000194795	247	0	3	0	2	0	1	0	0	9	14	10	6
WP_038687559.1	ThiF family adenylyltransferase [Stenotrophomonas rhizophila]	9.1	28892	F236819.dat	E25010_Pres-047_W_S6_46	413	38.8	11	11	15	9.10287	0.000146242	263	1	3	0	4	1	4	1	1	9	6	6	17
WP_038685707.1	Gfo/Idh/MocA family protein [Stenotrophomonas rhizophila]	8.5	50042	F236791.dat	E24984_Pres-047_WT_A1_21	568	37	11	11	15	7.75349	0.000124564	388	9	3	6	3	2	0	4	0	16	14	15	15
WP_141058085.1	EAL domain-containing protein [Stenotrophomonas rhizophila]	5.6	64704	F236791.dat	E24984_Pres-047_WT_A1_21	540	23.9	11	11	15	7.52658	0.000120918	487	5	10	2	8	8	8	1	4	15	13	20	16
WP_141058150.1	catalase family peroxidase [Stenotrophomonas rhizophila]	8.5	39586	F236796.dat	E24987_Pres-047_hcp_A2_24	656	42.2	11	11	15	6.49219	0.0001043	257	8	5	7	6	4	1	8	3	9	5	7	6
WP_141058498.1	glycosyltransferase family 4 protein [Stenotrophomonas rhizophila]	6.5	51364	F236814.dat	E25006_Pres-047__H_E2_42	463	27.9	11	11	15	5.54863	8.91415e-05	285	1	3	1	4	4	5	0	1	5	7	7	10
WP_141057559.1	DNA helicase RecQ [Stenotrophomonas rhizophila]	6.3	66879	F236797.dat	E24988_Pres-047_Mock1_25	495	19.2	11	11	15	3.24467	5.21272e-05	217	0	5	0	4	1	2	0	0	5	4	4	10
WP_141057168.1	HlyD family secretion protein [Stenotrophomonas rhizophila]	8.8	36778	F236791.dat	E24984_Pres-047_WT_A1_21	384	25.4	11	11	15	2.80059	4.49928e-05	103	1	1	2	2	0	1	1	0	7	4	4	2
WP_038691252.1	efflux RND transporter permease subunit [Stenotrophomonas rhizophila]	5.5	109558	F236819.dat	E25010_Pres-047_W_S6_46	488	17.3	11	11	15	2.30015	3.69531e-05	252	9	6	10	7	7	5	11	0	4	2	0	8
WP_141058399.1	discoidin domain-containing protein [Stenotrophomonas rhizophila]	6.4	111412	F236791.dat	E24984_Pres-047_WT_A1_21	458	14.7	11	11	15	0.736007	1.18243e-05	82	1	2	1	3	1	1	0	0	1	1	3	0
WP_038685452.1	exodeoxyribonuclease III [Stenotrophomonas rhizophila]	5.7	28606	F236787.dat	E24980_Pres-047_WS_S5_17	518	53.3	11	11	14	24.5053	0.000393691	701	9	13	11	15	9	10	6	7	18	20	18	16
WP_038687231.1	MULTISPECIES: triose-phosphate isomerase [Stenotrophomonas]	5.3	26159	F236790.dat	E24983_Pres-047_HS_S6_20	661	39.4	11	11	14	23.5101	0.000377701	615	8	15	16	15	10	5	7	3	13	19	19	15
WP_141058492.1	NAD(P)-dependent oxidoreductase [Stenotrophomonas rhizophila]	6	32556	F236795.dat	E24986_Pres-047_hcp_A1_23	496	36.2	11	11	14	22.9144	0.000368131	746	8	12	8	19	12	13	6	9	19	16	17	18
WP_141056864.1	DUF2058 domain-containing protein [Stenotrophomonas rhizophila]	9.6	25691	F236799.dat	E24990_Pres-047_AABA1_27	442	49.8	11	11	14	18.1776	0.000292032	467	2	5	0	7	4	7	0	2	12	21	15	12
WP_141057804.1	SIMPL domain-containing protein [Stenotrophomonas rhizophila]	7.9	27712	F236802.dat	E24993_Pres-047_W_S2_30	562	51.5	11	11	14	16.888	0.000271314	468	12	9	12	10	6	8	10	3	16	21	20	16
WP_141059317.1	SPOR domain-containing protein [Stenotrophomonas rhizophila]	9.4	34823	F236808.dat	E25000_Pres-047_H_S4_36	470	43.4	11	11	14	15.708	0.000252357	547	9	12	8	20	10	21	6	12	11	20	15	14
WP_141057252.1	OPT family oligopeptide transporter [Stenotrophomonas rhizophila]	9.5	67716	F236804.dat	E24995_Pres-047_W_S4_32	621	17.4	11	11	14	10.8689	0.000174615	736	11	13	20	18	14	21	15	15	23	15	9	26
WP_141058062.1	alpha/beta hydrolase-fold protein [Stenotrophomonas rhizophila]	9.1	36699	F236803.dat	E24994_Pres-047_W_S3_31	511	31.6	11	11	14	8.25636	0.000132642	303	5	6	5	9	3	4	2	4	20	19	20	15
WP_128097450.1	MULTISPECIES: flagellar motor protein MotB [Stenotrophomonas]	8	33828	F236795.dat	E24986_Pres-047_hcp_A1_23	533	47.5	11	11	14	7.06515	0.000113505	239	0	0	0	2	0	0	0	0	4	2	4	5
WP_219994946.1	hypothetical protein [Stenotrophomonas rhizophila]	9	60695	F236798.dat	E24989_Pres-047_Mock2_26	397	28.1	11	11	14	1.9771	3.17631e-05	120	1	0	0	0	0	0	0	0	3	1	4	1
WP_141058502.1	cytochrome c biogenesis protein DipZ [Stenotrophomonas rhizophila]	8.3	63024	F236796.dat	E24987_Pres-047_hcp_A2_24	479	21.5	11	11	14	0.809216	1.30004e-05	51	0	0	0	0	0	0	0	0	0	0	0	0
WP_141058391.1	putative Ig domain-containing protein [Stenotrophomonas rhizophila]	4.9	227709	F236792.dat	E24985_Pres-047_WT_A2_22	550	5.7	11	11	14	0.210795	3.38653e-06	48	2	1	0	0	0	0	0	0	3	0	1	0
WP_038686727.1	MULTISPECIES: peptidoglycan-associated lipoprotein Pal [Stenotrophomonas]	7.6	18533	F236795.dat	E24986_Pres-047_hcp_A1_23	708	80.8	11	11	13	134.031	0.00215328	2484	36	40	41	37	26	33	39	30	61	85	73	70
WP_141057116.1	hypothetical protein [Stenotrophomonas rhizophila]	9.5	15555	F236796.dat	E24987_Pres-047_hcp_A2_24	598	56.8	11	11	13	44.3587	0.000712645	690	11	12	13	15	11	12	11	11	20	22	21	22
WP_137190120.1	MULTISPECIES: protein TolQ [Stenotrophomonas]	6.2	28363	F236777.dat	E24969_Pres-047_HS_S3_7	564	32	11	11	13	37.2669	0.000598711	1057	21	21	22	19	15	18	20	16	23	27	26	28
WP_038686269.1	MULTISPECIES: ribosome biogenesis GTP-binding protein YihA/YsxC [Stenotrophomonas]	9.8	22719	F236816.dat	E25008_Pres-047__H_E4_44	550	57.5	11	11	13	27.7741	0.000446205	631	5	8	5	10	6	7	3	2	18	22	18	15
WP_038691586.1	glutathione peroxidase [Stenotrophomonas rhizophila]	4.6	20025	F236805.dat	E24997_Pres-047_H_S1_33	640	64	11	11	13	25.8177	0.000414775	517	6	14	12	14	5	4	7	4	8	20	15	17
WP_141057601.1	3-dehydroquinate synthase [Stenotrophomonas rhizophila]	6.1	38446	F236804.dat	E24995_Pres-047_W_S4_32	528	41.2	11	11	13	19.82	0.000318418	762	9	18	9	19	13	16	6	7	20	21	21	26
WP_141058585.1	HAD family hydrolase [Stenotrophomonas rhizophila]	4.8	28009	F236802.dat	E24993_Pres-047_W_S2_30	387	49	11	11	13	13.9241	0.000223697	390	1	3	1	5	2	3	0	0	15	17	19	15
WP_141059425.1	DUF2242 domain-containing protein [Stenotrophomonas rhizophila]	5.7	21568	F236795.dat	E24986_Pres-047_hcp_A1_23	652	60.9	11	11	13	9.31936	0.00014972	201	0	4	0	5	3	7	0	2	8	8	7	6
WP_141058219.1	2-alkyl-3-oxoalkanoate reductase [Stenotrophomonas rhizophila]	8.6	35858	F236804.dat	E24995_Pres-047_W_S4_32	494	51.8	11	11	13	9.17508	0.000147402	329	2	6	2	8	6	6	2	2	10	8	8	19
WP_141058221.1	alpha/beta fold hydrolase [Stenotrophomonas rhizophila]	6.5	33118	F236809.dat	E25001_Pres-047_W_E1_37	432	38.5	11	11	13	8.81696	0.000141649	292	1	1	2	2	0	1	0	0	6	11	9	11
WP_141059033.1	glycerophosphodiester phosphodiesterase [Stenotrophomonas rhizophila]	5.8	37739	F236773.dat	E24965_Pres-047_WS_S3_3	400	38	11	11	13	8.13482	0.00013069	307	13	9	15	9	4	5	9	0	9	7	7	2
WP_258317482.1	4Fe-4S dicluster domain-containing protein [Stenotrophomonas rhizophila]	9.5	37389	F236804.dat	E24995_Pres-047_W_S4_32	674	42.2	11	11	13	7.80978	0.000125468	292	4	5	8	7	3	5	7	1	14	11	11	24
WP_141057004.1	PepSY domain-containing protein [Stenotrophomonas rhizophila]	9.5	51901	F236797.dat	E24988_Pres-047_Mock1_25	548	31.1	11	11	13	7.55284	0.00012134	392	8	8	8	10	6	6	5	4	10	6	5	17
WP_141059259.1	glutamate 5-kinase [Stenotrophomonas rhizophila]	8.6	40370	F236799.dat	E24990_Pres-047_AABA1_27	496	41.9	11	11	13	6.01932	9.67034e-05	243	0	1	0	3	2	2	0	0	8	12	7	9
WP_038685834.1	response regulator [Stenotrophomonas rhizophila]	6.2	30733	F236809.dat	E25001_Pres-047_W_E1_37	341	36.1	11	11	13	4.88075	7.84116e-05	150	1	1	0	1	0	0	0	0	4	3	4	5
WP_141058236.1	hypothetical protein [Stenotrophomonas rhizophila]	6	37579	F236797.dat	E24988_Pres-047_Mock1_25	401	39.3	11	11	13	3.45938	5.55766e-05	130	0	0	0	0	0	1	0	0	0	0	2	0
WP_137189029.1	phosphate ABC transporter substrate-binding protein PstS [Stenotrophomonas rhizophila]	6.1	37627	F236809.dat	E25001_Pres-047_W_E1_37	644	33.1	11	11	13	2.87028	4.61125e-05	108	3	2	2	2	0	0	3	0	4	3	2	2
WP_141057152.1	HlyD family secretion protein [Stenotrophomonas rhizophila]	7.9	42865	F236795.dat	E24986_Pres-047_hcp_A1_23	523	33.3	11	11	13	2.86947	4.60995e-05	123	2	3	1	2	2	1	2	0	3	2	3	3
WP_141059616.1	DNA topoisomerase IB [Stenotrophomonas rhizophila]	10.3	39291	F236791.dat	E24984_Pres-047_WT_A1_21	421	32.8	11	11	13	1.55252	2.4942e-05	61	1	2	0	0	0	0	1	0	0	0	0	0
WP_141058084.1	PAS domain S-box protein [Stenotrophomonas rhizophila]	5.6	77303	F236792.dat	E24985_Pres-047_WT_A2_22	356	16.3	11	11	13	0.99608	1.60025e-05	77	0	0	0	1	1	0	0	0	2	0	1	5
WP_038685506.1	universal stress protein [Stenotrophomonas rhizophila]	5.4	16046	F236820.dat	E25011_Pres-047_H_S5_47	780	62.2	11	11	12	93.7305	0.00150583	1504	19	30	22	33	27	28	20	19	52	62	61	50
WP_038688788.1	MULTISPECIES: nucleoside-diphosphate kinase [Stenotrophomonas]	5.6	15275	F236788.dat	E24981_Pres-047_WS_S6_18	573	69.5	11	11	12	87.9869	0.00141355	1344	27	30	23	29	21	25	22	23	32	28	27	29
WP_141057542.1	protein TolR [Stenotrophomonas rhizophila]	9.4	15405	F236810.dat	E25002_Pres-047_W_E2_38	506	56.3	11	11	12	25.7059	0.000412979	396	3	6	2	5	4	4	4	4	12	11	8	16
WP_038689131.1	dihydropteroate synthase [Stenotrophomonas rhizophila]	5.6	31781	F236801.dat	E24992_Pres-047_W_S1_29	462	45.8	11	11	12	16.1732	0.00025983	514	22	14	19	12	5	8	20	2	13	12	11	13
WP_137189314.1	UDP-N-acetylmuramate dehydrogenase [Stenotrophomonas rhizophila]	5.1	37784	F236809.dat	E25001_Pres-047_W_E1_37	487	35.5	11	11	12	14.6358	0.000235132	553	28	14	20	16	10	5	23	2	13	7	9	17
WP_137189120.1	LLM class flavin-dependent oxidoreductase [Stenotrophomonas rhizophila]	6.3	35606	F236796.dat	E24987_Pres-047_hcp_A2_24	571	41.5	11	11	12	13.7617	0.000221089	490	1	5	1	8	6	6	3	0	7	9	7	10
WP_141057965.1	zinc-binding dehydrogenase [Stenotrophomonas rhizophila]	5.8	33686	F236796.dat	E24987_Pres-047_hcp_A2_24	624	60.6	11	11	12	12.0228	0.000193152	405	5	4	4	8	3	5	2	1	20	14	17	16
WP_141059444.1	benzaldehyde dehydrogenase [Stenotrophomonas rhizophila]	5.5	51090	F236796.dat	E24987_Pres-047_hcp_A2_24	559	24.8	11	11	12	11.9789	0.000192446	612	16	10	19	15	13	12	15	4	16	10	12	12
WP_141059203.1	bifunctional diaminohydroxyphosphoribosylaminopyrimidine deaminase/5-amino-6-(5-phosphoribosylamino)uracil reductase RibD [Stenotrophomonas rhizophila]	6.9	38359	F236815.dat	E25007_Pres-047__H_E3_43	497	36.7	11	11	12	8.629	0.000138629	331	1	2	2	3	1	1	3	1	12	13	13	12
WP_141058485.1	UbiA family prenyltransferase [Stenotrophomonas rhizophila]	9.3	52431	F236804.dat	E24995_Pres-047_W_S4_32	416	31.3	11	11	12	7.70537	0.000123791	404	11	4	11	7	5	3	12	1	11	5	5	15
WP_141059351.1	hypothetical protein [Stenotrophomonas rhizophila]	5.2	42632	F236814.dat	E25006_Pres-047__H_E2_42	415	27.6	11	11	12	6.49747	0.000104385	277	2	0	2	2	1	1	1	0	14	5	11	7
WP_137190372.1	MULTISPECIES: LacI family DNA-binding transcriptional regulator [Stenotrophomonas]	6.2	38548	F236795.dat	E24986_Pres-047_hcp_A1_23	521	34.1	11	11	12	6.32977	0.000101691	244	0	2	1	2	0	1	1	0	9	10	9	8
WP_141059597.1	autotransporter serine protease [Stenotrophomonas rhizophila]	6.2	97342	F236771.dat	E24963_Pres-047_WS_S1_1	705	17.2	11	11	12	5.95837	9.57242e-05	580	28	22	26	23	20	24	21	18	10	5	11	10
WP_141057545.1	aromatic alcohol reductase [Stenotrophomonas rhizophila]	5.3	34037	F236790.dat	E24983_Pres-047_HS_S6_20	393	34.4	11	11	12	5.69968	9.15682e-05	194	0	4	2	10	4	2	1	0	1	5	5	6
WP_141058087.1	flagellar basal body P-ring protein FlgI [Stenotrophomonas rhizophila]	8	38816	F236795.dat	E24986_Pres-047_hcp_A1_23	667	37.9	11	11	12	5.59048	8.98138e-05	217	2	2	3	2	0	1	2	0	4	1	3	0
WP_038692227.1	MULTISPECIES: flagellar motor switch protein FliG [Stenotrophomonas]	4.7	35775	F236813.dat	E25005_Pres-047__H_E1_41	457	34.8	11	11	12	3.80154	6.10736e-05	136	0	0	0	0	0	0	0	0	3	3	5	2
WP_141058429.1	efflux RND transporter periplasmic adaptor subunit [Stenotrophomonas rhizophila]	8.8	40080	F236800.dat	E24991_Pres-047_AABA2_28	518	40.3	11	11	12	2.94411	4.72986e-05	118	2	0	0	0	0	0	0	0	10	2	5	3
WP_141058981.1	virulence factor family protein [Stenotrophomonas rhizophila]	6.5	47168	F236796.dat	E24987_Pres-047_hcp_A2_24	522	33.1	11	11	12	2.73491	4.39376e-05	129	1	2	0	1	0	0	0	0	3	2	4	2
WP_141058980.1	bifunctional lysylphosphatidylglycerol flippase/synthetase MprF [Stenotrophomonas rhizophila]	10	92185	F236792.dat	E24985_Pres-047_WT_A2_22	432	15.5	11	11	12	2.13701	3.43321e-05	197	1	3	3	2	0	0	1	0	8	2	5	10
WP_017356008.1	MULTISPECIES: 30S ribosomal protein S12 [Stenotrophomonas]	11	13730	F236812.dat	E25004_Pres-047_W_E4_40	585	61.3	11	11	11	81.7189	0.00131285	1122	9	12	8	16	10	15	6	15	23	25	23	25
WP_081797307.1	hypothetical protein [Stenotrophomonas rhizophila]	6.2	11976	F236803.dat	E24994_Pres-047_W_S3_31	957	83.2	11	11	11	78.3233	0.0012583	938	23	17	14	17	8	11	10	3	40	37	51	34
WP_137190346.1	thiol:disulfide interchange protein DsbA/DsbL [Stenotrophomonas rhizophila]	6.4	28487	F236802.dat	E24993_Pres-047_W_S2_30	720	42.2	11	11	11	76.8421	0.00123451	2189	27	45	42	48	35	54	29	35	52	64	62	55
WP_038689977.1	MULTISPECIES: ribosome hibernation-promoting factor, HPF/YfiA family [Stenotrophomonas]	6	11878	F236807.dat	E24999_Pres-047_H_S3_35	620	55.2	11	11	11	57.1645	0.000918376	679	5	13	2	9	4	7	2	1	22	32	32	26
WP_017356179.1	MULTISPECIES: response regulator transcription factor [Pseudomonadota]	5.1	24947	F236792.dat	E24985_Pres-047_WT_A2_22	620	53.3	11	11	11	36.798	0.000591178	918	10	16	9	15	14	13	5	5	28	30	30	28
WP_038687988.1	MULTISPECIES: type VI secretion system contractile sheath small subunit [Stenotrophomonas]	5.4	18675	F236796.dat	E24987_Pres-047_hcp_A2_24	775	75.9	11	11	11	32.5033	0.000522182	607	5	9	2	8	3	4	2	3	25	22	26	18
WP_038687075.1	DUF2147 domain-containing protein [Stenotrophomonas rhizophila]	9.6	15478	F236796.dat	E24987_Pres-047_hcp_A2_24	541	76.9	11	11	11	29.7196	0.00047746	460	4	6	3	5	2	2	1	1	26	10	13	15
WP_137189345.1	PA2169 family four-helix-bundle protein [Stenotrophomonas rhizophila]	5.9	16401	F236796.dat	E24987_Pres-047_hcp_A2_24	952	85.9	11	11	11	19.2671	0.000309536	316	1	2	0	2	1	1	0	0	8	5	5	4
WP_141057245.1	MULTISPECIES: SPFH domain-containing protein [Stenotrophomonas]	6.1	31428	F236804.dat	E24995_Pres-047_W_S4_32	519	46.7	11	11	11	16.8639	0.000270928	530	9	4	15	6	2	3	9	2	15	12	15	19
WP_141058260.1	ParA family protein [Stenotrophomonas rhizophila]	8.8	22919	F236792.dat	E24985_Pres-047_WT_A2_22	606	43.8	11	11	11	16.6674	0.00026777	382	4	4	2	6	3	4	3	2	11	16	13	10
WP_137191661.1	chemotaxis protein CheW [Stenotrophomonas rhizophila]	5.8	19798	F236795.dat	E24986_Pres-047_hcp_A1_23	468	46	11	11	11	13.5872	0.000218286	269	2	5	2	4	2	3	0	1	13	13	12	9
WP_141056860.1	DUF4097 family beta strand repeat-containing protein [Stenotrophomonas rhizophila]	6.2	30099	F236792.dat	E24985_Pres-047_WT_A2_22	471	51.2	11	11	11	10.3658	0.000166532	312	2	5	3	7	1	4	2	0	14	11	14	8
WP_141057306.1	dienelactone hydrolase family protein [Stenotrophomonas rhizophila]	6.8	28308	F236795.dat	E24986_Pres-047_hcp_A1_23	548	45.9	11	11	11	6.39395	0.000102722	181	8	5	5	2	0	2	3	1	7	4	4	2
WP_141058684.1	ATP-binding protein [Stenotrophomonas rhizophila]	5.9	43701	F236804.dat	E24995_Pres-047_W_S4_32	428	31.9	11	11	11	6.13258	9.8523e-05	268	2	7	4	7	5	7	3	2	8	7	6	16
WP_038686923.1	bacterioferritin [Stenotrophomonas rhizophila]	4.9	21727	F236791.dat	E24984_Pres-047_WT_A1_21	548	54.9	11	11	11	4.60257	7.39425e-05	100	0	0	0	0	0	0	0	0	0	0	0	0
WP_141057523.1	glutathione S-transferase [Stenotrophomonas rhizophila]	6.7	26885	F236796.dat	E24987_Pres-047_hcp_A2_24	338	53.8	11	11	11	2.19453	3.52562e-05	59	0	0	0	0	0	0	0	0	1	0	0	0
WP_141057834.1	FAD-binding oxidoreductase [Stenotrophomonas rhizophila]	8.6	44288	F236792.dat	E24985_Pres-047_WT_A2_22	471	37.5	11	11	11	1.39993	2.24905e-05	62	0	0	0	0	0	0	0	0	0	0	0	0
WP_128096234.1	MULTISPECIES: response regulator transcription factor [Stenotrophomonas]	5.7	26064	F236807.dat	E24999_Pres-047_H_S3_35	407	40.8	10	10	16	13.7738	0.000221283	359	4	9	4	8	3	4	3	3	18	19	15	12
WP_141059162.1	aldo/keto reductase [Stenotrophomonas rhizophila]	5.5	35519	F236791.dat	E24984_Pres-047_WT_A1_21	501	39.1	10	10	16	12.5567	0.000201729	446	5	5	7	7	6	3	6	3	11	8	11	15
WP_137190633.1	GGDEF domain-containing protein [Stenotrophomonas rhizophila]	5.8	57099	F236792.dat	E24985_Pres-047_WT_A2_22	407	20.4	10	10	16	2.53945	4.07975e-05	145	0	0	0	0	0	0	0	0	3	2	3	2
WP_141056867.1	methionine synthase [Stenotrophomonas rhizophila]	5.5	98975	F236791.dat	E24984_Pres-047_WT_A1_21	304	11.6	10	10	16	1.27305	2.04522e-05	126	0	1	0	0	0	1	0	0	2	0	0	4
WP_141057399.1	nucleoside hydrolase [Stenotrophomonas rhizophila]	5.2	33612	F236801.dat	E24992_Pres-047_W_S1_29	519	34.7	10	10	15	16.3632	0.000262883	550	10	10	17	8	8	8	12	3	12	12	14	15
WP_038686400.1	MULTISPECIES: ketol-acid reductoisomerase [Stenotrophomonas]	5.1	35276	F236809.dat	E25001_Pres-047_W_E1_37	446	40.7	10	10	15	6.80349	0.000109301	240	0	1	0	4	0	1	0	0	8	10	7	10
WP_141058875.1	AMP-binding protein [Stenotrophomonas rhizophila]	6.2	61751	F236797.dat	E24988_Pres-047_Mock1_25	431	25.7	10	10	15	3.64367	5.85373e-05	225	0	0	0	3	2	1	1	0	4	4	6	7
WP_141059636.1	flagellar biosynthesis protein FlhF [Stenotrophomonas rhizophila]	5.7	61257	F236798.dat	E24989_Pres-047_Mock2_26	458	23.3	10	10	15	1.43657	2.30792e-05	88	0	0	0	0	0	0	0	0	0	0	0	0
WP_141059579.1	thioredoxin fold domain-containing protein [Stenotrophomonas rhizophila]	9.2	27870	F236802.dat	E24993_Pres-047_W_S2_30	552	46	10	10	14	22.8561	0.000367195	637	3	9	3	7	4	11	4	5	14	22	26	23
WP_137189646.1	OmpA family protein [Stenotrophomonas rhizophila]	9.4	27552	F236795.dat	E24986_Pres-047_hcp_A1_23	700	45.7	10	10	14	16.6957	0.000268225	460	4	3	4	4	2	3	2	2	17	17	16	13
WP_038686330.1	MULTISPECIES: AMP nucleosidase [Stenotrophomonas]	6.7	28455	F236805.dat	E24997_Pres-047_H_S1_33	381	42.6	10	10	14	16.6227	0.000267053	473	12	6	11	6	4	4	10	2	16	14	10	13
WP_038690958.1	MULTISPECIES: exodeoxyribonuclease III [Stenotrophomonas]	5.5	30428	F236804.dat	E24995_Pres-047_W_S4_32	521	48.9	10	10	14	16.1693	0.000259768	492	2	9	6	10	5	6	3	3	17	12	15	20
WP_038686712.1	MULTISPECIES: Holliday junction branch migration DNA helicase RuvB [Stenotrophomonas]	5.6	37970	F236801.dat	E24992_Pres-047_W_S1_29	464	37.9	10	10	14	12.7996	0.000205632	486	2	7	4	11	8	7	2	2	17	20	18	16
WP_141059087.1	UDP-N-acetylmuramate:L-alanyl-gamma-D-glutamyl-meso-diaminopimelate ligase [Stenotrophomonas rhizophila]	6	48494	F236797.dat	E24988_Pres-047_Mock1_25	580	28.9	10	10	14	12.084	0.000194135	586	5	10	8	12	10	9	4	4	19	17	14	19
WP_258317547.1	DUF4123 domain-containing protein [Stenotrophomonas rhizophila]	6.1	32218	F236814.dat	E25006_Pres-047__H_E2_42	480	52.1	10	10	14	10.1186	0.00016256	326	3	5	2	3	1	3	3	0	18	11	10	8
WP_038692249.1	MULTISPECIES: LacI family DNA-binding transcriptional regulator [Stenotrophomonas]	6.7	37203	F236792.dat	E24985_Pres-047_WT_A2_22	478	32.5	10	10	14	9.67664	0.00015546	360	6	4	9	6	1	4	3	0	12	11	15	15
WP_038688537.1	chemotaxis response regulator protein-glutamate methylesterase [Stenotrophomonas rhizophila]	6.6	37943	F236809.dat	E25001_Pres-047_W_E1_37	596	43.8	10	10	14	7.53762	0.000121096	286	0	0	0	0	0	0	0	0	9	3	7	4
WP_141059192.1	FAD-binding oxidoreductase [Stenotrophomonas rhizophila]	5.9	48094	F236771.dat	E24963_Pres-047_WS_S1_1	476	25.3	10	10	14	6.50809	0.000104556	313	17	6	15	9	8	6	8	0	7	4	6	11
WP_141058879.1	MMPL family transporter [Stenotrophomonas rhizophila]	7	88416	F236797.dat	E24988_Pres-047_Mock1_25	419	14.7	11	10	14	4.36573	7.01375e-05	386	5	8	7	10	6	7	7	4	6	4	6	12
WP_392732405.1	PilN domain-containing protein [Stenotrophomonas rhizophila]	5.9	42647	F236791.dat	E24984_Pres-047_WT_A1_21	470	33.8	10	10	14	3.30621	5.31159e-05	141	2	2	2	2	2	1	1	0	4	3	8	4
WP_038685546.1	MULTISPECIES: 3-oxoacyl-ACP reductase FabG [Stenotrophomonas]	6.6	25769	F236816.dat	E25008_Pres-047__H_E4_44	598	49.8	10	10	13	28.0182	0.000450126	722	19	11	18	11	7	8	17	5	16	16	14	18
WP_038691455.1	MULTISPECIES: 2-dehydro-3-deoxy-D-gluconate 5-dehydrogenase KduD [Stenotrophomonas]	5.1	26113	F236797.dat	E24988_Pres-047_Mock1_25	565	47.8	10	10	13	24.7003	0.000396823	645	2	5	1	9	7	8	1	1	19	21	21	23
WP_141058478.1	glucose-1-phosphate thymidylyltransferase RfbA [Stenotrophomonas rhizophila]	5.7	32237	F236797.dat	E24988_Pres-047_Mock1_25	540	43.4	10	10	13	21.404	0.000343865	690	5	10	3	12	11	9	4	4	25	24	21	22
WP_137189384.1	enoyl-CoA hydratase-related protein [Stenotrophomonas rhizophila]	5.9	27978	F236791.dat	E24984_Pres-047_WT_A1_21	387	48.9	10	10	13	16.4772	0.000264715	461	5	5	4	9	5	7	2	4	17	15	17	10
WP_038689523.1	MULTISPECIES: pseudouridine synthase [Stenotrophomonas]	10.2	26703	F236800.dat	E24991_Pres-047_AABA2_28	407	60.4	10	10	13	14.0808	0.000226215	376	1	4	3	7	3	4	3	0	13	11	7	15
WP_141057174.1	MULTISPECIES: hypothetical protein [Stenotrophomonas]	6.4	33177	F236791.dat	E24984_Pres-047_WT_A1_21	476	43	10	10	13	9.91651	0.000159314	329	2	2	2	6	1	4	4	1	10	7	13	10
WP_141058257.1	1-acyl-sn-glycerol-3-phosphate acyltransferase [Stenotrophomonas rhizophila]	11.4	29213	F236800.dat	E24991_Pres-047_AABA2_28	378	37.3	10	10	13	9.00284	0.000144635	263	0	1	1	2	0	2	1	0	8	5	5	8
WP_141059209.1	AMP-binding protein [Stenotrophomonas rhizophila]	5.6	53381	F236804.dat	E24995_Pres-047_W_S4_32	586	30.1	10	10	13	7.0999	0.000114063	379	5	11	10	14	9	12	9	2	13	11	11	18
WP_141059231.1	SMC-Scp complex subunit ScpB [Stenotrophomonas rhizophila]	4.3	33385	F236801.dat	E24992_Pres-047_W_S1_29	517	42.1	10	10	13	6.67965	0.000107312	223	1	3	2	5	1	2	0	0	12	9	8	5
WP_258317384.1	bifunctional diguanylate cyclase/phosphodiesterase [Stenotrophomonas rhizophila]	6	65353	F236796.dat	E24987_Pres-047_hcp_A2_24	518	22.5	10	10	13	1.22412	1.96661e-05	80	1	0	0	1	0	0	0	1	2	3	0	3
WP_141058843.1	PAS domain-containing hybrid sensor histidine kinase/response regulator [Stenotrophomonas rhizophila]	8.7	126557	F236792.dat	E24985_Pres-047_WT_A2_22	415	10.3	10	10	13	0.790158	1.26943e-05	100	0	0	2	1	0	1	0	0	4	0	0	6
WP_181406255.1	MULTISPECIES: energy transducer TonB [Stenotrophomonas]	9.4	19449	F236805.dat	E24997_Pres-047_H_S1_33	562	70.3	10	10	12	121.857	0.0019577	2370	27	53	38	58	47	50	33	36	61	82	65	84
WP_141058320.1	SDR family NAD(P)-dependent oxidoreductase [Stenotrophomonas rhizophila]	5.9	26212	F236809.dat	E25001_Pres-047_W_E1_37	735	64.1	10	10	12	27.0868	0.000435163	710	5	10	12	14	11	12	11	7	18	21	19	18
WP_038688945.1	hypothetical protein [Stenotrophomonas rhizophila]	9.6	13558	F236806.dat	E24998_Pres-047_H_S2_34	465	66.4	10	10	12	25.52	0.000409991	346	0	0	0	0	0	0	0	0	9	14	13	12
WP_141059114.1	hypothetical protein [Stenotrophomonas rhizophila]	8.7	24428	F236808.dat	E25000_Pres-047_H_S4_36	542	55.4	10	10	12	24.3982	0.00039197	596	14	15	15	15	9	12	10	5	31	35	31	32
WP_141059268.1	bifunctional 2-polyprenyl-6-hydroxyphenol methylase/3-demethylubiquinol 3-O-methyltransferase UbiG [Stenotrophomonas rhizophila]	5.9	26407	F236806.dat	E24998_Pres-047_H_S2_34	555	60.9	10	10	12	22.4183	0.000360161	592	7	7	8	9	5	9	8	6	13	20	19	21
WP_141058329.1	acireductone synthase [Stenotrophomonas rhizophila]	5.5	25565	F236771.dat	E24963_Pres-047_WS_S1_1	557	57.3	10	10	12	21.4356	0.000344373	548	21	13	20	12	10	6	17	3	10	13	12	12
WP_141058473.1	ABC-type transport auxiliary lipoprotein family protein [Stenotrophomonas rhizophila]	9.2	24393	F236792.dat	E24985_Pres-047_WT_A2_22	527	50.4	10	10	12	21.3586	0.000343136	521	8	7	11	10	5	6	9	3	16	16	15	12
WP_141058899.1	2-dehydropantoate 2-reductase [Stenotrophomonas rhizophila]	5.8	32071	F236806.dat	E24998_Pres-047_H_S2_34	646	50	10	10	12	16.7129	0.000268501	536	4	12	6	11	5	8	6	5	16	15	14	21
WP_141059644.1	diaminopimelate epimerase [Stenotrophomonas rhizophila]	5.5	30104	F236806.dat	E24998_Pres-047_H_S2_34	562	60.8	10	10	12	15.5793	0.00025029	469	1	8	3	10	4	6	0	1	19	17	19	14
WP_141058332.1	carbohydrate kinase [Stenotrophomonas rhizophila]	5	34525	F236787.dat	E24980_Pres-047_WS_S5_17	462	44.7	10	10	12	11.412	0.00018334	394	14	8	13	10	7	5	13	1	12	5	9	11
WP_038687857.1	MULTISPECIES: pyruvate, water dikinase regulatory protein [Stenotrophomonas]	6	30839	F236801.dat	E24992_Pres-047_W_S1_29	373	38.5	10	10	12	11.1223	0.000178685	343	2	3	2	5	4	3	2	1	14	11	12	14
WP_141057340.1	DUF4153 domain-containing protein [Stenotrophomonas rhizophila]	8.8	65555	F236819.dat	E25010_Pres-047_W_S6_46	605	23.7	10	10	12	5.0492	8.11178e-05	331	5	7	10	8	5	6	8	4	5	3	4	9
WP_141057289.1	sugar phosphate isomerase/epimerase [Stenotrophomonas rhizophila]	6.2	30720	F236796.dat	E24987_Pres-047_hcp_A2_24	466	46.7	10	10	12	4.13411	6.64166e-05	127	6	3	3	4	1	1	4	0	5	4	2	0
WP_141059486.1	DUF58 domain-containing protein [Stenotrophomonas rhizophila]	10.3	48611	F236800.dat	E24991_Pres-047_AABA2_28	461	33.1	10	10	12	3.62058	5.81664e-05	176	0	0	0	0	0	0	0	0	4	5	6	6
WP_141058974.1	hypothetical protein [Stenotrophomonas rhizophila]	7.2	46517	F236812.dat	E25004_Pres-047_W_E4_40	462	27.9	10	10	12	2.75168	4.42071e-05	128	0	0	0	0	0	0	0	0	3	1	2	6
WP_141059228.1	glucoamylase family protein [Stenotrophomonas rhizophila]	5.5	60964	F236792.dat	E24985_Pres-047_WT_A2_22	393	21.6	10	10	12	2.69011	4.3218e-05	164	5	2	3	0	0	1	4	0	7	5	7	4
WP_017355409.1	MULTISPECIES: 30S ribosomal protein S19 [Pseudomonadota]	10.5	9730	F236799.dat	E24990_Pres-047_AABA1_27	668	80.9	10	10	11	204.522	0.00328575	1990	12	17	12	19	14	16	12	12	53	58	57	57
WP_038690307.1	MULTISPECIES: 50S ribosomal protein L7/L12 [Stenotrophomonas]	4.8	12536	F236816.dat	E25008_Pres-047__H_E4_44	764	82	10	10	11	93.9694	0.00150966	1178	6	13	8	14	10	12	11	8	28	43	34	21
WP_128095882.1	MULTISPECIES: hypothetical protein [Stenotrophomonas]	9.5	13318	F236810.dat	E25002_Pres-047_W_E2_38	644	56.7	10	10	11	83.8715	0.00134744	1117	5	5	3	3	3	4	3	4	29	28	35	31
WP_038688001.1	MULTISPECIES: hypothetical protein [Stenotrophomonas]	10.1	12840	F236803.dat	E24994_Pres-047_W_S3_31	490	76.1	10	10	11	61.1371	0.000982197	785	22	14	11	16	2	1	1	0	50	43	55	39
WP_038690081.1	MULTISPECIES: 3-oxoacyl-ACP reductase FabG [Stenotrophomonas]	8	25140	F236816.dat	E25008_Pres-047__H_E4_44	895	68	10	10	11	54.3357	0.00087293	1366	13	23	20	25	17	22	18	18	35	39	43	37
WP_241658972.1	DUF2846 domain-containing protein [Stenotrophomonas rhizophila]	8.5	16525	F236797.dat	E24988_Pres-047_Mock1_25	427	66	10	10	11	40.4236	0.000649425	668	4	7	8	10	9	8	9	3	20	20	22	21
WP_038689023.1	MULTISPECIES: pantetheine-phosphate adenylyltransferase [Stenotrophomonas]	8.2	18416	F236803.dat	E24994_Pres-047_W_S3_31	607	79.3	10	10	11	35.947	0.000577506	662	17	10	16	10	5	5	10	3	17	20	21	18
WP_258317555.1	DUF3011 domain-containing protein [Stenotrophomonas rhizophila]	9.9	19561	F236809.dat	E25001_Pres-047_W_E1_37	527	56.8	10	10	11	33.894	0.000544523	663	6	10	5	7	8	4	3	6	15	17	24	27
WP_038689477.1	MULTISPECIES: acyl-ACP--UDP-N-acetylglucosamine O-acyltransferase [Stenotrophomonas]	6.2	27992	F236797.dat	E24988_Pres-047_Mock1_25	460	39.5	10	10	11	28.8297	0.000463163	807	14	11	16	11	9	9	11	4	23	25	24	26
WP_038688770.1	bifunctional methylenetetrahydrofolate dehydrogenase/methenyltetrahydrofolate cyclohydrolase FolD [Stenotrophomonas rhizophila]	6.4	31128	F236777.dat	E24969_Pres-047_HS_S3_7	560	37.8	10	10	11	28.3989	0.000456242	884	22	16	27	20	16	15	26	7	19	22	24	20
WP_258317490.1	DUF4349 domain-containing protein [Stenotrophomonas rhizophila]	8.8	28827	F236816.dat	E25008_Pres-047__H_E4_44	524	43.7	10	10	11	14.6044	0.000234626	421	6	5	6	6	0	4	7	0	12	13	10	10
WP_141058948.1	iron-sulfur cluster carrier protein ApbC [Stenotrophomonas rhizophila]	5.8	30189	F236803.dat	E24994_Pres-047_W_S3_31	453	43.5	10	10	11	14.3761	0.000230959	434	2	3	2	5	1	2	0	0	15	20	18	14
WP_141057612.1	peroxiredoxin [Stenotrophomonas rhizophila]	5.3	17778	F236796.dat	E24987_Pres-047_hcp_A2_24	465	71.9	10	10	11	14.2873	0.000229533	254	1	7	4	6	3	1	0	0	8	12	10	15
WP_038687246.1	NADH-quinone oxidoreductase subunit L [Stenotrophomonas rhizophila]	6.6	80232	F236819.dat	E25010_Pres-047_W_S6_46	515	11.4	10	10	11	12.1647	0.000195432	976	20	18	21	22	15	22	20	15	22	13	12	29
WP_141058056.1	M14 family metallocarboxypeptidase [Stenotrophomonas rhizophila]	4.8	33585	F236787.dat	E24980_Pres-047_WS_S5_17	547	42.5	10	10	11	11.4039	0.000183209	383	13	9	14	7	6	6	14	3	8	7	8	8
WP_141058947.1	dienelactone hydrolase family protein [Stenotrophomonas rhizophila]	5.4	23815	F236792.dat	E24985_Pres-047_WT_A2_22	416	53.8	10	10	11	10.9175	0.000175395	260	12	6	12	5	4	4	9	0	6	4	5	6
WP_141057669.1	glycosyltransferase [Stenotrophomonas rhizophila]	8	40418	F236804.dat	E24995_Pres-047_W_S4_32	340	35.7	10	10	11	8.04097	0.000129182	325	1	3	2	2	3	5	1	0	11	9	12	13
WP_141058969.1	DNA polymerase III subunit delta [Stenotrophomonas rhizophila]	7	37823	F236813.dat	E25005_Pres-047__H_E1_41	350	35.9	10	10	11	6.66261	0.000107038	252	1	2	1	4	2	5	1	1	9	5	4	6
WP_141059324.1	suppressor of fused domain protein [Stenotrophomonas rhizophila]	4.8	38183	F236790.dat	E24983_Pres-047_HS_S6_20	351	32.7	10	10	11	6.49504	0.000104346	248	2	6	7	9	7	6	3	0	4	6	6	5
WP_137189047.1	plasmid replication/partition related protein [Stenotrophomonas rhizophila]	5.3	32006	F236809.dat	E25001_Pres-047_W_E1_37	408	34.8	10	10	11	6.06136	9.73788e-05	194	0	1	0	0	0	0	0	0	0	6	3	4
WP_141057263.1	biotin-independent malonate decarboxylase subunit beta [Stenotrophomonas rhizophila]	5.9	31756	F236809.dat	E25001_Pres-047_W_E1_37	420	47.7	10	10	11	5.95163	9.56159e-05	189	0	0	0	0	0	0	0	0	2	5	6	7
WP_038690607.1	MULTISPECIES: MlaD family protein [Stenotrophomonas]	7.9	33000	F236795.dat	E24986_Pres-047_hcp_A1_23	586	31.2	10	10	11	5.93939	9.54193e-05	196	1	1	1	3	1	2	2	0	5	9	8	4
WP_128097422.1	MULTISPECIES: transcriptional regulator LldR [Stenotrophomonas]	6.6	27835	F236809.dat	E25001_Pres-047_W_E1_37	402	42.9	10	10	11	5.85594	9.40785e-05	163	0	0	0	0	0	1	0	0	3	1	4	2
WP_141058491.1	hypothetical protein [Stenotrophomonas rhizophila]	9	79761	F236797.dat	E24988_Pres-047_Mock1_25	508	17.6	10	10	11	5.36603	8.62079e-05	428	5	11	12	12	9	6	12	3	8	6	4	16
WP_038688533.1	CheR family methyltransferase [Stenotrophomonas rhizophila]	8.5	32102	F236815.dat	E25007_Pres-047__H_E3_43	387	39.7	10	10	11	4.92181	7.90713e-05	158	0	0	0	1	0	0	0	0	2	3	3	4
WP_038690561.1	type II secretion system F family protein [Stenotrophomonas rhizophila]	7.9	43803	F236795.dat	E24986_Pres-047_hcp_A1_23	362	25.9	10	10	11	2.96783	4.76797e-05	130	3	0	2	0	0	0	4	0	5	1	3	5
WP_137189138.1	2-polyprenylphenol 6-hydroxylase [Stenotrophomonas rhizophila]	6.8	62075	F236792.dat	E24985_Pres-047_WT_A2_22	468	18.8	10	10	11	0.853806	1.37168e-05	53	1	1	2	0	1	1	1	0	1	0	0	2
WP_038690259.1	MULTISPECIES: 50S ribosomal protein L17 [Stenotrophomonas]	10.4	14360	F236809.dat	E25001_Pres-047_W_E1_37	612	65.6	10	10	10	160.306	0.0025754	2302	27	39	35	46	31	40	28	28	58	60	55	56
WP_017355427.1	MULTISPECIES: 30S ribosomal protein S11 [Pseudomonadota]	11.1	13734	F236809.dat	E25001_Pres-047_W_E1_37	763	75.2	10	10	10	143.076	0.00229858	1965	19	31	21	32	28	39	20	25	49	54	46	53
WP_038692463.1	MULTISPECIES: 30S ribosomal protein S17 [Stenotrophomonas]	9.4	10031	F236799.dat	E24990_Pres-047_AABA1_27	599	69.7	10	10	10	129.897	0.00208686	1303	10	17	12	15	15	17	8	8	34	33	34	35
WP_038685585.1	MULTISPECIES: hypothetical protein [Stenotrophomonas]	10.6	13347	F236796.dat	E24987_Pres-047_hcp_A2_24	678	56.6	10	10	10	95.3772	0.00153228	1273	11	17	15	19	10	20	10	11	36	42	42	45
WP_038690277.1	MULTISPECIES: 50S ribosomal protein L18 [Stenotrophomonas]	10.8	12778	F236812.dat	E25004_Pres-047_W_E4_40	679	57.1	10	10	10	91.7984	0.00147479	1173	7	11	6	12	9	16	6	10	28	32	31	28
WP_038690153.1	MULTISPECIES: ATP-dependent Clp endopeptidase proteolytic subunit ClpP [Stenotrophomonas]	5.2	22731	F236820.dat	E25011_Pres-047_H_S5_47	546	43.3	10	10	10	51.8235	0.00083257	1178	12	24	17	21	16	16	12	10	26	38	34	31
WP_038686492.1	MULTISPECIES: RidA family protein [Stenotrophomonas]	4.5	13667	F236773.dat	E24965_Pres-047_WS_S3_3	690	87.7	10	10	10	48.95	0.000786406	669	27	25	26	26	15	16	27	9	9	15	12	12
WP_038687233.1	MULTISPECIES: NADH-quinone oxidoreductase subunit B family protein [Stenotrophomonas]	7.6	20252	F236799.dat	E24990_Pres-047_AABA1_27	628	76.6	10	10	10	48.6865	0.000782174	986	11	8	19	11	10	10	13	2	28	24	28	33
WP_017356958.1	MULTISPECIES: twitching motility response regulator PilG [Stenotrophomonas]	6.3	14665	F236806.dat	E24998_Pres-047_H_S2_34	435	68.4	10	10	10	16.7064	0.000268397	245	0	0	0	0	0	0	0	0	13	15	16	14
WP_137190209.1	type 4a pilus biogenesis protein PilO [Stenotrophomonas rhizophila]	5.8	24764	F236792.dat	E24985_Pres-047_WT_A2_22	443	50.4	10	10	10	13.6892	0.000219924	339	2	8	3	10	2	6	7	2	11	12	10	9
WP_128096615.1	MULTISPECIES: bacterioferritin [Stenotrophomonas]	4.6	18046	F236815.dat	E25007_Pres-047__H_E3_43	558	63.5	10	10	10	12.3019	0.000197636	222	1	0	0	0	0	0	0	0	3	5	4	3
WP_038688425.1	MULTISPECIES: chemotaxis protein [Stenotrophomonas]	5.5	34403	F236799.dat	E24990_Pres-047_AABA1_27	535	49.4	10	10	10	11.9176	0.000191462	410	3	3	2	4	3	1	2	1	13	12	14	7
WP_038685821.1	MULTISPECIES: hypothetical protein [Stenotrophomonas]	5.1	12755	F236796.dat	E24987_Pres-047_hcp_A2_24	524	52.9	10	10	10	8.07526	0.000129733	103	0	0	0	0	0	0	0	0	2	0	1	0
WP_038687203.1	MULTISPECIES: phosphoribosylanthranilate isomerase [Stenotrophomonas]	7.8	24070	F236796.dat	E24987_Pres-047_hcp_A2_24	381	53.7	10	10	10	7.76901	0.000124813	187	0	1	0	1	0	1	0	0	4	5	4	4
WP_141057991.1	sensor histidine kinase [Stenotrophomonas rhizophila]	7.8	37164	F236804.dat	E24995_Pres-047_W_S4_32	498	31.8	10	10	10	7.10365	0.000114124	264	3	7	1	7	4	7	2	4	17	14	12	22
WP_141059646.1	tRNA pseudouridine(55) synthase TruB [Stenotrophomonas rhizophila]	6.1	32987	F236800.dat	E24991_Pres-047_AABA2_28	367	40.4	10	10	10	6.63898	0.000106658	219	0	0	0	0	0	1	0	0	4	6	4	6
WP_141059080.1	hypothetical protein [Stenotrophomonas rhizophila]	5.7	23550	F236795.dat	E24986_Pres-047_hcp_A1_23	556	55.1	10	10	10	5.85987	9.41418e-05	138	1	1	0	2	0	0	0	0	3	3	2	2
WP_038686817.1	serine hydrolase [Stenotrophomonas rhizophila]	8.7	49678	F236809.dat	E25001_Pres-047_W_E1_37	454	32.5	10	10	10	5.51552	8.86096e-05	274	1	3	2	6	2	6	1	1	3	2	4	1
WP_258317496.1	pteridine-dependent deoxygenase [Stenotrophomonas rhizophila]	5.7	36386	F236804.dat	E24995_Pres-047_W_S4_32	506	40.3	10	10	10	5.38669	8.65398e-05	196	0	2	1	4	3	2	1	1	5	5	4	11
WP_141059550.1	NAD(P)(+) transhydrogenase (Re/Si-specific) subunit beta [Stenotrophomonas rhizophila]	6.3	50491	F236791.dat	E24984_Pres-047_WT_A1_21	523	22.5	10	10	10	4.51566	7.25463e-05	228	2	3	3	5	3	3	3	2	6	5	4	8
WP_141058862.1	RtcB family protein [Stenotrophomonas rhizophila]	7.7	44755	F236791.dat	E24984_Pres-047_WT_A1_21	441	29.6	10	10	10	3.95487	6.35369e-05	177	0	1	0	1	0	0	0	0	6	2	5	7
WP_038688093.1	fasciclin domain-containing protein [Stenotrophomonas rhizophila]	9.5	19797	F236791.dat	E24984_Pres-047_WT_A1_21	416	61.5	10	10	10	2.87922	4.62562e-05	57	0	0	0	0	0	0	0	0	0	0	0	0
WP_141058996.1	ECF-type sigma factor [Stenotrophomonas rhizophila]	7.9	21042	F236795.dat	E24986_Pres-047_hcp_A1_23	546	67.4	10	10	10	2.32868	3.74113e-05	49	0	0	0	0	0	0	0	0	0	0	0	0
WP_141059159.1	ABC transporter permease [Stenotrophomonas rhizophila]	10.2	87439	F236791.dat	E24984_Pres-047_WT_A1_21	464	13	10	10	10	2.07001	3.32558e-05	181	0	2	5	3	1	1	2	0	3	1	0	7
WP_141057901.1	Flp pilus assembly protein CpaB [Stenotrophomonas rhizophila]	9.3	35039	F236791.dat	E24984_Pres-047_WT_A1_21	559	61.4	10	10	10	1.94069	3.11782e-05	68	6	0	1	1	0	1	0	0	3	1	2	0
WP_258317485.1	hypothetical protein [Stenotrophomonas rhizophila]	7.6	43795	F236803.dat	E24994_Pres-047_W_S3_31	347	31.7	10	10	10	1.09602	1.7608e-05	48	5	1	2	1	0	0	1	0	6	3	10	4
WP_141058212.1	putative peptide modification system cyclase [Stenotrophomonas rhizophila]	7.3	90981	F236803.dat	E24994_Pres-047_W_S3_31	288	12.9	9	9	18	1.36292	2.1896e-05	124	2	5	1	8	3	3	0	0	6	2	9	4
WP_392731842.1	ATP-binding protein [Stenotrophomonas rhizophila]	5.8	129141	F236797.dat	E24988_Pres-047_Mock1_25	333	9.3	9	9	18	1.14603	1.84116e-05	148	1	1	2	1	0	1	2	0	8	3	2	6
WP_141058444.1	YdiU family protein [Stenotrophomonas rhizophila]	5.3	57034	F236815.dat	E25007_Pres-047__H_E3_43	356	21.5	9	9	16	3.61188	5.80267e-05	206	0	1	1	1	2	2	1	0	3	3	2	3
WP_141058804.1	1-deoxy-D-xylulose-5-phosphate reductoisomerase [Stenotrophomonas rhizophila]	5.8	40748	F236809.dat	E25001_Pres-047_W_E1_37	478	28.8	9	9	15	9.52194	0.000152975	388	3	7	4	10	7	6	1	1	10	7	9	16
WP_141057308.1	UDP-N-acetylmuramoyl-L-alanine--D-glutamate ligase [Stenotrophomonas rhizophila]	6.1	49645	F236819.dat	E25010_Pres-047_W_S6_46	422	23.9	9	9	15	8.62121	0.000138504	428	4	9	8	11	8	9	7	4	9	8	11	15
WP_392732274.1	murein hydrolase activator EnvC family protein [Stenotrophomonas rhizophila]	10.7	47903	F236792.dat	E24985_Pres-047_WT_A2_22	446	23.1	9	9	15	5.67814	9.12222e-05	272	0	2	2	3	3	2	1	2	9	6	12	8
WP_141058065.1	amidohydrolase family protein [Stenotrophomonas rhizophila]	6.8	51913	F236808.dat	E25000_Pres-047_H_S4_36	283	22.7	9	9	15	2.2923	3.68269e-05	119	1	1	3	7	2	1	1	0	2	3	5	2
WP_137190322.1	MULTISPECIES: DegV family protein [Stenotrophomonas]	6.6	34172	F236803.dat	E24994_Pres-047_W_S3_31	519	44.6	9	9	14	10.5349	0.000169249	360	4	7	3	9	1	4	4	0	20	15	17	17
WP_038686579.1	MULTISPECIES: LysR family transcriptional regulator [Stenotrophomonas]	5.8	35382	F236799.dat	E24990_Pres-047_AABA1_27	394	38.5	9	9	14	6.58527	0.000105796	233	3	5	3	6	4	3	3	2	5	8	4	5
WP_141058596.1	mechanosensitive ion channel family protein [Stenotrophomonas rhizophila]	8.7	46467	F236797.dat	E24988_Pres-047_Mock1_25	346	20.9	9	9	14	5.46624	8.78179e-05	254	2	1	1	3	1	4	1	1	4	5	5	8
WP_141057419.1	BatD family protein [Stenotrophomonas rhizophila]	8.6	59865	F236808.dat	E25000_Pres-047_H_S4_36	427	21.5	9	9	14	4.79412	7.70199e-05	287	1	7	4	7	7	8	2	3	9	10	14	10
WP_141059428.1	septal ring lytic transglycosylase RlpA family protein [Stenotrophomonas rhizophila]	10	42229	F236792.dat	E24985_Pres-047_WT_A2_22	402	29.8	9	9	14	3.17317	5.09786e-05	134	1	5	0	8	2	3	0	1	1	2	0	1
WP_038686143.1	MULTISPECIES: YajQ family cyclic di-GMP-binding protein [Stenotrophomonas]	5.9	17967	F236805.dat	E24997_Pres-047_H_S1_33	545	70.6	9	9	13	23.3205	0.000374656	419	0	4	1	3	2	2	0	1	16	18	17	13
WP_141059607.1	orotidine-5'-phosphate decarboxylase [Stenotrophomonas rhizophila]	5.1	25488	F236801.dat	E24992_Pres-047_W_S1_29	535	52.3	9	9	13	21.618	0.000347304	551	1	5	4	8	5	5	2	1	16	19	21	20
WP_038689234.1	3-deoxy-manno-octulosonate cytidylyltransferase [Stenotrophomonas rhizophila]	5.2	27661	F236809.dat	E25001_Pres-047_W_E1_37	468	33.9	9	9	13	21.3297	0.000342672	590	12	9	15	10	5	6	13	2	15	20	15	13
WP_141059490.1	SDR family oxidoreductase [Stenotrophomonas rhizophila]	6.3	26893	F236791.dat	E24984_Pres-047_WT_A1_21	527	46.2	9	9	13	16.5842	0.000266434	446	5	4	4	7	4	5	4	2	16	14	15	14
WP_038688502.1	MULTISPECIES: MinD/ParA family protein [Stenotrophomonas]	6.2	31811	F236809.dat	E25001_Pres-047_W_E1_37	438	41.4	9	9	13	11.9456	0.000191911	380	2	2	1	2	1	2	3	1	9	7	8	10
WP_137191728.1	chorismate synthase [Stenotrophomonas rhizophila]	6	38742	F236799.dat	E24990_Pres-047_AABA1_27	525	30	9	9	13	9.11156	0.000146382	353	3	5	3	5	5	6	0	1	11	10	11	11
WP_141058314.1	phosphoglycerate mutase [Stenotrophomonas rhizophila]	6.3	33937	F236803.dat	E24994_Pres-047_W_S3_31	374	31	9	9	13	6.98353	0.000112194	237	0	3	0	3	1	2	0	0	6	12	15	6
WP_141056855.1	GNAT family N-acetyltransferase [Stenotrophomonas rhizophila]	9.2	33234	F236808.dat	E25000_Pres-047_H_S4_36	332	38.2	9	9	13	5.26569	8.45959e-05	175	1	1	1	4	2	3	1	1	10	10	9	11
WP_141059457.1	sigma-54 dependent transcriptional regulator [Stenotrophomonas rhizophila]	5.5	48528	F236792.dat	E24985_Pres-047_WT_A2_22	405	29.5	9	9	13	4.61589	7.41566e-05	224	0	2	0	3	2	3	0	0	7	8	8	8
WP_141059029.1	cardiolipin synthase [Stenotrophomonas rhizophila]	8.9	54822	F236791.dat	E24984_Pres-047_WT_A1_21	370	21.2	9	9	13	3.35632	5.39209e-05	184	5	2	8	5	0	2	5	0	3	3	4	5
WP_137190829.1	GspE/PulE family protein [Stenotrophomonas rhizophila]	6.4	67557	F236792.dat	E24985_Pres-047_WT_A2_22	354	16.1	9	9	13	2.36837	3.8049e-05	160	1	1	1	2	1	0	1	0	3	3	6	7
WP_141058622.1	SH3 domain-containing protein [Stenotrophomonas rhizophila]	7.2	52291	F236791.dat	E24984_Pres-047_WT_A1_21	380	21.7	9	9	13	2.19923	3.53317e-05	115	5	2	2	1	2	1	1	0	3	4	4	1
WP_141058801.1	fimbria/pilus outer membrane usher protein [Stenotrophomonas rhizophila]	5.3	84018	F236791.dat	E24984_Pres-047_WT_A1_21	353	13.6	9	9	13	0.32136	5.1628e-06	27	0	0	0	0	0	0	0	0	0	0	0	0
WP_038688936.1	MULTISPECIES: ferric iron uptake transcriptional regulator [Stenotrophomonas]	6.1	16054	F236791.dat	E24984_Pres-047_WT_A1_21	542	87.7	9	9	12	37.3739	0.00060043	600	6	7	6	8	5	6	1	2	22	22	25	21
WP_038686472.1	DUF192 domain-containing protein [Stenotrophomonas rhizophila]	5.9	16758	F236796.dat	E24987_Pres-047_hcp_A2_24	373	53	9	9	12	35.8635	0.000576164	601	19	14	16	14	7	11	16	8	17	17	12	12
WP_137190237.1	MULTISPECIES: EVE domain-containing protein [Stenotrophomonas]	7.9	18090	F236809.dat	E25001_Pres-047_W_E1_37	425	69.6	9	9	12	18.5185	0.000297509	335	0	0	0	1	0	0	0	0	14	18	15	13
WP_141057441.1	TrmH family RNA methyltransferase [Stenotrophomonas rhizophila]	6.2	29556	F236803.dat	E24994_Pres-047_W_S3_31	493	41.6	9	9	12	16.5449	0.000265801	489	8	9	10	7	3	2	9	1	16	16	17	19
WP_137190272.1	HDOD domain-containing protein [Stenotrophomonas rhizophila]	5.1	39691	F236788.dat	E24981_Pres-047_WS_S6_18	506	25.7	9	9	12	14.5877	0.000234358	579	13	16	17	15	12	15	13	8	11	13	14	13
WP_038690499.1	MULTISPECIES: UDP-3-O-acyl-N-acetylglucosamine deacetylase [Stenotrophomonas]	5.4	33322	F236809.dat	E25001_Pres-047_W_E1_37	452	30	9	9	12	14.2548	0.000229011	475	7	5	7	11	4	9	7	5	12	13	11	13
WP_141058692.1	lipoprotein-releasing ABC transporter permease subunit [Stenotrophomonas rhizophila]	7.9	44398	F236795.dat	E24986_Pres-047_hcp_A1_23	523	31.2	9	9	12	11.3744	0.000182735	505	3	6	5	8	5	4	4	2	16	8	10	16
WP_038685654.1	MULTISPECIES: glutathionylspermidine synthase family protein [Stenotrophomonas]	4.7	43837	F236814.dat	E25006_Pres-047__H_E2_42	491	34.4	9	9	12	7.66476	0.000123138	336	3	6	8	10	4	5	3	0	10	8	11	7
WP_038692629.1	bifunctional biotin--[acetyl-CoA-carboxylase] ligase/biotin operon repressor BirA [Stenotrophomonas rhizophila]	6.3	34181	F236795.dat	E24986_Pres-047_hcp_A1_23	368	34.6	9	9	12	6.96293	0.000111863	238	1	2	1	5	0	4	0	0	6	7	8	7
WP_141057434.1	DUF3999 domain-containing protein [Stenotrophomonas rhizophila]	6.1	49533	F236795.dat	E24986_Pres-047_hcp_A1_23	544	30.6	9	9	12	6.56128	0.00010541	325	5	9	3	7	5	3	3	1	9	8	8	7
WP_141059143.1	aminopeptidase P N-terminal domain-containing protein [Stenotrophomonas rhizophila]	5.2	49011	F236800.dat	E24991_Pres-047_AABA2_28	399	27.4	9	9	12	6.40673	0.000102927	314	6	4	7	4	3	3	4	1	8	8	9	7
WP_141057822.1	pentapeptide repeat-containing protein [Stenotrophomonas rhizophila]	5.8	28182	F236804.dat	E24995_Pres-047_W_S4_32	350	43.1	9	9	12	5.429	8.72195e-05	153	0	1	0	2	0	0	0	0	10	7	9	11
WP_392732978.1	gamma-glutamyltransferase [Stenotrophomonas rhizophila]	6.5	60885	F236800.dat	E24991_Pres-047_AABA2_28	346	22.3	9	9	12	3.72834	5.98976e-05	227	7	2	7	5	2	2	5	0	5	4	8	4
WP_141057703.1	MdtA/MuxA family multidrug efflux RND transporter periplasmic adaptor subunit [Stenotrophomonas rhizophila]	7	41903	F236803.dat	E24994_Pres-047_W_S3_31	274	30.4	9	9	12	1.57507	2.53042e-05	66	0	2	0	5	0	2	0	0	7	6	9	6
WP_141056919.1	SDR family oxidoreductase [Stenotrophomonas rhizophila]	10.4	49953	F236792.dat	E24985_Pres-047_WT_A2_22	342	17.2	9	9	12	0.68064	1.09348e-05	34	0	0	0	0	0	0	0	0	0	0	0	0
WP_141057214.1	MULTISPECIES: hypothetical protein [Stenotrophomonas]	5.2	15045	F236799.dat	E24990_Pres-047_AABA1_27	558	68.1	9	9	11	47.5241	0.000763498	715	7	11	5	11	11	13	6	7	20	25	21	18
WP_038686440.1	MULTISPECIES: adenylate kinase [Stenotrophomonas]	4.9	19784	F236810.dat	E25002_Pres-047_W_E2_38	563	62	9	9	11	26.0311	0.000418203	515	1	12	1	11	7	8	1	1	11	17	13	7
WP_128096740.1	MULTISPECIES: DUF2461 domain-containing protein [Stenotrophomonas]	9.2	26559	F236795.dat	E24986_Pres-047_hcp_A1_23	377	42.5	9	9	11	14.7219	0.000236515	391	5	5	8	5	3	4	7	2	13	11	11	12
WP_141057591.1	YceI family protein [Stenotrophomonas rhizophila]	9.1	19555	F236791.dat	E24984_Pres-047_WT_A1_21	447	61.2	9	9	11	12.2219	0.000196351	239	0	6	4	8	4	4	1	0	5	7	4	4
WP_038691618.1	DUF4194 domain-containing protein [Stenotrophomonas rhizophila]	5.1	25684	F236810.dat	E25002_Pres-047_W_E2_38	511	53.2	9	9	11	11.7972	0.000189528	303	0	2	1	4	0	2	1	1	6	11	13	8
WP_141059001.1	phosphatase PAP2 family protein [Stenotrophomonas rhizophila]	7.1	29679	F236818.dat	E25009_Pres-047_W_S5_45	344	34.9	9	9	11	11.5233	0.000185128	342	4	5	8	7	4	5	4	1	10	10	11	10
WP_137190751.1	TatD family hydrolase [Stenotrophomonas rhizophila]	5.8	30410	F236771.dat	E24963_Pres-047_WS_S1_1	419	40.6	9	9	11	10.194	0.000163772	310	16	6	17	5	4	4	13	3	6	12	8	8
WP_141057500.1	30S ribosomal protein S6--L-glutamate ligase [Stenotrophomonas rhizophila]	10	31808	F236795.dat	E24986_Pres-047_hcp_A1_23	384	26.9	9	9	11	10.1861	0.000163645	324	7	4	7	4	0	2	6	0	13	7	9	11
WP_141059322.1	zinc-binding alcohol dehydrogenase family protein [Stenotrophomonas rhizophila]	6.3	36801	F236796.dat	E24987_Pres-047_hcp_A2_24	349	26.5	9	9	11	8.34216	0.000134021	307	7	9	10	8	4	10	11	3	7	10	8	12
WP_241658979.1	hypothetical protein [Stenotrophomonas rhizophila]	5.4	23500	F236801.dat	E24992_Pres-047_W_S1_29	412	61.1	9	9	11	8.17021	0.000131259	192	1	3	1	4	0	1	0	1	13	9	15	8
WP_141059582.1	LPS export ABC transporter permease LptG [Stenotrophomonas rhizophila]	9.9	40291	F236795.dat	E24986_Pres-047_hcp_A1_23	459	28.3	9	9	11	6.8998	0.000110849	278	2	1	1	2	0	0	2	0	9	4	4	10
WP_141056871.1	5'-nucleotidase [Stenotrophomonas rhizophila]	5.6	34324	F236809.dat	E25001_Pres-047_W_E1_37	353	31.4	9	9	11	6.84652	0.000109993	235	0	2	0	3	0	3	0	0	9	10	10	4
WP_141057493.1	hypothetical protein [Stenotrophomonas rhizophila]	6.9	28614	F236816.dat	E25008_Pres-047__H_E4_44	343	43.8	9	9	11	6.7799	0.000108922	194	1	0	0	1	0	0	0	1	12	9	9	6
WP_038686731.1	7-carboxy-7-deazaguanine synthase QueE [Stenotrophomonas rhizophila]	5.6	25805	F236810.dat	E25002_Pres-047_W_E2_38	303	42.2	9	9	11	6.39411	0.000102725	165	0	1	0	1	1	0	0	0	6	6	7	6
WP_141059239.1	homoserine O-acetyltransferase [Stenotrophomonas rhizophila]	5	39840	F236791.dat	E24984_Pres-047_WT_A1_21	471	35.7	9	9	11	5.64759	9.07313e-05	225	0	1	4	4	4	1	1	0	7	7	6	6
WP_141058145.1	histone [Stenotrophomonas rhizophila]	11.2	33041	F236804.dat	E24995_Pres-047_W_S4_32	521	24.5	9	9	11	5.5991	8.99524e-05	185	0	0	0	0	0	0	0	0	11	7	5	16
WP_137189498.1	alpha/beta fold hydrolase [Stenotrophomonas rhizophila]	9.4	31672	F236795.dat	E24986_Pres-047_hcp_A1_23	283	38.4	9	9	11	4.51503	7.25362e-05	143	0	1	0	2	0	1	0	1	6	5	4	4
WP_141058985.1	Hsp70 family protein [Stenotrophomonas rhizophila]	5.8	49031	F236809.dat	E25001_Pres-047_W_E1_37	434	26.8	9	9	11	3.34482	5.37362e-05	164	0	4	2	3	1	2	1	0	2	3	6	3
WP_141057999.1	DNA-3-methyladenine glycosylase [Stenotrophomonas rhizophila]	9.6	21693	F236795.dat	E24986_Pres-047_hcp_A1_23	339	52.8	9	9	11	1.61342	2.59205e-05	35	0	0	0	0	0	0	0	0	0	0	0	0
WP_392732058.1	TIM-barrel domain-containing protein [Stenotrophomonas rhizophila]	6	121316	F236792.dat	E24985_Pres-047_WT_A2_22	287	9.6	9	9	11	0.304989	4.89979e-06	37	0	0	0	0	0	0	0	0	0	0	1	0
WP_017355264.1	MULTISPECIES: 50S ribosomal protein L20 [Stenotrophomonas]	11.7	13363	F236810.dat	E25002_Pres-047_W_E2_38	606	49.6	9	9	10	175.11	0.00281323	2340	26	26	31	36	25	26	29	12	50	59	55	62
WP_137191471.1	MULTISPECIES: TonB-system energizer ExbB [Stenotrophomonas]	5.6	26906	F236799.dat	E24990_Pres-047_AABA1_27	870	35.6	9	9	10	142.087	0.0022827	3823	41	48	37	50	42	48	41	38	92	83	83	141
WP_017355413.1	MULTISPECIES: 50S ribosomal protein L29 [Stenotrophomonas]	10.6	7183	F236816.dat	E25008_Pres-047__H_E4_44	405	57.4	9	9	10	93.9719	0.0015097	675	1	7	2	3	4	5	1	3	12	25	20	19
WP_017355894.1	MULTISPECIES: cell division topological specificity factor MinE [Stenotrophomonas]	5.6	9687	F236809.dat	E25001_Pres-047_W_E1_37	370	82.6	9	9	10	39.6408	0.000636848	384	2	5	3	4	4	6	2	2	15	14	10	13
WP_038687396.1	elongation factor P [Stenotrophomonas rhizophila]	4.9	20829	F236805.dat	E24997_Pres-047_H_S1_33	470	38.1	9	9	10	23.5249	0.000377939	490	5	7	5	7	4	7	3	5	12	16	19	13
WP_141057496.1	hypothetical protein [Stenotrophomonas rhizophila]	5.4	19692	F236791.dat	E24984_Pres-047_WT_A1_21	624	62.8	9	9	10	23.055	0.000370391	454	5	4	1	2	2	1	1	0	15	14	15	15
WP_141058369.1	low molecular weight protein-tyrosine-phosphatase [Stenotrophomonas rhizophila]	8.6	16233	F236810.dat	E25002_Pres-047_W_E2_38	435	79.3	9	9	10	22.8547	0.000367172	371	1	1	1	2	1	0	0	0	11	11	9	12
WP_137191328.1	lysophospholipid acyltransferase family protein [Stenotrophomonas rhizophila]	10.4	22231	F236809.dat	E25001_Pres-047_W_E1_37	472	65	9	9	10	21.5915	0.000346878	480	1	1	1	3	2	1	1	0	15	19	12	14
WP_141058702.1	uracil phosphoribosyltransferase [Stenotrophomonas rhizophila]	5.6	22524	F236795.dat	E24986_Pres-047_hcp_A1_23	328	48.3	9	9	10	15.0062	0.000241082	338	1	4	1	4	2	3	1	2	9	10	9	8
WP_038687173.1	HIT domain-containing protein [Stenotrophomonas rhizophila]	5.9	15724	F236795.dat	E24986_Pres-047_hcp_A1_23	503	83.6	9	9	10	14.6909	0.000236017	231	10	4	6	3	0	0	4	0	8	8	10	2
WP_141058900.1	ferredoxin--NADP reductase [Stenotrophomonas rhizophila]	5.6	27069	F236816.dat	E25008_Pres-047__H_E4_44	388	43.8	9	9	10	12.4866	0.000200604	338	1	4	4	8	4	4	2	0	13	12	12	11
WP_137191671.1	hypothetical protein [Stenotrophomonas rhizophila]	10	19089	F236796.dat	E24987_Pres-047_hcp_A2_24	522	60.3	9	9	10	9.63906	0.000154856	184	1	1	0	1	1	1	0	0	10	9	7	6
WP_392732960.1	glutathione peroxidase [Stenotrophomonas rhizophila]	9.2	19075	F236795.dat	E24986_Pres-047_hcp_A1_23	393	65.7	9	9	10	9.59371	0.000154128	183	0	0	0	0	0	1	0	0	7	5	6	8
WP_038690178.1	MULTISPECIES: phosphate regulon transcriptional regulator PhoB [Stenotrophomonas]	6.1	25845	F236809.dat	E25001_Pres-047_W_E1_37	473	50.2	9	9	10	8.9379	0.000143592	231	0	0	0	2	0	1	0	0	12	8	9	8
WP_038689731.1	MULTISPECIES: response regulator transcription factor [Stenotrophomonas]	5.1	23176	F236800.dat	E24991_Pres-047_AABA2_28	427	51.2	9	9	10	8.62962	0.000138639	200	0	0	0	0	0	0	0	0	8	9	9	7
WP_038690893.1	tRNA (adenosine(37)-N6)-threonylcarbamoyltransferase complex transferase subunit TsaD [Stenotrophomonas rhizophila]	5.6	35918	F236820.dat	E25011_Pres-047_H_S5_47	410	32	9	9	10	8.10179	0.000130159	291	2	4	1	3	2	3	0	0	7	10	10	16
WP_141058479.1	dTDP-glucose 4,6-dehydratase [Stenotrophomonas rhizophila]	5.4	38144	F236815.dat	E25007_Pres-047__H_E3_43	349	24.5	9	9	10	7.62898	0.000122563	291	1	6	3	7	4	3	1	1	6	9	11	12
WP_141056908.1	N-formylglutamate deformylase [Stenotrophomonas rhizophila]	5.8	31356	F236790.dat	E24983_Pres-047_HS_S6_20	379	33.5	9	9	10	7.33512	0.000117842	230	16	4	13	5	4	1	8	1	4	7	7	7
WP_141059478.1	bestrophin family protein [Stenotrophomonas rhizophila]	6.2	33625	F236804.dat	E24995_Pres-047_W_S4_32	407	38	9	9	10	6.89963	0.000110846	232	6	2	8	4	2	3	6	0	8	5	7	15
WP_038689323.1	MULTISPECIES: ABC transporter ATP-binding protein [Stenotrophomonas]	5.2	41404	F236792.dat	E24985_Pres-047_WT_A2_22	374	31	9	9	10	6.64187	0.000106705	275	4	3	6	2	1	2	1	0	9	7	6	12
WP_141057920.1	DUF4136 domain-containing protein [Stenotrophomonas rhizophila]	9.3	18929	F236796.dat	E24987_Pres-047_hcp_A2_24	555	63.7	9	9	10	6.12816	9.8452e-05	116	0	0	0	0	0	0	0	0	0	0	1	1
WP_141058792.1	bacterioferritin [Stenotrophomonas rhizophila]	5.2	18702	F236816.dat	E25008_Pres-047__H_E4_44	319	54.9	9	9	10	5.34702	8.59026e-05	100	0	0	0	0	0	0	0	0	0	1	2	1
WP_141057430.1	S41 family peptidase [Stenotrophomonas rhizophila]	9.7	36306	F236813.dat	E25005_Pres-047__H_E1_41	388	27.6	9	9	10	3.71839	5.97378e-05	135	0	0	0	0	0	0	0	0	7	3	7	2
WP_392732920.1	prolyl oligopeptidase family serine peptidase [Stenotrophomonas rhizophila]	5.5	28165	F236792.dat	E24985_Pres-047_WT_A2_22	467	55.1	9	9	10	2.87591	4.62029e-05	81	0	0	0	0	0	0	0	0	4	2	4	1
WP_038691046.1	MULTISPECIES: ABC transporter ATP-binding protein [Stenotrophomonas]	6.2	25066	F236791.dat	E24984_Pres-047_WT_A1_21	381	55.9	9	9	10	2.79263	4.48649e-05	70	0	0	0	0	0	0	0	0	4	2	2	2
WP_141056924.1	MULTISPECIES: chemotaxis protein CheB [Stenotrophomonas]	6.4	34651	F236791.dat	E24984_Pres-047_WT_A1_21	441	37.8	9	9	10	1.93357	3.10637e-05	67	0	0	0	0	0	0	0	0	0	0	0	0
WP_141057783.1	hypothetical protein [Stenotrophomonas rhizophila]	6.8	35106	F236796.dat	E24987_Pres-047_hcp_A2_24	424	34.6	9	9	10	1.16789	1.87628e-05	41	0	0	0	0	0	0	0	0	0	0	0	0
WP_141058002.1	tyrosinase family protein [Stenotrophomonas rhizophila]	6.8	59545	F236791.dat	E24984_Pres-047_WT_A1_21	360	22.2	9	9	10	0.722143	1.16016e-05	43	0	0	0	0	0	0	0	0	0	0	0	0
WP_002804494.1	MULTISPECIES: 30S ribosomal protein S18 [Pseudomonadota]	10.2	8954	F236799.dat	E24990_Pres-047_AABA1_27	621	68.4	9	9	9	202.368	0.00325114	1812	16	28	14	26	21	25	14	17	40	52	53	49
WP_017356068.1	MULTISPECIES: 30S ribosomal protein S16 [Stenotrophomonas]	10.2	9597	F236799.dat	E24990_Pres-047_AABA1_27	629	67.4	9	9	9	181.515	0.00291613	1742	11	15	14	17	14	16	7	7	39	45	43	43
WP_017355412.1	MULTISPECIES: 50S ribosomal protein L16 [Stenotrophomonas]	10.6	15462	F236810.dat	E25002_Pres-047_W_E2_38	748	65.7	9	9	9	157.354	0.00252796	2433	15	32	26	38	33	33	26	24	44	59	53	60
WP_002808376.1	MULTISPECIES: 30S ribosomal protein S21 [Bacteria]	11.2	8609	F236800.dat	E24991_Pres-047_AABA2_28	412	59.2	9	9	9	133.233	0.00214045	1147	7	9	6	6	6	15	4	7	32	30	27	29
WP_128096756.1	MULTISPECIES: Slp family lipoprotein [Stenotrophomonas]	8.5	19081	F236795.dat	E24986_Pres-047_hcp_A1_23	456	36.8	9	9	9	46.1192	0.000740927	880	15	14	18	15	12	18	16	11	23	29	26	27
WP_141059402.1	S-formylglutathione hydrolase [Stenotrophomonas rhizophila]	5.7	30012	F236787.dat	E24980_Pres-047_WS_S5_17	399	42.8	9	9	9	15.094	0.000242492	453	18	5	16	8	2	2	15	1	12	10	12	13
WP_141058508.1	phosphoglycolate phosphatase [Stenotrophomonas rhizophila]	4.6	23324	F236787.dat	E24980_Pres-047_WS_S5_17	393	43.1	9	9	9	13.8913	0.00022317	324	14	4	13	5	2	1	8	0	5	8	7	10
WP_038689147.1	MULTISPECIES: protein-L-isoaspartate(D-aspartate) O-methyltransferase [Stenotrophomonas]	6.4	24126	F236809.dat	E25001_Pres-047_W_E1_37	457	45.8	9	9	9	12.8078	0.000205763	309	0	3	1	5	2	2	1	0	11	14	8	8
WP_141056859.1	DUF2884 family protein [Stenotrophomonas rhizophila]	5	20432	F236791.dat	E24984_Pres-047_WT_A1_21	477	63.1	9	9	9	8.12451	0.000130524	166	1	1	0	1	0	1	1	0	6	12	8	7
WP_141057196.1	MULTISPECIES: SDR family NAD(P)-dependent oxidoreductase [Stenotrophomonas]	5.8	27980	F236792.dat	E24985_Pres-047_WT_A2_22	400	46.2	9	9	9	5.82559	9.3591e-05	163	0	0	0	0	0	0	0	0	4	6	5	4
WP_038689279.1	MULTISPECIES: cytochrome bc complex cytochrome b subunit [Stenotrophomonas]	9.2	47363	F236791.dat	E24984_Pres-047_WT_A1_21	443	22.4	9	9	9	5.67954	9.12446e-05	269	5	4	5	5	2	4	8	2	10	1	4	11
WP_038686970.1	MULTISPECIES: carbon starvation CstA family protein [Stenotrophomonas]	9.1	74465	F236804.dat	E24995_Pres-047_W_S4_32	487	14.1	9	9	9	5.35822	8.60825e-05	399	12	9	10	8	6	6	8	5	14	9	7	22
WP_141058436.1	IclR family transcriptional regulator C-terminal domain-containing protein [Stenotrophomonas rhizophila]	9.1	30847	F236795.dat	E24986_Pres-047_hcp_A1_23	335	31.7	9	9	9	4.27918	6.87472e-05	132	0	1	0	1	0	0	0	0	4	5	4	6
WP_392732923.1	alpha/beta hydrolase [Stenotrophomonas rhizophila]	6	34086	F236813.dat	E25005_Pres-047__H_E1_41	349	46.5	9	9	9	3.84322	6.17432e-05	131	0	2	0	3	2	3	0	0	2	3	4	2
WP_038689989.1	MULTISPECIES: magnesium transporter [Stenotrophomonas]	4.6	49275	F236791.dat	E24984_Pres-047_WT_A1_21	553	33.3	9	9	9	3.40944	5.47743e-05	168	1	3	2	2	2	3	0	0	4	3	1	11
WP_392732280.1	cytochrome c oxidase subunit II [Stenotrophomonas rhizophila]	8.9	34352	F236792.dat	E24985_Pres-047_WT_A2_22	421	44.6	9	9	9	3.28947	5.2847e-05	113	1	1	1	0	0	1	3	0	3	1	2	2
WP_181406108.1	DUF4142 domain-containing protein [Stenotrophomonas rhizophila]	9.8	20684	F236791.dat	E24984_Pres-047_WT_A1_21	366	55.9	9	9	9	2.36898	3.80589e-05	49	0	0	0	0	0	0	0	0	0	0	0	0
WP_038687367.1	MULTISPECIES: M48 family metallopeptidase [Stenotrophomonas]	6	32902	F236791.dat	E24984_Pres-047_WT_A1_21	398	47.7	9	9	9	1.73242	2.78321e-05	57	0	0	0	0	0	0	0	0	1	0	0	1
WP_038690435.1	YgcG family protein [Stenotrophomonas rhizophila]	9.3	30118	F236791.dat	E24984_Pres-047_WT_A1_21	428	36	9	9	9	1.29491	2.08033e-05	39	0	0	0	0	0	0	0	0	0	0	0	0
WP_038688443.1	flagellar hook-associated protein FlgL [Stenotrophomonas rhizophila]	4.8	42357	F236786.dat	E24978_Pres-047_HS_E4_16	467	37	9	9	9	0.779092	1.25165e-05	33	0	0	1	0	0	0	0	0	0	0	0	0
WP_181406179.1	sensor histidine kinase [Stenotrophomonas rhizophila]	7.3	53174	F236795.dat	E24986_Pres-047_hcp_A1_23	374	21.7	9	9	9	0.733441	1.17831e-05	39	0	0	0	0	0	0	0	0	0	0	0	0
WP_038689379.1	phosphate ABC transporter substrate-binding protein PstS [Stenotrophomonas rhizophila]	9.4	35573	F236809.dat	E25001_Pres-047_W_E1_37	321	30.4	9	9	9	0.449779	7.22593e-06	16	0	0	0	0	0	0	0	0	0	0	0	0
WP_141058456.1	tRNA preQ1(34) S-adenosylmethionine ribosyltransferase-isomerase QueA [Stenotrophomonas rhizophila]	6.1	38820	F236809.dat	E25001_Pres-047_W_E1_37	312	29.4	8	8	15	7.18702	0.000115463	279	1	4	1	5	3	6	3	1	10	7	8	8
WP_141059106.1	3-isopropylmalate dehydrogenase [Stenotrophomonas rhizophila]	5.1	37046	F236771.dat	E24963_Pres-047_WS_S1_1	362	28	8	8	15	6.53242	0.000104947	242	9	3	10	5	2	1	9	0	4	5	5	6
WP_141057172.1	nuclease PIN [Stenotrophomonas rhizophila]	9.1	52666	F236792.dat	E24985_Pres-047_WT_A2_22	473	25.7	8	8	15	3.60764	5.79585e-05	190	4	2	8	3	3	2	5	0	6	4	7	8
WP_141056885.1	EF-P lysine aminoacylase EpmA [Stenotrophomonas rhizophila]	5.4	34825	F236805.dat	E24997_Pres-047_H_S1_33	440	31.5	8	8	14	11.0266	0.000177147	384	5	8	11	8	8	5	5	1	8	7	8	13
WP_141057098.1	thiol:disulfide interchange protein DsbG [Stenotrophomonas rhizophila]	7.7	29107	F236815.dat	E25007_Pres-047__H_E3_43	408	39.1	8	8	14	8.79514	0.000141298	256	1	6	1	4	2	3	1	0	14	15	13	9
WP_038686370.1	LpxL/LpxP family Kdo(2)-lipid IV(A) lauroyl/palmitoleoyl acyltransferase [Stenotrophomonas rhizophila]	9.9	35182	F236797.dat	E24988_Pres-047_Mock1_25	382	35	8	8	14	8.72605	0.000140188	307	3	1	6	2	2	1	4	0	9	6	8	9
WP_141059140.1	ribosome small subunit-dependent GTPase A [Stenotrophomonas rhizophila]	6.5	39594	F236799.dat	E24990_Pres-047_AABA1_27	485	29.6	8	8	14	8.03152	0.00012903	318	0	5	0	6	2	3	0	0	9	9	8	12
WP_141058821.1	hypothetical protein [Stenotrophomonas rhizophila]	5	41055	F236816.dat	E25008_Pres-047__H_E4_44	455	27.8	8	8	14	4.94459	7.94372e-05	203	1	5	1	8	5	5	1	3	5	3	6	9
WP_141058246.1	nitrogen regulation protein NR(I) [Stenotrophomonas rhizophila]	6.1	52004	F236791.dat	E24984_Pres-047_WT_A1_21	489	25.3	8	8	14	3.76894	6.05499e-05	196	0	3	0	3	1	1	0	0	5	6	7	7
WP_141058268.1	hypothetical protein [Stenotrophomonas rhizophila]	10.7	63700	F236800.dat	E24991_Pres-047_AABA2_28	327	17.9	8	8	14	1.30298	2.09331e-05	83	1	2	0	1	1	1	0	0	3	1	1	2
WP_141057257.1	hypothetical protein [Stenotrophomonas rhizophila]	9.4	18624	F236810.dat	E25002_Pres-047_W_E2_38	323	38.9	8	8	13	23.1959	0.000372653	432	10	6	6	9	7	4	6	2	12	11	13	7
WP_141057240.1	putative signal transducing protein [Stenotrophomonas rhizophila]	11.1	18892	F236802.dat	E24993_Pres-047_W_S2_30	371	57.4	8	8	13	16.7267	0.000268722	316	1	4	1	3	2	2	1	1	9	12	11	12
WP_141058266.1	MoxR family ATPase [Stenotrophomonas rhizophila]	5.9	35585	F236790.dat	E24983_Pres-047_HS_S6_20	443	37.6	8	8	13	10.7911	0.000173364	384	5	8	5	9	7	11	4	1	15	8	11	8
WP_141057258.1	PAAR domain-containing protein [Stenotrophomonas rhizophila]	5.3	39418	F236813.dat	E25005_Pres-047__H_E1_41	347	28.2	8	8	13	7.91517	0.000127161	312	15	6	10	5	2	2	5	1	6	7	6	9
WP_141057389.1	DUF4105 domain-containing protein [Stenotrophomonas rhizophila]	8.8	36328	F236797.dat	E24988_Pres-047_Mock1_25	316	27.4	8	8	13	4.76217	7.65066e-05	173	4	1	6	3	1	1	8	0	4	1	2	3
WP_141059049.1	exodeoxyribonuclease V subunit alpha [Stenotrophomonas rhizophila]	6.7	67914	F236803.dat	E24994_Pres-047_W_S3_31	239	12.7	8	8	13	3.76947	6.05585e-05	256	2	6	3	7	2	2	2	1	7	8	11	8
WP_038686602.1	SLC13 family permease [Stenotrophomonas rhizophila]	9	65667	F236792.dat	E24985_Pres-047_WT_A2_22	382	14.5	8	8	13	2.68019	4.30586e-05	176	2	3	2	6	1	4	3	2	3	3	5	7
WP_141059498.1	SIS domain-containing protein [Stenotrophomonas rhizophila]	5.1	41492	F236791.dat	E24984_Pres-047_WT_A1_21	520	31.2	8	8	13	2.21729	3.56219e-05	92	0	0	1	1	0	0	1	0	0	1	2	1
WP_258317424.1	DPP IV N-terminal domain-containing protein [Stenotrophomonas rhizophila]	6.7	88524	F236797.dat	E24988_Pres-047_Mock1_25	252	10.8	8	8	13	2.01075	3.23038e-05	178	5	3	1	3	1	4	1	3	7	4	7	5
WP_137190924.1	M48 family metalloprotease [Stenotrophomonas rhizophila]	8.7	59105	F236792.dat	E24985_Pres-047_WT_A2_22	296	17.4	8	8	13	1.84418	2.96276e-05	109	0	0	0	1	0	0	0	0	2	2	3	2
WP_141057398.1	ATP-dependent DNA helicase RecG [Stenotrophomonas rhizophila]	8.9	75988	F236815.dat	E25007_Pres-047__H_E3_43	246	10.7	8	8	13	1.72396	2.76962e-05	131	1	2	0	3	1	3	0	0	3	4	2	4
WP_137189625.1	DUF2968 domain-containing protein [Stenotrophomonas rhizophila]	7.9	26313	F236814.dat	E25006_Pres-047__H_E2_42	496	47.9	8	8	12	11.7812	0.000189272	310	1	3	1	3	0	3	3	0	13	8	12	7
WP_141059571.1	16S rRNA (adenine(1518)-N(6)/adenine(1519)-N(6))-dimethyltransferase RsmA [Stenotrophomonas rhizophila]	8.7	30047	F236792.dat	E24985_Pres-047_WT_A2_22	412	30.4	8	8	12	11.0826	0.000178048	333	0	2	0	6	1	0	0	0	10	11	10	10
WP_038688507.1	protein phosphatase CheZ [Stenotrophomonas rhizophila]	4.8	22240	F236810.dat	E25002_Pres-047_W_E2_38	343	52.9	8	8	12	9.08273	0.000145919	202	0	0	0	2	0	2	0	0	8	7	10	2
WP_137188755.1	dTMP kinase [Stenotrophomonas rhizophila]	5.6	24100	F236809.dat	E25001_Pres-047_W_E1_37	290	35.1	8	8	12	8.21577	0.00013199	198	0	0	0	1	1	0	0	0	10	5	6	6
WP_141059207.1	acyl-CoA dehydrogenase family protein [Stenotrophomonas rhizophila]	6.1	40850	F236804.dat	E24995_Pres-047_W_S4_32	370	31	8	8	12	5.82619	9.36007e-05	238	12	5	12	6	1	0	9	0	12	7	8	14
WP_181406122.1	MULTISPECIES: SIR2 family protein [Stenotrophomonas]	7.7	68566	F236804.dat	E24995_Pres-047_W_S4_32	326	15.6	8	8	12	2.63979	4.24096e-05	181	1	3	1	3	3	3	2	0	8	1	3	8
WP_137189613.1	helix-turn-helix domain-containing protein [Stenotrophomonas rhizophila]	8.2	35981	F236792.dat	E24985_Pres-047_WT_A2_22	418	26.9	8	8	12	1.36183	2.18785e-05	49	0	0	0	0	0	0	0	0	2	1	0	0
WP_141059377.1	TonB-dependent receptor [Stenotrophomonas rhizophila]	5	96576	F236791.dat	E24984_Pres-047_WT_A1_21	211	9.3	8	8	12	0.165673	2.66161e-06	16	0	0	0	0	0	0	0	1	0	0	0	0
WP_128097914.1	MULTISPECIES: F0F1 ATP synthase subunit delta [Stenotrophomonas]	5	18300	F236802.dat	E24993_Pres-047_W_S2_30	404	61.7	8	8	11	27.5956	0.000443337	505	11	8	10	6	5	3	4	2	16	17	19	11
WP_137191766.1	SIMPL domain-containing protein [Stenotrophomonas rhizophila]	9.2	25464	F236803.dat	E24994_Pres-047_W_S3_31	565	50.4	8	8	11	19.7141	0.000316717	502	8	7	11	8	8	6	7	4	14	18	18	13
WP_038689150.1	MULTISPECIES: 5'/3'-nucleotidase SurE [Stenotrophomonas]	5.1	27841	F236802.dat	E24993_Pres-047_W_S2_30	490	35.9	8	8	11	18.462	0.000296601	514	6	9	6	8	5	6	5	3	16	21	21	17
WP_137190405.1	DUF484 family protein [Stenotrophomonas rhizophila]	5.7	24422	F236796.dat	E24987_Pres-047_hcp_A2_24	397	45.3	8	8	11	14.3723	0.000230898	351	0	0	0	0	0	0	0	0	13	17	12	12
WP_038687851.1	MULTISPECIES: oligoribonuclease [Stenotrophomonas]	5.6	21208	F236795.dat	E24986_Pres-047_hcp_A1_23	308	42.3	8	8	11	11.5522	0.000185593	245	6	3	8	4	2	1	3	0	3	7	5	4
WP_141059625.1	aminoacyl-tRNA hydrolase [Stenotrophomonas rhizophila]	9	20955	F236812.dat	E25004_Pres-047_W_E4_40	325	57.3	8	8	11	11.5486	0.000185533	242	0	0	0	1	0	1	0	0	4	9	5	5
WP_038689063.1	MULTISPECIES: response regulator [Stenotrophomonas]	5.6	23364	F236805.dat	E24997_Pres-047_H_S1_33	269	44.7	8	8	11	8.47458	0.000136148	198	1	3	0	2	2	1	0	0	8	11	12	11
WP_141057668.1	glycosyltransferase family 2 protein [Stenotrophomonas rhizophila]	9.5	30665	F236804.dat	E24995_Pres-047_W_S4_32	257	31.6	8	8	11	8.21784	0.000132024	252	5	3	5	3	1	4	4	0	6	5	9	9
WP_141058001.1	prolyl aminopeptidase [Stenotrophomonas rhizophila]	5.9	35623	F236771.dat	E24963_Pres-047_WS_S1_1	256	21.8	8	8	11	8.08466	0.000129884	288	10	4	12	8	5	3	10	1	9	6	8	8
WP_141056873.1	aldo/keto reductase [Stenotrophomonas rhizophila]	10	35525	F236805.dat	E24997_Pres-047_H_S1_33	441	34.1	8	8	11	5.68614	9.13506e-05	202	0	3	0	2	1	1	0	0	7	5	6	8
WP_141057313.1	type 1 glutamine amidotransferase domain-containing protein [Stenotrophomonas rhizophila]	5.3	18815	F236796.dat	E24987_Pres-047_hcp_A2_24	558	50.6	8	8	11	5.15546	8.2825e-05	97	0	0	0	1	0	1	1	0	0	0	0	1
WP_141059181.1	Nudix family hydrolase [Stenotrophomonas rhizophila]	6.4	34958	F236792.dat	E24985_Pres-047_WT_A2_22	285	23.7	8	8	11	4.71995	7.58283e-05	165	1	1	2	3	1	2	1	0	10	5	6	7
WP_141057166.1	ferredoxin reductase [Stenotrophomonas rhizophila]	9.4	38843	F236812.dat	E25004_Pres-047_W_E4_40	462	34.6	8	8	11	2.90915	4.67369e-05	113	0	0	0	0	0	0	0	0	0	0	1	0
WP_141059488.1	DUF4129 domain-containing protein [Stenotrophomonas rhizophila]	9.1	60477	F236799.dat	E24990_Pres-047_AABA1_27	351	21.3	8	8	11	2.89366	4.64881e-05	175	2	1	2	1	0	0	1	0	6	2	4	5
WP_141059308.1	phosphate regulon sensor histidine kinase PhoR [Stenotrophomonas rhizophila]	8.5	49804	F236809.dat	E25001_Pres-047_W_E1_37	305	23.1	8	8	11	2.75078	4.41927e-05	137	0	0	0	1	1	1	1	0	7	3	9	6
WP_141057368.1	DUF3488 and transglutaminase-like domain-containing protein [Stenotrophomonas rhizophila]	10.3	71532	F236791.dat	E24984_Pres-047_WT_A1_21	416	16	8	8	11	0.936644	1.50476e-05	67	2	0	1	2	0	0	1	0	3	1	1	2
WP_392732101.1	efflux RND transporter permease subunit [Stenotrophomonas rhizophila]	5.8	113518	F236819.dat	E25010_Pres-047_W_S6_46	264	8.8	8	8	11	0.334749	5.3779e-06	38	0	0	0	1	1	0	0	0	0	0	0	3
WP_038689021.1	MULTISPECIES: hypothetical protein [Stenotrophomonas]	5.2	17551	F236799.dat	E24990_Pres-047_AABA1_27	602	75.5	8	8	10	128.597	0.00206597	2257	29	44	36	49	36	38	34	26	67	85	63	73
WP_038685462.1	MULTISPECIES: ParA family protein [Stenotrophomonas]	5	28315	F236802.dat	E24993_Pres-047_W_S2_30	558	45.3	8	8	10	19.7069	0.000316601	558	8	10	10	9	7	10	10	2	18	19	17	20
WP_038686128.1	lactoylglutathione lyase [Stenotrophomonas rhizophila]	5.4	19360	F236771.dat	E24963_Pres-047_WS_S1_1	324	36.6	8	8	10	18.595	0.000298739	360	15	6	13	7	4	0	3	1	9	11	12	10
WP_038690991.1	DUF1456 family protein [Stenotrophomonas rhizophila]	6.9	17757	F236809.dat	E25001_Pres-047_W_E1_37	362	47.4	8	8	10	15.9374	0.000256042	283	0	0	1	2	0	1	0	0	10	15	9	15
WP_141057801.1	haloacid dehalogenase-like hydrolase [Stenotrophomonas rhizophila]	9.1	26089	F236799.dat	E24990_Pres-047_AABA1_27	370	36.1	8	8	10	12.994	0.000208755	339	3	3	3	5	3	3	5	0	12	11	10	10
WP_141057239.1	enoyl-CoA hydratase/isomerase family protein [Stenotrophomonas rhizophila]	6.4	28210	F236801.dat	E24992_Pres-047_W_S1_29	458	57.5	8	8	10	12.3715	0.000198754	349	4	6	6	8	3	4	4	2	12	11	15	11
WP_141057881.1	hypothetical protein [Stenotrophomonas rhizophila]	4.5	20783	F236810.dat	E25002_Pres-047_W_E2_38	390	54.8	8	8	10	12.0772	0.000194026	251	1	4	2	4	2	3	3	3	6	10	11	9
WP_141057675.1	GYF domain-containing protein [Stenotrophomonas rhizophila]	4.4	28031	F236815.dat	E25007_Pres-047__H_E3_43	356	34.7	8	8	10	11.63	0.000186841	326	5	6	5	11	5	9	6	2	12	15	12	14
WP_137189800.1	restriction endonuclease [Stenotrophomonas rhizophila]	9.2	37090	F236791.dat	E24984_Pres-047_WT_A1_21	339	27.9	8	8	10	10.461	0.000168062	388	6	6	7	8	3	6	6	3	13	9	9	12
WP_038690720.1	flagellar motor stator protein MotA [Stenotrophomonas rhizophila]	6.1	30567	F236795.dat	E24986_Pres-047_hcp_A1_23	343	36.3	8	8	10	9.09478	0.000146112	278	2	2	1	1	1	1	1	1	6	3	5	9
WP_038692404.1	MULTISPECIES: HTH-type transcriptional repressor FabR [Stenotrophomonas]	5.8	24080	F236803.dat	E24994_Pres-047_W_S3_31	276	41.2	8	8	10	7.93189	0.00012743	191	0	0	0	1	0	0	0	0	7	4	9	6
WP_141059468.1	hypothetical protein [Stenotrophomonas rhizophila]	6.3	22075	F236805.dat	E24997_Pres-047_H_S1_33	333	66.8	8	8	10	7.88222	0.000126632	174	0	2	0	4	1	2	1	0	5	9	8	8
WP_141059189.1	16S rRNA (cytidine(1402)-2'-O)-methyltransferase [Stenotrophomonas rhizophila]	6	28960	F236801.dat	E24992_Pres-047_W_S1_29	274	43.6	8	8	10	7.73481	0.000124264	224	1	2	1	2	1	2	1	2	12	8	7	6
WP_141059431.1	rod shape-determining protein MreC [Stenotrophomonas rhizophila]	6.5	39209	F236815.dat	E25007_Pres-047__H_E3_43	304	25	8	8	10	7.49828	0.000120464	294	4	7	4	5	5	6	3	2	9	10	9	9
WP_137191079.1	glycosyltransferase family 2 protein [Stenotrophomonas rhizophila]	8.5	30234	F236804.dat	E24995_Pres-047_W_S4_32	332	34.9	8	8	10	5.62281	9.03332e-05	170	0	1	1	4	1	2	0	0	5	4	4	10
WP_141058824.1	ectonucleotide pyrophosphatase/phosphodiesterase [Stenotrophomonas rhizophila]	6.1	44962	F236808.dat	E25000_Pres-047_H_S4_36	276	24.9	8	8	10	5.47129	8.78989e-05	246	2	6	4	7	6	7	3	2	4	7	9	7
WP_137189171.1	ABC transporter ATP-binding protein [Stenotrophomonas rhizophila]	5.9	38811	F236809.dat	E25001_Pres-047_W_E1_37	386	36.8	8	8	10	4.4575	7.16119e-05	173	3	0	3	3	0	1	0	0	11	8	10	9
WP_038687998.1	type VI secretion system baseplate subunit TssG [Stenotrophomonas rhizophila]	8.5	40520	F236810.dat	E25002_Pres-047_W_E2_38	328	30	8	8	10	4.44225	7.1367e-05	180	1	2	1	3	2	2	1	0	8	3	7	5
WP_137189961.1	EF-P beta-lysylation protein EpmB [Stenotrophomonas rhizophila]	6.8	37786	F236814.dat	E25006_Pres-047__H_E2_42	410	27.5	8	8	10	3.46689	5.56973e-05	131	0	1	1	1	0	0	0	0	1	1	3	1
WP_038688653.1	MULTISPECIES: ATP phosphoribosyltransferase [Stenotrophomonas]	5.1	32832	F236791.dat	E24984_Pres-047_WT_A1_21	302	33.3	8	8	10	2.71077	4.35499e-05	89	0	0	0	0	1	0	1	0	1	1	1	1
WP_141059609.1	hypothetical protein [Stenotrophomonas rhizophila]	7.1	34871	F236791.dat	E24984_Pres-047_WT_A1_21	300	32.9	8	8	10	1.86401	2.99463e-05	65	0	0	0	0	0	0	0	0	0	2	4	0
WP_141057288.1	Gfo/Idh/MocA family protein [Stenotrophomonas rhizophila]	5.9	39847	F236796.dat	E24987_Pres-047_hcp_A2_24	402	28.9	8	8	10	1.78182	2.86257e-05	71	0	0	1	1	0	0	0	0	6	2	2	5
WP_141057305.1	alpha-glucosidase [Stenotrophomonas rhizophila]	5.1	60352	F236791.dat	E24984_Pres-047_WT_A1_21	341	22.3	8	8	10	1.75636	2.82168e-05	106	1	0	1	1	0	0	1	0	2	1	0	5
WP_141059238.1	cytochrome C biogenesis protein [Stenotrophomonas rhizophila]	5.8	35505	F236792.dat	E24985_Pres-047_WT_A2_22	336	24.6	8	8	10	1.38009	2.21718e-05	49	0	2	0	0	0	1	0	1	3	1	0	1
WP_141058107.1	LacI family DNA-binding transcriptional regulator [Stenotrophomonas rhizophila]	9.1	37903	F236792.dat	E24985_Pres-047_WT_A2_22	279	30.8	8	8	10	0.897027	1.44112e-05	34	0	0	0	0	0	0	0	0	0	0	0	0
WP_141058848.1	coniferyl aldehyde dehydrogenase [Stenotrophomonas rhizophila]	8.9	51272	F236791.dat	E24984_Pres-047_WT_A1_21	408	22.5	8	8	10	0.741145	1.19069e-05	38	0	0	0	0	0	0	0	0	0	0	1	0
WP_141057504.1	pilin [Stenotrophomonas rhizophila]	8.3	14062	F236802.dat	E24993_Pres-047_W_S2_30	746	71.7	8	8	9	269.165	0.00432427	3785	53	57	66	59	42	53	61	47	94	148	145	199
WP_038690294.1	MULTISPECIES: 50S ribosomal protein L23 [Stenotrophomonas]	10	11148	F236799.dat	E24990_Pres-047_AABA1_27	709	66.7	8	8	9	153.391	0.0024643	1710	13	20	9	21	15	21	9	18	35	43	36	43
WP_038689569.1	MULTISPECIES: GNAT family N-acetyltransferase [Stenotrophomonas]	8.1	19996	F236795.dat	E24986_Pres-047_hcp_A1_23	490	60.2	8	8	9	33.4067	0.000536695	668	7	7	4	10	5	9	3	6	26	21	21	17
WP_137188907.1	thioesterase family protein [Stenotrophomonas rhizophila]	5.9	15073	F236809.dat	E25001_Pres-047_W_E1_37	407	57.8	8	8	9	32.6411	0.000524396	492	9	6	10	5	4	2	7	1	12	14	12	11
WP_369968899.1	methylthioribulose 1-phosphate dehydratase [Stenotrophomonas rhizophila]	5.8	24083	F236791.dat	E24984_Pres-047_WT_A1_21	422	52.3	8	8	9	28.4433	0.000456956	685	20	9	20	9	7	6	18	3	19	22	17	22
WP_038690522.1	MULTISPECIES: 6,7-dimethyl-8-ribityllumazine synthase [Stenotrophomonas]	5.2	16439	F236771.dat	E24963_Pres-047_WS_S1_1	446	76.8	8	8	9	27.7997	0.000446617	457	18	7	13	6	6	3	9	2	16	12	12	13
WP_141058245.1	superoxide dismutase family protein [Stenotrophomonas rhizophila]	5.5	21177	F236796.dat	E24987_Pres-047_hcp_A2_24	478	51.2	8	8	9	24.5077	0.000393729	519	12	13	11	15	10	13	6	10	19	16	20	19
WP_038690206.1	MULTISPECIES: histidine phosphatase family protein [Stenotrophomonas]	5.6	23726	F236809.dat	E25001_Pres-047_W_E1_37	451	50.5	8	8	9	21.8747	0.000351428	519	2	10	7	9	7	7	2	3	14	17	12	17
WP_141058374.1	dTDP-4-dehydrorhamnose 3,5-epimerase [Stenotrophomonas rhizophila]	5.5	21714	F236804.dat	E24995_Pres-047_W_S4_32	376	72.4	8	8	9	20.77	0.000333681	451	2	8	3	8	3	2	1	2	10	13	12	17
WP_141058749.1	rRNA maturation RNase YbeY [Stenotrophomonas rhizophila]	5.3	17608	F236809.dat	E25001_Pres-047_W_E1_37	349	41	8	8	9	17.7192	0.000284668	312	3	3	2	4	3	3	0	1	11	7	9	12
WP_137189423.1	MULTISPECIES: PilZ domain-containing protein [Stenotrophomonas]	6	21720	F236809.dat	E25001_Pres-047_W_E1_37	366	49.5	8	8	9	16.7587	0.000269238	364	8	5	9	6	3	5	6	4	9	11	10	7
WP_141058367.1	YjbF family lipoprotein [Stenotrophomonas rhizophila]	9.5	24787	F236810.dat	E25002_Pres-047_W_E2_38	419	53.9	8	8	9	15.5727	0.000250183	386	4	2	4	6	2	1	6	0	10	9	12	10
WP_137190559.1	50S ribosomal protein L11 methyltransferase [Stenotrophomonas rhizophila]	4.1	32857	F236809.dat	E25001_Pres-047_W_E1_37	561	38.2	8	8	9	15.3696	0.000246921	505	4	8	8	10	8	6	4	4	15	18	18	17
WP_038689968.1	HAD family hydrolase [Stenotrophomonas rhizophila]	6.2	19301	F236787.dat	E24980_Pres-047_WS_S5_17	367	59.3	8	8	9	13.2118	0.000212253	255	7	1	6	3	1	1	3	0	8	7	8	7
WP_137189448.1	hypothetical protein [Stenotrophomonas rhizophila]	4.5	16980	F236810.dat	E25002_Pres-047_W_E2_38	402	50.6	8	8	9	11.0718	0.000177875	188	1	2	0	2	0	0	0	0	4	2	4	0
WP_141058964.1	ribosome biogenesis factor YjgA [Stenotrophomonas rhizophila]	5.1	23078	F236802.dat	E24993_Pres-047_W_S2_30	281	36.6	8	8	9	10.8762	0.000174731	251	0	2	0	2	0	2	0	2	11	13	9	7
WP_137189798.1	FHA domain-containing protein [Stenotrophomonas rhizophila]	6.5	29324	F236816.dat	E25008_Pres-047__H_E4_44	334	38.3	8	8	9	10.401	0.000167098	305	2	6	5	5	2	4	3	1	10	9	9	12
WP_181406277.1	endonuclease/exonuclease/phosphatase family protein [Stenotrophomonas rhizophila]	7.2	26396	F236800.dat	E24991_Pres-047_AABA2_28	356	40.4	8	8	9	9.88786	0.000158853	261	0	1	0	2	0	1	0	0	7	8	6	6
WP_137190202.1	dicarboxylate/amino acid:cation symporter [Stenotrophomonas rhizophila]	6	46113	F236791.dat	E24984_Pres-047_WT_A1_21	411	17.3	8	8	9	7.74185	0.000124377	357	4	6	7	9	2	5	7	2	11	7	4	12
WP_141057988.1	2,3-dihydro-2,3-dihydroxybenzoate dehydrogenase [Stenotrophomonas rhizophila]	6	25604	F236804.dat	E24995_Pres-047_W_S4_32	398	38.3	8	8	9	7.14732	0.000114825	183	12	4	7	7	3	3	7	0	12	10	11	12
WP_141058715.1	endonuclease/exonuclease/phosphatase family protein [Stenotrophomonas rhizophila]	6.2	32074	F236773.dat	E24965_Pres-047_WS_S3_3	259	36.5	8	8	9	7.07738	0.000113702	227	11	4	14	14	3	3	10	1	5	7	7	7
WP_141057661.1	GAD-like domain-containing protein [Stenotrophomonas rhizophila]	4.8	25828	F236812.dat	E25004_Pres-047_W_E4_40	307	39.2	8	8	9	5.49791	8.83266e-05	142	1	0	1	0	0	0	0	0	10	4	7	5
WP_137188965.1	DUF4019 domain-containing protein [Stenotrophomonas rhizophila]	10.7	18605	F236791.dat	E24984_Pres-047_WT_A1_21	380	39	8	8	9	5.3749	8.63504e-05	100	1	0	0	1	0	0	0	0	3	1	2	1
WP_137189669.1	SDR family NAD(P)-dependent oxidoreductase [Stenotrophomonas rhizophila]	5.6	25807	F236796.dat	E24987_Pres-047_hcp_A2_24	401	50.8	8	8	9	3.56492	5.72723e-05	92	2	1	3	2	0	0	1	0	2	2	1	3
WP_141058886.1	magnesium transporter [Stenotrophomonas rhizophila]	5	49724	F236804.dat	E24995_Pres-047_W_S4_32	372	20.4	8	8	9	3.47921	5.58952e-05	173	2	5	2	7	2	6	2	2	6	8	7	15
WP_141058243.1	uroporphyrinogen-III C-methyltransferase [Stenotrophomonas rhizophila]	5	35577	F236815.dat	E25007_Pres-047__H_E3_43	279	34.9	8	8	9	3.28864	5.28337e-05	117	0	0	0	1	0	0	0	0	0	7	6	1
WP_141058459.1	histidinol dehydrogenase [Stenotrophomonas rhizophila]	5	44472	F236787.dat	E24980_Pres-047_WS_S5_17	437	23	8	8	9	2.54092	4.08212e-05	113	3	1	5	3	1	0	2	0	2	1	2	4
WP_038691173.1	GGDEF domain-containing protein [Stenotrophomonas rhizophila]	5.6	38287	F236804.dat	E24995_Pres-047_W_S4_32	421	30.5	8	8	9	2.27231	3.65058e-05	87	0	2	0	3	1	1	0	0	7	4	4	9
WP_141057777.1	LacI family DNA-binding transcriptional regulator [Stenotrophomonas rhizophila]	8.8	36503	F236792.dat	E24985_Pres-047_WT_A2_22	259	32.2	8	8	9	2.1916	3.52092e-05	80	1	0	0	0	0	0	0	0	3	2	2	2
WP_038686977.1	MULTISPECIES: pirin family protein [Stenotrophomonas]	5.7	31435	F236791.dat	E24984_Pres-047_WT_A1_21	260	36.6	8	8	9	1.65421	2.65757e-05	52	4	0	3	0	0	0	1	0	1	0	1	0
WP_141058370.1	undecaprenyl-phosphate glucose phosphotransferase [Stenotrophomonas rhizophila]	9.6	52728	F236800.dat	E24991_Pres-047_AABA2_28	295	20.3	8	8	9	1.61205	2.58983e-05	85	0	0	0	0	0	0	1	0	2	0	1	1
WP_141057926.1	DUF2092 domain-containing protein [Stenotrophomonas rhizophila]	6	28773	F236796.dat	E24987_Pres-047_hcp_A2_24	423	39.5	8	8	9	1.4597	2.34508e-05	42	0	0	0	0	0	0	0	0	0	0	0	0
WP_141057294.1	hydroxypyruvate isomerase family protein [Stenotrophomonas rhizophila]	6.3	32428	F236795.dat	E24986_Pres-047_hcp_A1_23	288	39.6	8	8	9	0.863451	1.38718e-05	28	1	0	0	0	0	0	0	0	0	0	0	0
WP_137189881.1	glycine zipper 2TM domain-containing protein [Stenotrophomonas rhizophila]	9.2	16340	F236796.dat	E24987_Pres-047_hcp_A2_24	564	65	8	8	8	84.2105	0.00135288	1376	19	28	15	34	23	30	19	23	34	44	36	33
WP_137190441.1	OmpW family protein [Stenotrophomonas rhizophila]	5.5	22747	F236799.dat	E24990_Pres-047_AABA1_27	544	34.9	8	8	8	72.8008	0.00116958	1656	45	32	41	31	15	17	32	18	54	51	56	39
WP_141057994.1	hypothetical protein [Stenotrophomonas rhizophila]	11.3	11060	F236806.dat	E24998_Pres-047_H_S2_34	394	70.7	8	8	8	60.5787	0.000973226	670	14	16	10	17	15	18	10	9	32	27	25	29
WP_137189221.1	outer membrane protein assembly factor BamE [Stenotrophomonas rhizophila]	9.8	14891	F236807.dat	E24999_Pres-047_H_S3_35	402	65.6	8	8	8	53.6566	0.000862019	799	19	12	17	17	10	17	19	10	16	19	20	17
WP_038687236.1	MULTISPECIES: NADH-quinone oxidoreductase subunit NuoE [Stenotrophomonas]	5.5	19445	F236809.dat	E25001_Pres-047_W_E1_37	481	48	8	8	8	30.0334	0.000482502	584	13	11	11	10	5	1	7	1	13	17	20	19
WP_141057812.1	ribulose-phosphate 3-epimerase [Stenotrophomonas rhizophila]	5.6	24096	F236771.dat	E24963_Pres-047_WS_S1_1	415	37.8	8	8	8	29.922	0.000480711	721	30	15	22	10	6	6	22	7	16	19	19	19
WP_137188993.1	3-hydroxyacyl-ACP dehydratase FabZ [Stenotrophomonas rhizophila]	6.8	17081	F236821.dat	E25012_Pres-047_H_S6_48	488	52.6	8	8	8	28.3941	0.000456166	485	15	5	11	6	4	0	9	1	8	6	12	18
WP_141057323.1	DUF2271 domain-containing protein [Stenotrophomonas rhizophila]	9.4	18574	F236787.dat	E24980_Pres-047_WS_S5_17	422	60.5	8	8	8	23.689	0.000380576	440	12	12	12	9	9	6	9	5	13	15	15	13
WP_137190175.1	large-conductance mechanosensitive channel protein MscL [Stenotrophomonas rhizophila]	8	14969	F236796.dat	E24987_Pres-047_hcp_A2_24	336	45.3	8	8	8	20.9099	0.000335928	313	5	4	2	2	3	3	3	2	13	11	11	9
WP_038685832.1	MULTISPECIES: cell division ATP-binding protein FtsE [Stenotrophomonas]	9.6	25125	F236802.dat	E24993_Pres-047_W_S2_30	339	39	8	8	8	17.8706	0.000287101	449	4	8	4	10	7	6	4	4	13	17	14	15
WP_038691997.1	polyhydroxyalkanoate synthesis repressor PhaR [Stenotrophomonas rhizophila]	5.1	19726	F236795.dat	E24986_Pres-047_hcp_A1_23	465	62.1	8	8	8	16.1716	0.000259804	319	1	1	0	1	0	0	1	2	14	12	13	13
WP_141059208.1	alginate O-acetyltransferase AlgF [Stenotrophomonas rhizophila]	10.1	22539	F236805.dat	E24997_Pres-047_H_S1_33	391	43	8	8	8	15.6174	0.000250901	352	2	4	0	6	0	5	1	4	18	20	15	18
WP_141057501.1	hypothetical protein [Stenotrophomonas rhizophila]	9.6	17755	F236816.dat	E25008_Pres-047__H_E4_44	357	58.6	8	8	8	14.3622	0.000230735	255	1	1	0	0	0	0	0	0	12	10	12	7
WP_137189316.1	class I SAM-dependent methyltransferase [Stenotrophomonas rhizophila]	5	28208	F236771.dat	E24963_Pres-047_WS_S1_1	337	36.7	8	8	8	12.656	0.000203325	357	14	7	10	5	3	3	7	1	8	12	10	8
WP_141058124.1	SPOR domain-containing protein [Stenotrophomonas rhizophila]	9.5	29038	F236786.dat	E24978_Pres-047_HS_E4_16	389	29.6	8	8	8	12.0187	0.000193087	349	5	12	2	10	9	8	1	6	8	10	10	9
WP_141058477.1	dTDP-4-dehydrorhamnose 3,5-epimerase [Stenotrophomonas rhizophila]	5	20552	F236790.dat	E24983_Pres-047_HS_S6_20	351	56.2	8	8	8	9.92604	0.000159467	204	4	0	5	1	1	0	4	0	5	6	4	6
WP_137189874.1	NADPH-dependent FMN reductase [Stenotrophomonas rhizophila]	6.6	20033	F236795.dat	E24986_Pres-047_hcp_A1_23	405	44.6	8	8	8	9.78386	0.000157183	196	5	3	7	4	0	1	3	0	5	5	5	4
WP_038690124.1	3-deoxy-D-manno-octulosonic acid kinase [Stenotrophomonas rhizophila]	10.7	28571	F236795.dat	E24986_Pres-047_hcp_A1_23	375	32.9	8	8	8	9.06514	0.000145636	259	3	3	4	3	0	0	2	0	7	7	7	11
WP_137191473.1	M48 family metallopeptidase [Stenotrophomonas rhizophila]	8.5	28154	F236791.dat	E24984_Pres-047_WT_A1_21	678	44	8	8	8	7.3169	0.00011755	206	1	3	0	4	0	3	3	2	4	5	5	4
WP_038688511.1	MULTISPECIES: flagellar motor protein [Stenotrophomonas]	6.8	26455	F236795.dat	E24986_Pres-047_hcp_A1_23	350	30.9	8	8	8	6.57721	0.000105666	174	1	0	2	1	0	0	1	0	7	2	2	3
WP_141058187.1	anti-sigma factor domain-containing protein [Stenotrophomonas rhizophila]	5.2	27123	F236791.dat	E24984_Pres-047_WT_A1_21	276	38.3	8	8	8	4.97733	7.99632e-05	135	0	1	2	0	0	1	2	0	7	5	3	4
WP_137189877.1	GNAT family N-acetyltransferase [Stenotrophomonas rhizophila]	5.7	20610	F236796.dat	E24987_Pres-047_hcp_A2_24	338	54.1	8	8	8	3.59049	5.7683e-05	74	2	0	1	0	0	0	0	0	2	1	0	2
WP_141058893.1	NAD(P)/FAD-dependent oxidoreductase [Stenotrophomonas rhizophila]	5.3	31178	F236787.dat	E24980_Pres-047_WS_S5_17	220	47.3	8	8	8	3.39983	5.462e-05	106	8	2	3	4	2	0	4	0	3	2	0	3
WP_141059630.1	tetratricopeptide repeat protein [Stenotrophomonas rhizophila]	6.9	60643	F236816.dat	E25008_Pres-047__H_E4_44	327	17.9	8	8	8	3.10011	4.98048e-05	188	1	2	0	2	4	2	0	0	5	4	5	5
WP_137191580.1	response regulator [Stenotrophomonas rhizophila]	6	26054	F236803.dat	E24994_Pres-047_W_S3_31	407	48.5	8	8	8	2.57158	4.13137e-05	67	0	0	0	0	0	0	0	0	5	6	11	4
WP_141059090.1	hypothetical protein [Stenotrophomonas rhizophila]	9.4	18091	F236796.dat	E24987_Pres-047_hcp_A2_24	364	48.5	8	8	8	2.48742	3.99617e-05	45	0	0	0	0	0	0	0	0	2	0	2	2
WP_141058180.1	lipocalin family protein [Stenotrophomonas rhizophila]	9.2	20165	F236791.dat	E24984_Pres-047_WT_A1_21	327	44.4	8	8	8	1.98364	3.18681e-05	40	0	0	0	0	0	0	0	0	1	2	0	0
WP_038690730.1	Na+/H+ antiporter [Stenotrophomonas rhizophila]	9.7	59338	F236804.dat	E24995_Pres-047_W_S4_32	249	12.4	8	8	8	1.97176	3.16772e-05	117	0	1	2	2	1	1	2	1	5	0	0	8
WP_181406161.1	DUF11 domain-containing protein [Stenotrophomonas rhizophila]	6.7	71904	F236792.dat	E24985_Pres-047_WT_A2_22	683	22.3	8	8	8	1.22385	1.96618e-05	88	0	0	0	0	0	0	0	0	0	0	0	0
WP_141059353.1	type VI secretion system Vgr family protein [Stenotrophomonas rhizophila]	4.8	101931	F236813.dat	E25005_Pres-047__H_E1_41	1782	50.7	32	7	40	11.6549	0.000187242	1188	12	14	6	12	9	8	6	1	45	25	33	34
WP_392731641.1	type VI secretion system Vgr family protein [Stenotrophomonas rhizophila]	5	98448	F236797.dat	E24988_Pres-047_Mock1_25	1634	49.3	32	7	38	10.6554	0.000171184	1049	11	12	6	10	8	8	6	1	39	20	30	31
WP_141059047.1	exodeoxyribonuclease V subunit gamma [Stenotrophomonas rhizophila]	5.7	122275	F236811.dat	E25003_Pres-047_W_E3_39	252	8.6	7	7	21	1.01411	1.62921e-05	124	0	1	2	1	2	1	0	0	4	1	3	3
WP_141057367.1	glycosyltransferase family 39 protein [Stenotrophomonas rhizophila]	9.5	67313	F236806.dat	E24998_Pres-047_H_S2_34	316	16.3	7	7	15	3.35745	5.39391e-05	226	6	4	6	5	3	5	6	1	7	4	3	7
WP_141057660.1	PAAR domain-containing protein [Stenotrophomonas rhizophila]	8.7	66847	F236801.dat	E24992_Pres-047_W_S1_29	488	18.6	10	7	14	2.13921	3.43675e-05	143	5	3	1	1	1	1	1	0	13	2	7	5
WP_137190447.1	hydroxymethylbilane synthase [Stenotrophomonas rhizophila]	5.7	31966	F236802.dat	E24993_Pres-047_W_S2_30	372	30	7	7	13	16.236	0.000260839	519	12	8	10	10	6	7	10	4	14	15	15	14
WP_141059168.1	MULTISPECIES: methyltransferase domain-containing protein [Stenotrophomonas]	5.3	30961	F236790.dat	E24983_Pres-047_HS_S6_20	321	34.5	7	7	13	11.2399	0.000180575	348	3	5	4	7	5	3	3	1	9	8	9	11
WP_038689137.1	23S rRNA (uridine(2552)-2'-O)-methyltransferase RlmE [Stenotrophomonas rhizophila]	9.3	23688	F236809.dat	E25001_Pres-047_W_E1_37	296	34.8	7	7	13	7.34549	0.000118009	174	0	1	0	1	1	1	0	0	5	4	7	6
WP_141059487.1	DUF4350 domain-containing protein [Stenotrophomonas rhizophila]	8.6	44605	F236800.dat	E24991_Pres-047_AABA2_28	230	18.7	7	7	13	2.26432	3.63774e-05	101	0	0	0	0	0	0	0	0	6	2	4	1
WP_141059627.1	lipoprotein insertase outer membrane protein LolB [Stenotrophomonas rhizophila]	5.4	24007	F236809.dat	E25001_Pres-047_W_E1_37	317	41.4	7	7	12	12.7046	0.000204106	305	2	6	4	6	4	6	3	4	7	12	8	6
WP_141058121.1	Fic family protein [Stenotrophomonas rhizophila]	6	41645	F236806.dat	E24998_Pres-047_H_S2_34	362	21.2	7	7	12	4.58638	7.36825e-05	191	3	2	0	3	1	2	0	1	4	9	6	8
WP_141057565.1	ATP-dependent DNA helicase [Stenotrophomonas rhizophila]	5.4	74467	F236815.dat	E25007_Pres-047__H_E3_43	228	12.4	7	7	12	1.50402	2.41629e-05	112	0	1	0	1	0	1	0	0	3	2	2	6
WP_137191332.1	SCP2 domain-containing protein [Stenotrophomonas rhizophila]	6.9	22985	F236809.dat	E25001_Pres-047_W_E1_37	343	39.9	7	7	11	8.5273	0.000136995	196	0	1	0	1	1	1	0	0	8	9	10	8
WP_038690108.1	MULTISPECIES: recombination mediator RecR [Stenotrophomonas]	6.1	21784	F236816.dat	E25008_Pres-047__H_E4_44	245	37.2	7	7	11	8.30885	0.000133486	181	0	1	0	1	1	0	0	0	6	6	4	5
WP_038686146.1	methionine ABC transporter ATP-binding protein [Stenotrophomonas rhizophila]	6.1	36351	F236799.dat	E24990_Pres-047_AABA1_27	397	38.5	7	7	11	7.29003	0.000117118	265	3	3	7	6	3	4	6	0	7	4	4	6
WP_038691127.1	sigma-70 family RNA polymerase sigma factor [Stenotrophomonas rhizophila]	6.2	21243	F236792.dat	E24985_Pres-047_WT_A2_22	316	50.8	7	7	11	6.26089	0.000100584	133	0	0	1	1	0	2	0	0	6	6	4	6
WP_141058564.1	PD-(D/E)XK motif protein [Stenotrophomonas rhizophila]	5.6	37092	F236815.dat	E25007_Pres-047__H_E3_43	404	25.7	7	7	11	6.01208	9.6587e-05	223	1	4	3	4	3	3	1	1	6	2	5	7
WP_141058346.1	threonine synthase [Stenotrophomonas rhizophila]	5.7	45150	F236804.dat	E24995_Pres-047_W_S4_32	358	27.7	7	7	11	5.47065	8.78888e-05	247	6	4	7	6	3	4	6	1	8	6	8	10
WP_141059321.1	pseudouridine synthase [Stenotrophomonas rhizophila]	9.9	30305	F236791.dat	E24984_Pres-047_WT_A1_21	198	35.7	7	7	11	4.32272	6.94466e-05	131	0	2	2	1	0	1	1	0	2	5	4	6
WP_258317378.1	sigma-E factor negative regulatory protein [Stenotrophomonas rhizophila]	10.1	30476	F236796.dat	E24987_Pres-047_hcp_A2_24	343	36.5	7	7	11	2.23126	3.58464e-05	68	1	1	0	0	0	1	1	1	0	0	0	0
WP_141057218.1	DNA repair protein RadA [Stenotrophomonas rhizophila]	6.7	48734	F236791.dat	E24984_Pres-047_WT_A1_21	285	18.5	7	7	11	1.84676	2.96691e-05	90	0	1	0	2	0	1	0	0	1	3	1	5
WP_141057230.1	DUF262 domain-containing protein [Stenotrophomonas rhizophila]	5.6	72335	F236812.dat	E25004_Pres-047_W_E4_40	332	13.3	7	7	11	1.06449	1.71016e-05	77	0	0	0	0	0	0	0	0	1	0	1	0
WP_128095606.1	MULTISPECIES: MarR family winged helix-turn-helix transcriptional regulator [Stenotrophomonas]	6	18113	F236802.dat	E24993_Pres-047_W_S2_30	323	42.3	7	7	10	25.2305	0.00040534	457	5	5	8	8	4	4	5	1	14	16	16	11
WP_141057396.1	ribonuclease PH [Stenotrophomonas rhizophila]	5.7	26095	F236773.dat	E24965_Pres-047_WS_S3_3	371	37.6	7	7	10	20.0805	0.000322603	524	17	10	16	13	10	8	15	3	9	12	8	15
WP_038687387.1	protease HtpX [Stenotrophomonas rhizophila]	9.4	30751	F236816.dat	E25008_Pres-047__H_E4_44	431	27.1	7	7	10	17.3328	0.00027846	533	10	5	6	8	6	8	7	5	15	15	12	13
WP_141059272.1	acetoacetyl-CoA reductase [Stenotrophomonas rhizophila]	6.4	26457	F236805.dat	E24997_Pres-047_H_S1_33	417	29.3	7	7	10	17.0087	0.000273254	450	6	9	4	8	5	7	3	4	10	13	16	15
WP_038689702.1	MULTISPECIES: acyl-CoA thioesterase II [Stenotrophomonas]	6.1	33907	F236809.dat	E25001_Pres-047_W_E1_37	429	27.8	7	7	10	16.0734	0.000258227	545	5	10	8	10	8	9	8	3	16	16	17	15
WP_038688943.1	MULTISPECIES: SsrA-binding protein SmpB [Stenotrophomonas]	10.1	19166	F236807.dat	E24999_Pres-047_H_S3_35	322	36.5	7	7	10	15.0788	0.000242248	289	1	1	0	3	1	2	1	0	8	11	9	8
WP_141058058.1	hypothetical protein [Stenotrophomonas rhizophila]	5.3	26166	F236797.dat	E24988_Pres-047_Mock1_25	291	42.4	7	7	10	7.37598	0.000118499	193	3	4	5	4	3	1	0	1	5	6	4	4
WP_141058385.1	UDP-glucose 4-epimerase GalE [Stenotrophomonas rhizophila]	6.3	36928	F236797.dat	E24988_Pres-047_Mock1_25	462	32.1	7	7	10	6.76993	0.000108762	250	4	2	3	3	3	2	1	1	5	4	4	5
WP_258317528.1	cell division protein FtsQ [Stenotrophomonas rhizophila]	9	39459	F236773.dat	E24965_Pres-047_WS_S3_3	381	30.5	8	7	10	6.25966	0.000100565	247	8	6	14	7	5	7	12	2	3	7	7	9
WP_141058641.1	tetraacyldisaccharide 4'-kinase [Stenotrophomonas rhizophila]	9.8	36838	F236814.dat	E25006_Pres-047__H_E2_42	284	25.6	7	7	10	4.72338	7.58835e-05	174	0	2	3	3	1	1	1	0	5	5	4	6
WP_141057983.1	isochorismate synthase MenF [Stenotrophomonas rhizophila]	6	41322	F236804.dat	E24995_Pres-047_W_S4_32	395	29.5	7	7	10	4.06563	6.53164e-05	168	7	10	13	12	9	7	5	1	6	7	8	12
WP_141057603.1	kinase [Stenotrophomonas rhizophila]	6.4	30810	F236807.dat	E24999_Pres-047_H_S3_35	218	23.9	7	7	10	2.20708	3.54578e-05	68	0	0	0	0	0	0	0	0	4	1	7	4
WP_141058027.1	exo 1,3/1,4-beta-D-glucan glucohydrolase [Stenotrophomonas rhizophila]	5.6	88896	F236792.dat	E24985_Pres-047_WT_A2_22	277	10.3	8	7	10	1.59737	2.56626e-05	142	4	2	2	2	3	3	2	3	3	3	3	4
WP_141058003.1	TFIIB-type zinc ribbon-containing protein [Stenotrophomonas rhizophila]	5.8	49090	F236792.dat	E24985_Pres-047_WT_A2_22	306	20.2	7	7	10	1.26299	2.02905e-05	62	1	1	0	0	0	0	3	0	4	1	1	1
WP_141057900.1	type II and III secretion system protein family protein [Stenotrophomonas rhizophila]	9	48376	F236796.dat	E24987_Pres-047_hcp_A2_24	292	12.9	7	7	10	1.11626	1.79332e-05	54	1	0	0	0	0	0	0	0	2	0	0	1
WP_141058117.1	sensor histidine kinase KdpD [Stenotrophomonas rhizophila]	6.3	96685	F236792.dat	E24985_Pres-047_WT_A2_22	328	10.3	7	7	10	0.403372	6.48037e-06	39	0	0	0	0	0	0	0	0	0	1	1	1
WP_137190031.1	MULTISPECIES: RNA chaperone Hfq [Stenotrophomonas]	5.8	10198	F236801.dat	E24992_Pres-047_W_S1_29	409	77.7	7	7	9	28.8292	0.000463155	294	8	2	9	0	0	0	3	0	15	11	15	6
WP_038686101.1	MULTISPECIES: F0F1 ATP synthase subunit epsilon [Stenotrophomonas]	5.3	15080	F236805.dat	E24997_Pres-047_H_S1_33	349	60	7	7	9	25.6631	0.000412291	387	8	9	6	9	7	5	6	3	11	15	15	13
WP_038690172.1	MULTISPECIES: carboxymuconolactone decarboxylase family protein [Stenotrophomonas]	5.3	14362	F236795.dat	E24986_Pres-047_hcp_A1_23	348	63.8	7	7	9	22.4203	0.000360193	322	1	2	1	2	2	3	1	2	8	9	8	10
WP_038685652.1	MULTISPECIES: DUF1190 domain-containing protein [Stenotrophomonas]	9.1	18913	F236811.dat	E25003_Pres-047_W_E3_39	433	46	7	7	9	22.1012	0.000355067	418	5	11	6	12	7	9	4	7	9	9	9	10
WP_137189161.1	response regulator transcription factor [Stenotrophomonas rhizophila]	5.6	20800	F236802.dat	E24993_Pres-047_W_S2_30	489	69.3	7	7	9	19.5673	0.000314358	407	1	6	2	7	4	4	2	2	15	23	15	16
WP_038690265.1	MULTISPECIES: preprotein translocase subunit SecY [Stenotrophomonas]	9.9	47959	F236811.dat	E25003_Pres-047_W_E3_39	383	14.6	7	7	9	17.8486	0.000286746	856	15	21	13	18	11	13	14	14	28	18	16	23
WP_038688917.1	MULTISPECIES: pyridoxal kinase [Stenotrophomonas]	5.2	32246	F236809.dat	E25001_Pres-047_W_E1_37	480	36.4	7	7	9	16.157	0.000259571	521	13	11	17	17	9	10	10	3	8	10	10	13
WP_137188812.1	GNAT family N-acetyltransferase [Stenotrophomonas rhizophila]	5.1	19296	F236809.dat	E25001_Pres-047_W_E1_37	350	41	7	7	9	14.7699	0.000237286	285	1	7	1	1	2	1	0	0	9	8	11	15
WP_141057397.1	guanylate kinase [Stenotrophomonas rhizophila]	5.5	24179	F236800.dat	E24991_Pres-047_AABA2_28	381	37.1	7	7	9	12.3247	0.000198003	298	1	4	3	5	3	3	0	0	9	9	8	9
WP_141059552.1	nitroreductase [Stenotrophomonas rhizophila]	7	20658	F236809.dat	E25001_Pres-047_W_E1_37	367	43.5	7	7	9	11.9082	0.000191311	246	1	2	3	5	1	1	4	0	11	12	10	10
WP_137191817.1	SDR family NAD(P)-dependent oxidoreductase [Stenotrophomonas rhizophila]	7	26073	F236806.dat	E24998_Pres-047_H_S2_34	322	30.7	7	7	9	9.62682	0.00015466	251	4	3	4	4	1	0	3	0	10	9	11	8
WP_038688595.1	MULTISPECIES: elongation factor P-like protein YeiP [Stenotrophomonas]	4.5	20583	F236786.dat	E24978_Pres-047_HS_E4_16	372	35.1	7	7	9	9.08517	0.000145958	187	0	4	3	6	3	4	1	1	7	7	6	3
WP_141057875.1	DUF808 domain-containing protein [Stenotrophomonas rhizophila]	8.6	32528	F236804.dat	E24995_Pres-047_W_S4_32	421	22.8	7	7	9	8.14683	0.000130883	265	2	5	2	4	2	2	2	2	8	4	4	11
WP_181406216.1	maleylacetoacetate isomerase [Stenotrophomonas rhizophila]	5.6	24226	F236795.dat	E24986_Pres-047_hcp_A1_23	201	43.5	7	7	9	7.26492	0.000116715	176	4	3	5	2	0	1	2	1	5	2	4	5
WP_141059266.1	squalene/phytoene synthase family protein [Stenotrophomonas rhizophila]	10.3	25957	F236810.dat	E25002_Pres-047_W_E2_38	313	34	7	7	9	6.97307	0.000112026	181	0	0	0	3	0	1	0	0	3	5	6	4
WP_038685835.1	uracil-DNA glycosylase [Stenotrophomonas rhizophila]	8.6	25969	F236809.dat	E25001_Pres-047_W_E1_37	242	26	7	7	9	6.23821	0.00010022	162	0	0	0	0	0	0	0	0	5	3	5	8
WP_181406281.1	LytTR family DNA-binding domain-containing protein [Stenotrophomonas rhizophila]	6.2	28003	F236804.dat	E24995_Pres-047_W_S4_32	268	24	7	7	9	5.99936	9.63826e-05	168	0	0	0	1	0	0	0	0	8	6	5	8
WP_141057552.1	MliC family protein [Stenotrophomonas rhizophila]	5.1	23386	F236795.dat	E24986_Pres-047_hcp_A1_23	344	35.6	7	7	9	5.94373	9.54889e-05	139	0	3	2	4	1	4	1	0	3	9	4	8
WP_038691340.1	MULTISPECIES: histidine phosphatase family protein [Stenotrophomonas]	4.8	16827	F236771.dat	E24963_Pres-047_WS_S1_1	279	69.6	7	7	9	4.99198	8.01986e-05	84	7	1	10	4	0	0	3	0	1	2	1	1
WP_141058764.1	aminotransferase class V-fold PLP-dependent enzyme [Stenotrophomonas rhizophila]	5.9	43893	F236791.dat	E24984_Pres-047_WT_A1_21	322	25.1	7	7	9	3.69079	5.92944e-05	162	8	3	6	5	2	1	5	0	5	4	4	4
WP_141058079.1	tRNA 2-thiouridine(34) synthase MnmA [Stenotrophomonas rhizophila]	6	41698	F236815.dat	E25007_Pres-047__H_E3_43	230	20.8	7	7	9	3.47739	5.58659e-05	145	1	1	0	2	1	1	0	0	9	4	5	5
WP_141058371.1	glycosyltransferase [Stenotrophomonas rhizophila]	9.4	40779	F236799.dat	E24990_Pres-047_AABA1_27	255	15.9	7	7	9	3.13887	5.04275e-05	128	2	1	2	2	0	0	3	0	0	1	1	2
WP_038688983.1	LysR family transcriptional regulator [Stenotrophomonas rhizophila]	6.3	37529	F236800.dat	E24991_Pres-047_AABA2_28	332	25.6	7	7	9	3.0643	4.92294e-05	115	0	0	1	2	1	1	1	1	2	2	4	2
WP_137191797.1	hypothetical protein [Stenotrophomonas rhizophila]	6.8	24460	F236791.dat	E24984_Pres-047_WT_A1_21	263	35.9	7	7	9	2.98446	4.79469e-05	73	0	0	0	0	0	0	0	0	1	3	5	1
WP_141057791.1	MFS transporter [Stenotrophomonas rhizophila]	9.6	68157	F236804.dat	E24995_Pres-047_W_S4_32	312	13.4	7	7	9	2.49424	4.00712e-05	170	2	3	4	2	2	3	2	0	4	4	3	9
WP_141056975.1	sensor histidine kinase [Stenotrophomonas rhizophila]	6.8	48302	F236804.dat	E24995_Pres-047_W_S4_32	256	15.4	7	7	9	2.27734	3.65866e-05	110	0	1	0	1	0	0	0	0	9	1	1	8
WP_141059614.1	FAD-dependent oxidoreductase [Stenotrophomonas rhizophila]	5.3	51555	F236812.dat	E25004_Pres-047_W_E4_40	251	16	7	7	9	1.62933	2.6176e-05	84	0	0	0	0	1	0	0	0	2	0	2	2
WP_141057508.1	PAS domain-containing sensor histidine kinase [Stenotrophomonas rhizophila]	7.8	58343	F236791.dat	E24984_Pres-047_WT_A1_21	319	16.6	7	7	9	1.14838	1.84493e-05	67	0	1	0	0	0	1	0	0	3	2	1	3
WP_392732918.1	mechanosensitive ion channel family protein [Stenotrophomonas rhizophila]	9.1	41679	F236792.dat	E24985_Pres-047_WT_A2_22	390	20.8	7	7	9	1.0077	1.61892e-05	42	0	0	0	0	0	0	0	0	0	0	0	0
WP_137188986.1	polyhydroxyalkanoate depolymerase [Stenotrophomonas rhizophila]	6.3	49210	F236809.dat	E25001_Pres-047_W_E1_37	286	19.2	7	7	9	0.894127	1.43646e-05	44	0	0	0	0	0	0	0	0	0	0	0	0
WP_141058501.1	HAMP domain-containing sensor histidine kinase [Stenotrophomonas rhizophila]	7.9	53782	F236791.dat	E24984_Pres-047_WT_A1_21	254	16.4	7	7	9	0.539214	8.66274e-06	29	0	0	0	1	0	0	0	0	0	0	0	1
WP_038689075.1	MULTISPECIES: aspartate 1-decarboxylase [Stenotrophomonas]	5.6	13641	F236815.dat	E25007_Pres-047__H_E3_43	322	53.2	7	7	8	40.2463	0.000646577	549	14	8	13	9	5	7	7	5	8	13	18	13
WP_141057127.1	hypothetical protein [Stenotrophomonas rhizophila]	6.8	15890	F236809.dat	E25001_Pres-047_W_E1_37	495	54.6	7	7	8	35.6828	0.000573262	567	2	4	2	9	4	6	2	1	12	30	19	31
WP_019183676.1	MULTISPECIES: ATP-dependent protease subunit HslV [Stenotrophomonas]	6	19492	F236808.dat	E25000_Pres-047_H_S4_36	380	47	7	7	8	31.8079	0.00051101	620	13	11	14	9	8	10	16	9	7	18	14	15
WP_137191706.1	30S ribosome-binding factor RbfA [Stenotrophomonas rhizophila]	5.6	15986	F236809.dat	E25001_Pres-047_W_E1_37	380	53.2	7	7	8	29.2756	0.000470327	468	3	4	4	5	3	2	1	0	11	14	14	14
WP_038690559.1	MULTISPECIES: type II secretion system major pseudopilin GspG [Stenotrophomonas]	8.9	15207	F236791.dat	E24984_Pres-047_WT_A1_21	411	62.7	7	7	8	22.7527	0.000365533	346	3	4	2	3	1	3	0	1	9	10	13	11
WP_137191416.1	I78 family peptidase inhibitor [Stenotrophomonas rhizophila]	5.1	13951	F236802.dat	E24993_Pres-047_W_S2_30	408	57.1	7	7	8	22.7224	0.000365046	317	3	5	2	4	3	4	1	1	10	16	11	8
WP_137191791.1	ribosome silencing factor [Stenotrophomonas rhizophila]	4.7	14601	F236809.dat	E25001_Pres-047_W_E1_37	407	57.5	7	7	8	22.5327	0.000361999	329	1	5	2	4	2	1	1	1	10	12	9	12
WP_141057884.1	hypothetical protein [Stenotrophomonas rhizophila]	5.3	20888	F236816.dat	E25008_Pres-047__H_E4_44	448	44.6	7	7	8	18.1923	0.000292268	380	5	6	5	8	7	8	3	4	12	9	13	9
WP_038690891.1	MULTISPECIES: dihydroneopterin aldolase [Stenotrophomonas]	5.6	13462	F236795.dat	E24986_Pres-047_hcp_A1_23	283	52.1	7	7	8	16.4166	0.00026374	221	2	1	2	2	0	0	0	0	8	5	7	8
WP_038691596.1	ABC transporter ATP-binding protein [Stenotrophomonas rhizophila]	9.2	27693	F236802.dat	E24993_Pres-047_W_S2_30	355	32.1	7	7	8	14.6969	0.000236112	407	5	6	7	9	6	5	5	3	12	12	16	10
WP_141057541.1	tol-pal system-associated acyl-CoA thioesterase [Stenotrophomonas rhizophila]	6.1	16325	F236810.dat	E25002_Pres-047_W_E2_38	294	51.7	7	7	8	14.1501	0.000227328	231	0	0	2	2	2	2	2	0	7	8	6	10
WP_137190993.1	MULTISPECIES: nucleoside deaminase [Stenotrophomonas]	5	20240	F236773.dat	E24965_Pres-047_WS_S3_3	276	37.6	7	7	8	14.081	0.000226219	285	10	6	12	9	4	2	7	2	4	7	7	6
WP_141057436.1	HAD hydrolase-like protein [Stenotrophomonas rhizophila]	5.8	24576	F236796.dat	E24987_Pres-047_hcp_A2_24	267	30.3	7	7	8	12.6953	0.000203956	312	1	3	1	3	2	1	1	1	7	11	10	14
WP_141059522.1	MarR family winged helix-turn-helix transcriptional regulator [Stenotrophomonas rhizophila]	11.4	16457	F236816.dat	E25008_Pres-047__H_E4_44	181	56.5	7	7	8	11.4237	0.000183528	188	3	3	2	3	3	4	1	5	4	6	5	5
WP_137189006.1	Spx/MgsR family RNA polymerase-binding regulatory protein [Stenotrophomonas rhizophila]	9.4	13361	F236802.dat	E24993_Pres-047_W_S2_30	266	70.8	7	7	8	11.077	0.000177958	148	0	0	0	0	0	0	0	0	4	9	6	6
WP_141057539.1	Holliday junction branch migration protein RuvA [Stenotrophomonas rhizophila]	6.6	21005	F236795.dat	E24986_Pres-047_hcp_A1_23	453	45.9	7	7	8	10.1881	0.000163676	214	0	0	0	1	0	0	0	1	9	7	9	7
WP_038690501.1	cell division protein FtsQ/DivIB [Stenotrophomonas rhizophila]	8.9	26992	F236791.dat	E24984_Pres-047_WT_A1_21	351	39.9	7	7	8	10.003	0.000160703	270	2	3	5	4	3	4	3	1	8	9	9	7
WP_038688875.1	MULTISPECIES: YaeQ family protein [Stenotrophomonas]	5.2	21269	F236787.dat	E24980_Pres-047_WS_S5_17	276	48.4	7	7	8	9.87352	0.000158623	210	8	3	6	5	2	1	7	1	3	4	5	5
WP_392731903.1	pilus assembly protein PilP [Stenotrophomonas rhizophila]	4.6	18935	F236796.dat	E24987_Pres-047_hcp_A2_24	324	65.5	7	7	8	9.24214	0.00014848	175	1	2	2	2	2	3	2	2	10	6	5	4
WP_141057175.1	MULTISPECIES: lysozyme inhibitor LprI family protein [Stenotrophomonas]	4.5	25275	F236812.dat	E25004_Pres-047_W_E4_40	524	51.5	7	7	8	8.54599	0.000137296	216	2	0	1	2	0	0	0	0	6	3	7	2
WP_392732203.1	tetratricopeptide repeat protein [Stenotrophomonas rhizophila]	8	23748	F236806.dat	E24998_Pres-047_H_S2_34	302	44.5	7	7	8	7.45326	0.00011974	177	0	2	0	3	1	1	0	0	10	8	8	6
WP_141059600.1	rRNA pseudouridine synthase [Stenotrophomonas rhizophila]	7	26379	F236810.dat	E25002_Pres-047_W_E2_38	230	26.3	7	7	8	6.21707	9.98803e-05	164	0	2	0	0	0	0	0	0	8	4	7	6
WP_392731634.1	hypothetical protein [Stenotrophomonas rhizophila]	9.4	28066	F236812.dat	E25004_Pres-047_W_E4_40	436	32.2	7	7	8	6.16404	9.90284e-05	173	3	3	3	4	1	3	2	3	4	6	4	3
WP_141057440.1	sodium:alanine symporter family protein [Stenotrophomonas rhizophila]	8.4	53969	F236792.dat	E24985_Pres-047_WT_A2_22	400	15.4	7	7	8	4.59523	7.38247e-05	248	5	4	5	4	1	3	6	0	9	5	5	10
WP_038690345.1	YihY family inner membrane protein [Stenotrophomonas rhizophila]	8.7	47770	F236792.dat	E24985_Pres-047_WT_A2_22	262	21.7	7	7	8	2.88884	4.64107e-05	138	3	2	2	1	0	1	2	0	7	2	3	6
WP_392732315.1	hypothetical protein [Stenotrophomonas rhizophila]	5.4	30799	F236798.dat	E24989_Pres-047_Mock2_26	213	21	7	7	8	2.85724	4.59029e-05	88	0	0	0	0	0	0	0	0	2	0	0	1
WP_128096695.1	MULTISPECIES: pyridoxamine 5'-phosphate oxidase family protein [Stenotrophomonas]	4.5	18203	F236795.dat	E24986_Pres-047_hcp_A1_23	381	36.7	7	7	8	2.85667	4.58939e-05	52	0	0	0	0	0	0	0	0	0	0	0	0
WP_141058420.1	tetratricopeptide repeat protein [Stenotrophomonas rhizophila]	8.8	28319	F236795.dat	E24986_Pres-047_hcp_A1_23	235	43	7	7	8	2.33059	3.74421e-05	66	0	0	0	1	0	0	0	0	0	4	4	0
WP_141056921.1	DUF2971 domain-containing protein [Stenotrophomonas rhizophila]	9.2	23665	F236795.dat	E24986_Pres-047_hcp_A1_23	215	38.3	7	7	8	0.971899	1.5614e-05	23	0	0	0	0	0	0	0	0	0	0	0	0
WP_172407465.1	MULTISPECIES: 50S ribosomal protein L33 [Stenotrophomonas]	10.1	6423	F236799.dat	E24990_Pres-047_AABA1_27	379	78.2	7	7	7	91.2346	0.00146573	586	2	5	1	4	4	5	1	2	16	23	16	15
WP_137191338.1	MULTISPECIES: DUF4156 domain-containing protein [Stenotrophomonas]	9.4	11152	F236795.dat	E24986_Pres-047_hcp_A1_23	423	68.6	7	7	7	30.9362	0.000497005	345	2	4	3	4	3	3	2	3	10	11	11	10
WP_141059617.1	hypothetical protein [Stenotrophomonas rhizophila]	6.5	11395	F236795.dat	E24986_Pres-047_hcp_A1_23	466	60.2	7	7	7	26.4151	0.000424372	301	7	5	5	6	4	6	5	2	12	9	8	9
WP_038688505.1	MULTISPECIES: chemotaxis response regulator CheY [Stenotrophomonas]	5.8	14373	F236810.dat	E25002_Pres-047_W_E2_38	348	41.5	7	7	7	26.2297	0.000421394	377	1	1	1	1	1	0	0	0	7	12	12	11
WP_141058475.1	CoA transferase subunit B [Stenotrophomonas rhizophila]	4.8	21859	F236807.dat	E24999_Pres-047_H_S3_35	355	48.6	7	7	7	25.207	0.000404963	551	11	6	13	5	5	3	10	0	19	13	17	15
WP_038691308.1	superoxide dismutase family protein [Stenotrophomonas rhizophila]	8.7	18596	F236806.dat	E24998_Pres-047_H_S2_34	422	66	7	7	7	19.4666	0.00031274	362	4	5	3	7	6	4	3	3	12	12	11	9
WP_241658901.1	type VI secretion system lipoprotein TssJ [Stenotrophomonas rhizophila]	8.5	19487	F236792.dat	E24985_Pres-047_WT_A2_22	352	52.7	7	7	7	16.3186	0.000262166	318	7	8	5	7	5	7	6	3	10	10	9	8
WP_141058686.1	bifunctional 4-hydroxy-2-oxoglutarate aldolase/2-dehydro-3-deoxy-phosphogluconate aldolase [Stenotrophomonas rhizophila]	6.1	22778	F236806.dat	E24998_Pres-047_H_S2_34	449	46.6	7	7	7	16.1998	0.000260258	369	15	2	10	5	1	1	7	1	9	12	13	11
WP_141058731.1	nucleotide exchange factor GrpE [Stenotrophomonas rhizophila]	4.9	18549	F236816.dat	E25008_Pres-047__H_E4_44	262	57.3	7	7	7	14.61	0.000234716	271	1	2	1	2	3	2	2	4	9	9	10	3
WP_141057369.1	histidine triad nucleotide-binding protein [Stenotrophomonas rhizophila]	5.8	13018	F236801.dat	E24992_Pres-047_W_S1_29	223	67.2	7	7	7	12.3675	0.00019869	161	3	3	3	4	1	1	1	0	8	6	6	7
WP_137189071.1	cytochrome c1 [Stenotrophomonas rhizophila]	6.5	27533	F236791.dat	E24984_Pres-047_WT_A1_21	463	32.7	7	7	7	11.9493	0.000191971	329	2	5	3	4	2	2	3	1	15	12	15	6
WP_141057538.1	GNAT family N-acetyltransferase [Stenotrophomonas rhizophila]	5.5	19722	F236796.dat	E24987_Pres-047_hcp_A2_24	378	45.4	7	7	7	11.8142	0.000189801	233	1	4	1	6	3	3	2	0	8	5	7	6
WP_128096163.1	MULTISPECIES: type II toxin-antitoxin system RatA family toxin [Stenotrophomonas]	5.6	15973	F236796.dat	E24987_Pres-047_hcp_A2_24	369	47.2	7	7	7	11.582	0.000186071	185	0	1	0	0	0	0	0	0	9	7	6	7
WP_128095231.1	MULTISPECIES: MlaE family lipid ABC transporter permease subunit [Stenotrophomonas]	6.1	26288	F236804.dat	E24995_Pres-047_W_S4_32	399	28.5	7	7	7	11.4501	0.000183951	301	3	1	6	1	0	0	3	0	11	7	6	13
WP_038689160.1	cell division protein FtsB [Stenotrophomonas rhizophila]	5.1	12960	F236802.dat	E24993_Pres-047_W_S2_30	237	57.4	7	7	7	11.4198	0.000183464	148	0	2	0	0	0	0	0	0	5	9	1	6
WP_141058575.1	hypothetical protein [Stenotrophomonas rhizophila]	10.2	14971	F236816.dat	E25008_Pres-047__H_E4_44	276	67.6	7	7	7	11.2885	0.000181355	169	0	0	0	0	0	0	0	0	5	7	5	5
WP_141059028.1	pyridoxine 5'-phosphate synthase [Stenotrophomonas rhizophila]	5.3	25967	F236806.dat	E24998_Pres-047_H_S2_34	339	33.3	7	7	7	11.168	0.00017942	290	6	7	7	8	4	3	3	3	8	12	11	11
WP_141057682.1	hypothetical protein [Stenotrophomonas rhizophila]	5.6	34722	F236809.dat	E25001_Pres-047_W_E1_37	400	27.2	7	7	7	9.73446	0.000156389	338	2	4	4	4	4	4	2	1	8	11	13	13
WP_137191018.1	NupC/NupG family nucleoside CNT transporter [Stenotrophomonas rhizophila]	8.8	45254	F236782.dat	E24974_Pres-047_WS_E4_12	348	26.9	7	7	7	8.41915	0.000135258	381	10	8	7	11	5	7	10	6	8	6	6	10
WP_141058328.1	acireductone dioxygenase [Stenotrophomonas rhizophila]	5	20867	F236809.dat	E25001_Pres-047_W_E1_37	374	52.4	7	7	7	8.33852	0.000133963	174	0	0	0	3	2	1	0	0	4	5	7	7
WP_141059312.1	UDP-2,3-diacylglucosamine diphosphatase [Stenotrophomonas rhizophila]	5	27305	F236804.dat	E24995_Pres-047_W_S4_32	365	32.4	7	7	7	6.5922	0.000105907	180	4	2	2	3	2	4	3	1	5	7	4	8
WP_137189473.1	heme ABC transporter ATP-binding protein [Stenotrophomonas rhizophila]	5.5	27232	F236771.dat	E24963_Pres-047_WS_S1_1	353	41.8	7	7	7	5.76528	9.2622e-05	157	8	3	8	5	1	3	7	2	7	7	7	8
WP_141058872.1	cytochrome ubiquinol oxidase subunit I [Stenotrophomonas rhizophila]	9.1	51737	F236771.dat	E24963_Pres-047_WS_S1_1	336	12.3	7	7	7	4.79347	7.70095e-05	248	12	8	8	8	4	2	10	3	7	3	4	8
WP_141058717.1	g-type lysozyme inhibitor [Stenotrophomonas rhizophila]	10.2	14088	F236796.dat	E24987_Pres-047_hcp_A2_24	336	45.6	7	7	7	4.25894	6.8422e-05	60	0	0	0	0	0	0	0	0	2	1	2	2
WP_141056929.1	low affinity iron permease family protein [Stenotrophomonas rhizophila]	5.3	15801	F236796.dat	E24987_Pres-047_hcp_A2_24	319	47.6	7	7	7	3.54408	5.69374e-05	56	0	0	0	0	0	0	0	0	0	0	0	0
WP_137191839.1	protein sip-5 [Stenotrophomonas rhizophila]	6.3	16313	F236795.dat	E24986_Pres-047_hcp_A1_23	255	44.8	7	7	7	3.12634	5.02262e-05	51	0	0	0	0	0	0	0	0	1	2	1	1
WP_038692551.1	hypothetical protein [Stenotrophomonas rhizophila]	6.2	23646	F236796.dat	E24987_Pres-047_hcp_A2_24	388	48.5	7	7	7	2.74888	4.41621e-05	65	1	0	0	0	0	0	0	0	2	0	0	1
WP_141057763.1	hypothetical protein [Stenotrophomonas rhizophila]	6.9	35213	F236795.dat	E24986_Pres-047_hcp_A1_23	443	18.6	7	7	7	2.38548	3.8324e-05	84	0	0	0	0	0	0	0	0	1	0	0	0
WP_258317466.1	calcium-binding protein [Stenotrophomonas rhizophila]	7.8	30132	F236814.dat	E25006_Pres-047__H_E2_42	263	33.9	7	7	7	2.28992	3.67888e-05	69	0	0	0	0	0	0	1	0	0	0	0	0
WP_141056925.1	isochorismatase family cysteine hydrolase [Stenotrophomonas rhizophila]	9	19713	F236796.dat	E24987_Pres-047_hcp_A2_24	391	59.9	7	7	7	2.1813	3.50437e-05	43	0	0	0	0	0	0	0	0	0	0	0	0
WP_141058855.1	efflux RND transporter periplasmic adaptor subunit [Stenotrophomonas rhizophila]	5.2	33324	F236805.dat	E24997_Pres-047_H_S1_33	298	33.5	7	7	7	2.1306	3.42291e-05	71	0	2	0	1	2	2	0	0	2	6	6	5
WP_137190130.1	YbaL family putative K(+) efflux transporter [Stenotrophomonas rhizophila]	6.1	59433	F236800.dat	E24991_Pres-047_AABA2_28	260	17	7	7	7	1.9686	3.16266e-05	117	1	1	0	1	1	1	1	0	4	3	2	6
WP_141059416.1	N-acetylglucosamine-6-phosphate deacetylase [Stenotrophomonas rhizophila]	4.8	40065	F236803.dat	E24994_Pres-047_W_S3_31	224	27.2	7	7	7	1.39773	2.24552e-05	56	0	0	1	0	0	0	0	0	1	6	7	3
WP_137191150.1	DUF3016 domain-containing protein [Stenotrophomonas rhizophila]	9.4	21024	F236796.dat	E24987_Pres-047_hcp_A2_24	263	37	7	7	7	1.33181	2.13962e-05	28	0	0	0	0	0	0	0	0	0	1	0	0
WP_141057918.1	DUF2092 domain-containing protein [Stenotrophomonas rhizophila]	5.3	29457	F236796.dat	E24987_Pres-047_hcp_A2_24	351	38.5	7	7	7	1.08633	1.74524e-05	32	0	0	0	0	0	0	0	0	0	0	0	0
WP_141059000.1	hypothetical protein [Stenotrophomonas rhizophila]	7.6	31455	F236792.dat	E24985_Pres-047_WT_A2_22	305	26.6	7	7	7	0.858369	1.37901e-05	27	0	0	0	0	0	0	0	0	0	0	0	0
WP_141057671.1	glycosyltransferase family 39 protein [Stenotrophomonas rhizophila]	10.4	64722	F236795.dat	E24986_Pres-047_hcp_A1_23	258	17.1	7	7	7	0.386267	6.20558e-06	25	0	0	0	0	0	0	0	0	0	0	0	1
WP_038690702.1	pseudouridine synthase [Stenotrophomonas rhizophila]	6.1	25984	F236814.dat	E25006_Pres-047__H_E2_42	240	30.8	6	6	14	5.84975	9.39792e-05	152	0	3	0	2	0	1	0	1	4	6	4	6
WP_141058693.1	lipoprotein-releasing ABC transporter ATP-binding protein LolD [Stenotrophomonas rhizophila]	6.1	25494	F236802.dat	E24993_Pres-047_W_S2_30	420	34.2	6	6	11	15.5723	0.000250177	397	6	6	5	6	3	3	6	2	14	14	9	14
WP_038690839.1	malonic semialdehyde reductase [Stenotrophomonas rhizophila]	5.6	21246	F236800.dat	E24991_Pres-047_AABA2_28	298	39.8	6	6	11	5.69519	9.1496e-05	121	0	1	0	0	0	0	0	0	5	6	7	2
WP_141058733.1	prephenate dehydrogenase [Stenotrophomonas rhizophila]	6.3	40084	F236806.dat	E24998_Pres-047_H_S2_34	249	18.4	6	6	11	4.76499	7.6552e-05	191	5	3	5	5	3	4	4	0	3	5	4	5
WP_141058418.1	molybdopterin-synthase adenylyltransferase MoeB [Stenotrophomonas rhizophila]	5.9	40300	F236804.dat	E24995_Pres-047_W_S4_32	204	20.8	6	6	11	2.92804	4.70404e-05	118	2	2	0	1	1	0	0	0	3	3	3	7
WP_141058896.1	ATP-dependent helicase HrpB [Stenotrophomonas rhizophila]	8.8	91641	F236797.dat	E24988_Pres-047_Mock1_25	219	7.3	6	6	11	1.20034	1.9284e-05	110	0	2	0	0	0	1	0	0	5	3	3	3
WP_141057321.1	TonB-dependent receptor domain-containing protein [Stenotrophomonas rhizophila]	5.2	88437	F236773.dat	E24965_Pres-047_WS_S3_3	205	9.6	6	6	11	0.859369	1.38062e-05	76	3	4	6	3	4	2	3	0	1	4	4	3
WP_181406248.1	LamG-like jellyroll fold domain-containing protein [Stenotrophomonas rhizophila]	5.8	140884	F236792.dat	E24985_Pres-047_WT_A2_22	170	4.4	6	6	11	0.255529	4.10521e-06	36	4	0	0	0	0	0	0	0	3	2	3	1
WP_141058142.1	hypothetical protein [Stenotrophomonas rhizophila]	5.3	25528	F236809.dat	E25001_Pres-047_W_E1_37	325	35.9	6	6	10	8.61799	0.000138452	220	0	0	0	2	0	0	0	0	10	7	9	10
WP_137191097.1	LPS export ABC transporter permease LptF [Stenotrophomonas rhizophila]	9.6	39714	F236795.dat	E24986_Pres-047_hcp_A1_23	342	24.4	6	6	10	7.07559	0.000113673	281	2	4	4	6	1	1	4	1	9	4	6	9
WP_038685763.1	MULTISPECIES: tryptophan 2,3-dioxygenase [Stenotrophomonas]	5.8	34006	F236799.dat	E24990_Pres-047_AABA1_27	234	21.2	6	6	10	4.32277	6.94474e-05	147	5	2	3	3	1	1	5	0	2	6	4	5
WP_141059538.1	PepSY domain-containing protein [Stenotrophomonas rhizophila]	8.8	56616	F236804.dat	E24995_Pres-047_W_S4_32	316	14.6	6	6	10	3.79751	6.10089e-05	215	6	4	7	6	4	5	8	2	7	4	4	8
WP_141057790.1	YccS family putative transporter [Stenotrophomonas rhizophila]	9.4	80578	F236792.dat	E24985_Pres-047_WT_A2_22	239	10.1	6	6	10	0.546055	8.77264e-06	44	1	0	1	1	0	0	1	0	1	0	0	4
WP_141058227.1	cytochrome c family protein [Stenotrophomonas rhizophila]	9.4	13986	F236806.dat	E24998_Pres-047_H_S2_34	283	47.7	6	6	9	19.0905	0.000306699	267	3	2	4	5	3	3	3	0	8	11	13	14
WP_141058316.1	4-hydroxy-tetrahydrodipicolinate reductase [Stenotrophomonas rhizophila]	6.5	25295	F236802.dat	E24993_Pres-047_W_S2_30	411	32.9	6	6	9	12.2949	0.000197524	311	4	3	7	8	3	4	8	3	11	8	6	12
WP_038687418.1	hypothetical protein [Stenotrophomonas rhizophila]	6	20723	F236816.dat	E25008_Pres-047__H_E4_44	314	44.9	6	6	9	10.5197	0.000169004	218	0	1	0	1	0	0	0	0	11	11	8	8
WP_141059232.1	amidohydrolase [Stenotrophomonas rhizophila]	5.6	30792	F236801.dat	E24992_Pres-047_W_S1_29	254	23.5	6	6	9	8.15147	0.000130957	251	6	4	6	4	3	1	5	1	7	6	7	7
WP_137190496.1	SDR family oxidoreductase [Stenotrophomonas rhizophila]	4.7	28206	F236792.dat	E24985_Pres-047_WT_A2_22	283	30.6	6	6	9	7.97703	0.000128155	225	2	3	1	2	2	1	2	0	9	8	8	8
WP_141059154.1	thymidylate synthase [Stenotrophomonas rhizophila]	5.8	29839	F236809.dat	E25001_Pres-047_W_E1_37	380	30.3	6	6	9	7.67452	0.000123295	229	1	1	1	1	1	1	1	1	7	7	7	7
WP_038686220.1	MULTISPECIES: response regulator [Stenotrophomonas]	4.6	16226	F236771.dat	E24963_Pres-047_WS_S1_1	226	50.7	6	6	9	7.45717	0.000119803	121	6	4	9	2	1	1	5	0	4	2	1	1
WP_141058689.1	folate-binding protein YgfZ [Stenotrophomonas rhizophila]	5.3	30616	F236805.dat	E24997_Pres-047_H_S1_33	214	20.6	6	6	9	6.89182	0.000110721	211	3	3	4	6	4	2	2	2	6	8	4	7
WP_141058338.1	glucokinase [Stenotrophomonas rhizophila]	5.9	34974	F236790.dat	E24983_Pres-047_HS_S6_20	240	22.5	6	6	9	5.60416	9.00337e-05	196	11	3	12	9	4	3	8	1	4	3	3	5
WP_038685440.1	response regulator transcription factor [Stenotrophomonas rhizophila]	5.2	24238	F236791.dat	E24984_Pres-047_WT_A1_21	231	26.7	6	6	9	5.56977	8.94811e-05	135	1	2	1	2	3	0	0	0	7	9	8	5
WP_141058678.1	MULTISPECIES: SMP-30/gluconolactonase/LRE family protein [Stenotrophomonas]	5.9	32918	F236796.dat	E24987_Pres-047_hcp_A2_24	324	26.2	6	6	9	5.49851	8.83363e-05	181	11	4	7	6	2	2	4	0	4	3	4	5
WP_181406125.1	MULTISPECIES: alkene reductase [Stenotrophomonas]	5	40065	F236790.dat	E24983_Pres-047_HS_S6_20	223	20.4	6	6	9	3.5692	5.7341e-05	143	1	2	1	3	2	0	1	0	4	3	6	2
WP_141057540.1	potassium transporter Kup [Stenotrophomonas rhizophila]	8.3	69638	F236791.dat	E24984_Pres-047_WT_A1_21	218	11.7	6	6	9	3.23099	5.19075e-05	225	9	2	6	3	2	2	11	0	3	2	1	7
WP_141059525.1	MipA/OmpV family protein [Stenotrophomonas rhizophila]	9.5	29524	F236796.dat	E24987_Pres-047_hcp_A2_24	169	27.5	6	6	9	2.91288	4.67969e-05	86	3	2	3	3	1	1	2	0	2	2	3	1
WP_141058655.1	nucleotide sugar dehydrogenase [Stenotrophomonas rhizophila]	5.4	45944	F236818.dat	E25009_Pres-047_W_S5_45	263	18.7	6	6	9	2.87306	4.61572e-05	132	1	3	0	1	0	0	1	0	3	3	2	5
WP_141058286.1	pseudouridine synthase [Stenotrophomonas rhizophila]	8.5	25768	F236815.dat	E25007_Pres-047__H_E3_43	180	32.9	6	6	9	2.71655	4.36427e-05	70	1	0	1	1	0	0	0	0	4	3	2	4
WP_141059458.1	PAS domain-containing sensor histidine kinase [Stenotrophomonas rhizophila]	8.7	50717	F236791.dat	E24984_Pres-047_WT_A1_21	164	15.2	6	6	9	1.1436	1.83725e-05	58	0	0	0	0	0	0	0	0	4	2	3	1
WP_141059497.1	D-tagatose-bisphosphate aldolase, class II, non-catalytic subunit [Stenotrophomonas rhizophila]	5.6	47828	F236787.dat	E24980_Pres-047_WS_S5_17	216	14.3	6	6	9	1.12905	1.81387e-05	54	3	0	3	2	1	0	2	0	0	0	0	3
WP_141058565.1	hypothetical protein [Stenotrophomonas rhizophila]	5.5	64952	F236810.dat	E25002_Pres-047_W_E2_38	276	13.1	6	6	9	1.01613	1.63247e-05	66	0	0	0	0	0	0	0	0	0	0	1	1
WP_141058550.1	serine hydrolase [Stenotrophomonas rhizophila]	6.5	55093	F236787.dat	E24980_Pres-047_WS_S5_17	203	14.1	6	6	9	0.762347	1.22475e-05	42	4	1	2	1	1	1	2	1	0	0	0	1
WP_128096127.1	MULTISPECIES: peptidylprolyl isomerase [Stenotrophomonas]	5.6	17437	F236809.dat	E25001_Pres-047_W_E1_37	404	49.7	6	6	8	21.678	0.000348268	378	3	7	2	6	4	6	2	3	6	9	10	7
WP_141058300.1	chemotaxis protein CheW [Stenotrophomonas rhizophila]	4.3	17652	F236810.dat	E25002_Pres-047_W_E2_38	304	57.7	6	6	8	18.4682	0.0002967	326	6	6	4	4	2	2	4	2	11	5	10	8
WP_038687170.1	MULTISPECIES: dCTP deaminase [Stenotrophomonas]	5.5	21350	F236816.dat	E25008_Pres-047__H_E4_44	417	48.9	6	6	8	15.7377	0.000252834	336	5	7	7	6	4	3	6	0	9	7	8	9
WP_137191677.1	LEA type 2 family protein [Stenotrophomonas rhizophila]	9.8	16807	F236796.dat	E24987_Pres-047_hcp_A2_24	332	40.7	6	6	8	13.2683	0.000213162	223	4	2	5	4	1	6	6	1	7	7	6	6
WP_141059604.1	thymidine kinase [Stenotrophomonas rhizophila]	7	23059	F236804.dat	E24995_Pres-047_W_S4_32	394	39.3	6	6	8	12.7065	0.000204137	293	1	3	1	2	2	1	0	2	8	9	10	11
WP_137188788.1	lipopolysaccharide transport periplasmic protein LptA [Stenotrophomonas rhizophila]	9.3	19179	F236796.dat	E24987_Pres-047_hcp_A2_24	359	42.6	6	6	8	10.6888	0.00017172	205	2	3	1	3	2	4	1	1	8	6	7	5
WP_140393508.1	MULTISPECIES: hypothetical protein [Stenotrophomonas]	5	17718	F236807.dat	E24999_Pres-047_H_S3_35	271	39.2	6	6	8	10.272	0.000165025	182	2	2	2	2	3	3	2	2	6	4	3	4
WP_137190398.1	nucleoside deaminase [Stenotrophomonas rhizophila]	4.9	16295	F236805.dat	E24997_Pres-047_H_S1_33	148	30.7	6	6	8	9.57349	0.000153803	156	2	1	4	2	1	1	4	0	3	5	3	5
WP_137189948.1	GNAT family N-acetyltransferase [Stenotrophomonas rhizophila]	6.8	22156	F236809.dat	E25001_Pres-047_W_E1_37	258	34.7	6	6	8	7.5826	0.000121818	168	1	1	1	2	1	0	0	0	3	4	8	7
WP_141057336.1	LPS export ABC transporter periplasmic protein LptC [Stenotrophomonas rhizophila]	7	20697	F236811.dat	E25003_Pres-047_W_E3_39	201	36	6	6	8	5.89457	9.46993e-05	122	0	2	0	0	1	1	0	1	3	5	5	6
WP_141058010.1	SLATT domain-containing protein [Stenotrophomonas rhizophila]	7	20300	F236792.dat	E24985_Pres-047_WT_A2_22	281	34.8	6	6	8	5.81281	9.33856e-05	118	0	0	0	0	0	0	0	0	4	2	5	6
WP_141059446.1	SDR family oxidoreductase [Stenotrophomonas rhizophila]	9.1	27906	F236791.dat	E24984_Pres-047_WT_A1_21	290	38	6	6	8	5.19602	8.34766e-05	145	0	2	2	1	0	2	1	0	3	4	4	5
WP_141057277.1	metallophosphoesterase [Stenotrophomonas rhizophila]	9.7	40465	F236781.dat	E24973_Pres-047_WS_E3_11	270	21.4	6	6	8	4.69542	7.54342e-05	190	5	3	5	4	3	4	6	1	3	3	3	6
WP_141059531.1	3-methyl-2-oxobutanoate hydroxymethyltransferase [Stenotrophomonas rhizophila]	5.7	30200	F236812.dat	E25004_Pres-047_W_E4_40	302	37.1	6	6	8	4.63576	7.44758e-05	140	1	0	2	2	1	1	1	0	3	5	5	4
WP_038687630.1	NAD kinase [Stenotrophomonas rhizophila]	6.1	28067	F236792.dat	E24985_Pres-047_WT_A2_22	264	34	6	6	8	3.5629	5.72398e-05	100	1	0	1	0	0	1	2	0	5	5	6	3
WP_137190734.1	glutathione S-transferase N-terminal domain-containing protein [Stenotrophomonas rhizophila]	6.4	25649	F236791.dat	E24984_Pres-047_WT_A1_21	198	20.5	6	6	8	3.39195	5.44933e-05	87	0	1	1	1	0	1	0	0	4	6	6	2
WP_141057990.1	response regulator transcription factor [Stenotrophomonas rhizophila]	6.7	23291	F236801.dat	E24992_Pres-047_W_S1_29	256	38.9	6	6	8	3.00545	4.82841e-05	70	0	0	0	1	0	0	0	0	6	5	4	6
WP_038686981.1	MULTISPECIES: RNA polymerase sigma factor RpoE [Stenotrophomonas]	5.5	23499	F236813.dat	E25005_Pres-047__H_E1_41	247	39.8	6	6	8	2.76608	4.44384e-05	65	0	0	0	0	0	0	0	0	0	0	1	1
WP_141058162.1	MBL fold metallo-hydrolase [Stenotrophomonas rhizophila]	5.7	33877	F236771.dat	E24963_Pres-047_WS_S1_1	245	31.5	6	6	8	2.59763	4.17323e-05	88	7	2	6	1	0	0	4	0	3	2	5	6
WP_038690601.1	threonine/serine exporter ThrE family protein [Stenotrophomonas rhizophila]	9.8	44158	F236795.dat	E24986_Pres-047_hcp_A1_23	240	15.5	6	6	8	2.40047	3.85648e-05	106	1	0	1	1	1	1	1	0	4	1	1	7
WP_137191391.1	YceI family protein [Stenotrophomonas rhizophila]	8.4	22096	F236795.dat	E24986_Pres-047_hcp_A1_23	206	25.5	6	6	8	2.39862	3.85351e-05	53	0	0	0	1	1	0	0	0	2	3	2	1
WP_141057393.1	radical SAM family heme chaperone HemW [Stenotrophomonas rhizophila]	5.6	45573	F236797.dat	E24988_Pres-047_Mock1_25	187	19.9	6	6	8	1.73348	2.78493e-05	79	0	0	0	0	0	0	0	0	5	2	3	3
WP_258317385.1	nitrogen regulation protein NR(II) [Stenotrophomonas rhizophila]	5.6	45371	F236803.dat	E24994_Pres-047_W_S3_31	251	17.5	6	6	8	1.23427	1.98291e-05	56	0	0	0	0	0	0	0	0	4	3	6	3
WP_141058763.1	DUF445 domain-containing protein [Stenotrophomonas rhizophila]	6.4	48215	F236792.dat	E24985_Pres-047_WT_A2_22	226	17.9	6	6	8	1.09924	1.76599e-05	53	0	0	0	0	0	0	0	0	3	1	1	1
WP_038691047.1	ABC transporter permease [Stenotrophomonas rhizophila]	9.3	42119	F236795.dat	E24986_Pres-047_hcp_A1_23	233	21	6	6	8	0.593556	9.53578e-06	25	0	0	0	0	0	0	0	0	0	0	0	0
WP_038685884.1	MULTISPECIES: membrane protein [Stenotrophomonas]	9.8	9753	F236807.dat	E24999_Pres-047_H_S3_35	518	49.4	6	6	7	75.669	0.00121566	738	14	17	13	13	12	20	12	18	25	24	18	33
WP_038685830.1	MULTISPECIES: thioredoxin TrxA [Stenotrophomonas]	6	11731	F236799.dat	E24990_Pres-047_AABA1_27	363	50.5	6	6	7	36.9107	0.000592989	433	3	6	3	4	3	4	4	2	10	14	10	12
WP_141059356.1	hypothetical protein [Stenotrophomonas rhizophila]	9.3	11096	F236791.dat	E24984_Pres-047_WT_A1_21	531	50	6	6	7	30.1009	0.000483586	334	2	2	1	2	1	2	1	0	10	12	14	13
WP_141058520.1	DUF3297 family protein [Stenotrophomonas rhizophila]	6.1	9119	F236809.dat	E25001_Pres-047_W_E1_37	247	81.7	6	6	7	24.6738	0.000396396	225	0	0	0	0	0	0	0	0	9	9	8	6
WP_137190938.1	MULTISPECIES: TorF family putative porin [Stenotrophomonas]	4.2	24963	F236800.dat	E24991_Pres-047_AABA2_28	414	39.9	6	6	7	22.273	0.000357826	556	12	8	15	11	4	5	13	4	12	16	17	9
WP_137189118.1	FKBP-type peptidyl-prolyl cis-trans isomerase [Stenotrophomonas rhizophila]	5.7	15587	F236800.dat	E24991_Pres-047_AABA2_28	286	61.6	6	6	7	21.9414	0.000352499	342	5	5	8	5	3	4	5	1	9	11	10	8
WP_038689269.1	Trm112 family protein [Stenotrophomonas rhizophila]	5	9577	F236808.dat	E25000_Pres-047_H_S4_36	229	80.9	6	6	7	12.9477	0.000208011	124	0	1	0	0	0	0	0	0	7	8	7	7
WP_038690973.1	MULTISPECIES: dUTP diphosphatase [Stenotrophomonas]	5.6	16591	F236773.dat	E24965_Pres-047_WS_S3_3	360	61.8	6	6	7	11.3917	0.000183014	189	9	3	12	8	3	3	7	0	4	3	4	3
WP_137188756.1	PilZ domain-containing protein [Stenotrophomonas rhizophila]	9	12380	F236796.dat	E24987_Pres-047_hcp_A2_24	255	63.2	6	6	7	9.2084	0.000147938	114	0	0	0	0	0	0	0	0	4	8	6	3
WP_137190573.1	permease-like cell division protein FtsX [Stenotrophomonas rhizophila]	6.5	33540	F236797.dat	E24988_Pres-047_Mock1_25	418	26.3	6	6	7	9.00417	0.000144657	302	2	2	2	4	5	4	3	0	7	7	6	12
WP_038690903.1	GatB/YqeY domain-containing protein [Stenotrophomonas rhizophila]	5.5	16011	F236810.dat	E25002_Pres-047_W_E2_38	342	51.4	6	6	7	8.93136	0.000143487	143	0	1	0	1	0	0	0	0	6	8	6	5
WP_038689601.1	MULTISPECIES: glycine zipper 2TM domain-containing protein [Stenotrophomonas]	10.5	12468	F236796.dat	E24987_Pres-047_hcp_A2_24	443	45.8	6	6	7	8.90279	0.000143028	111	0	0	0	0	0	0	0	0	1	3	1	1
WP_038686773.1	hypothetical protein [Stenotrophomonas rhizophila]	6.7	18798	F236808.dat	E25000_Pres-047_H_S4_36	292	35.8	6	6	7	8.77753	0.000141015	165	2	4	2	2	2	2	2	1	6	5	4	5
WP_038690128.1	DUF6165 family protein [Stenotrophomonas rhizophila]	5.7	15033	F236810.dat	E25002_Pres-047_W_E2_38	253	49.6	6	6	7	7.78288	0.000125036	117	0	0	0	0	0	0	0	0	4	4	4	4
WP_125357883.1	MULTISPECIES: TetR/AcrR family transcriptional regulator [Stenotrophomonas]	5.8	22646	F236815.dat	E25007_Pres-047__H_E3_43	220	31.5	6	6	7	6.75616	0.000108541	153	0	0	0	0	0	0	0	0	5	4	6	7
WP_038691163.1	MULTISPECIES: TetR/AcrR family transcriptional regulator [Stenotrophomonas]	5.9	21537	F236809.dat	E25001_Pres-047_W_E1_37	275	34.3	6	6	7	6.5933	0.000105925	142	0	0	0	1	0	0	0	1	6	6	5	7
WP_038689313.1	HlyC/CorC family transporter [Stenotrophomonas rhizophila]	4.5	32114	F236809.dat	E25001_Pres-047_W_E1_37	301	33.4	6	6	7	5.66731	9.10481e-05	182	1	0	0	1	0	0	0	0	9	5	7	3
WP_137190701.1	DeoR family transcriptional regulator [Stenotrophomonas rhizophila]	6.3	28100	F236795.dat	E24986_Pres-047_hcp_A1_23	305	36.4	6	6	7	5.44484	8.7474e-05	153	1	1	1	3	2	0	0	0	7	3	5	7
WP_141059267.1	phosphoglycolate phosphatase [Stenotrophomonas rhizophila]	4.9	24466	F236816.dat	E25008_Pres-047__H_E4_44	161	30.6	6	6	7	5.10913	8.20807e-05	125	2	0	4	2	0	0	1	0	3	3	5	4
WP_181406218.1	glutathione S-transferase family protein [Stenotrophomonas rhizophila]	5.2	26369	F236813.dat	E25005_Pres-047__H_E1_41	168	28.2	6	6	7	4.93003	7.92034e-05	130	0	0	0	0	0	0	0	0	6	5	3	4
WP_137190941.1	MULTISPECIES: hypothetical protein [Stenotrophomonas]	9	17906	F236796.dat	E24987_Pres-047_hcp_A2_24	321	52.1	6	6	7	4.85871	7.80575e-05	87	0	0	0	0	0	0	0	0	4	4	2	1
WP_141057330.1	AI-2E family transporter [Stenotrophomonas rhizophila]	9	42636	F236798.dat	E24989_Pres-047_Mock2_26	303	15.6	6	6	7	4.69087	7.53612e-05	200	1	3	4	3	0	1	3	1	7	3	2	9
WP_038688535.1	chemoreceptor glutamine deamidase CheD [Stenotrophomonas rhizophila]	8.5	21676	F236800.dat	E24991_Pres-047_AABA2_28	188	37.4	6	6	7	4.38273	7.04107e-05	95	0	0	0	0	0	0	0	0	2	2	1	2
WP_141056838.1	oligopeptide:H+ symporter [Stenotrophomonas rhizophila]	9.5	56776	F236791.dat	E24984_Pres-047_WT_A1_21	280	11.7	6	6	7	4.20953	6.76281e-05	239	6	3	5	4	2	2	7	1	7	5	3	8
WP_141058962.1	polyprenyl synthetase family protein [Stenotrophomonas rhizophila]	5.4	31051	F236812.dat	E25004_Pres-047_W_E4_40	216	27.4	6	6	7	4.15446	6.67434e-05	129	0	1	1	3	1	1	0	0	3	7	7	6
WP_137189433.1	flagellar basal body L-ring protein FlgH [Stenotrophomonas rhizophila]	9.8	23745	F236795.dat	E24986_Pres-047_hcp_A1_23	345	31.7	6	6	7	3.53759	5.68331e-05	84	2	0	2	0	0	0	0	0	0	2	2	0
WP_137189880.1	cytochrome c [Stenotrophomonas rhizophila]	8.5	15843	F236796.dat	E24987_Pres-047_hcp_A2_24	242	59.3	6	6	7	3.09285	4.96881e-05	49	0	0	0	0	0	0	0	0	3	0	0	0
WP_141058863.1	RNA 3'-terminal phosphate cyclase [Stenotrophomonas rhizophila]	6.4	35410	F236813.dat	E25005_Pres-047__H_E1_41	285	29.3	6	6	7	2.9935	4.80921e-05	106	0	1	0	2	1	1	0	0	5	3	4	4
WP_141059256.1	poly-beta-1,6-N-acetyl-D-glucosamine synthase [Stenotrophomonas rhizophila]	9.8	48175	F236804.dat	E24995_Pres-047_W_S4_32	331	17.8	6	6	7	2.90607	4.66875e-05	140	4	2	4	1	0	1	4	0	3	4	3	14
WP_141057613.1	YhdH/YhfP family quinone oxidoreductase [Stenotrophomonas rhizophila]	6.2	34106	F236795.dat	E24986_Pres-047_hcp_A1_23	258	26.3	6	6	7	2.69747	4.33362e-05	92	0	0	0	1	0	2	0	0	4	3	3	3
WP_141057286.1	sugar phosphate isomerase/epimerase [Stenotrophomonas rhizophila]	5.4	38836	F236791.dat	E24984_Pres-047_WT_A1_21	216	16.6	6	6	7	2.49768	4.01265e-05	97	4	1	2	2	1	0	2	0	4	3	3	2
[truncated: 1,418 more rows]

## Sheet: Bacterial genomes 
Code		CFBP	Biosample	BioProject	WGS / Assembly
CFBP13502USA	L	CFBP13502	SAMN09044009	PRJNA454856
CFBP13503pac	L	CFBP13503	SAMN09062466	PRJNA459523
[truncated: 176 more rows]
